# Supplementary material for: The evolutionary history of three Baracoffea species from western Madagascar revealed by chloroplast and nuclear genomes
Source: PLoS One. 2024 Jan 11;19(1):e0296362. doi: 10.1371/journal.pone.0296362 (PMC10783717; doi:10.1371/journal.pone.0296362)
Supplement: S1 File — (XLSX) [file pone.0296362.s001.xlsx]

## Sheet: Feuil1
Species	Synonymous name	Botanical series	Used for Chloroplast phylogeny	Used for nuclear phylogeny	Used for SNP diversity analysis	Genome size (2C, pg)	Latitude	Longitude	Species code	Population code	Alt	WatDeficit	DryMonths	MeanTemp	TempSeas	AnnPrecip	Max Temp
C.abbayesii	-	Millotii		x	x	1.25	-24.7541	46.8624	ABA	A601	350.00000	77.00000	4.00000	21.73638	258.85629	1176.00000	29.96125
C.ambodirianenis	C.millotti	Millotii		x	x	1.27	-18.4522	48.9433	AMB	A572	567.00000	16.00000	1.00000	21.61733	245.32339	2244.00000	29.03500
C.ambongensis	-	Baracoffea	x	x	x	1.16	-15.5745833	46.4198056	AMBON	BR071	24.00000	849.00000	8.00000	26.45896	133.64761	1686.00000	33.07198
C.andrambovatensis	-	-			x	-	-21.63406	47.45278	A310	A310	1037.00000	42.00000	3.00000	18.71020	257.36435	1646.00000	25.81175
C.ankaranensis	-	Multiflorae		x	x	1.17	-12.9491	49.5433	ANK1	A525	158.00000	501.00000	8.00000	25.97951	132.60179	1484.00000	31.75950
C.ankaranensis	-	Multiflorae				1.17	-12.8491	49.5433	ANK2	A808	137.00000	487.00000	8.00000	25.97951	132.60179	1484.00000	27.75150
C.arenesiana	-	Multiflorae		x	x	1.11	-18.9333	48.2	ARE	A403	906.00000	63.00000	4.00000	19.34865	270.84854	1599.00000	31.39050
C.augagneurii	-	Subterminales		x	x	1.18	-12.7333	49.16666	AUGA	A966	690.00000	336.00000	7.00000	24.81997	127.64953	1424.00000	33.09875
C.bertrandii	-	Multiflorae		x	x	1.22	-25.01666	46.6333	BERT	A5	114.00000	348.00000	10.00000	24.00014	288.22571	683.00000	30.02600
C.betamponensis	-	Multiflorae				1.26	-17.93	49.2	BET	A573	285.00000	12.00000	1.00000	22.80465	227.69363	2358.00000	34.94650
C.bissetiae	-	Baracoffea	x	x	x	1.19	-16.315048	46.812299	BISS	BR031	139.00000	795.00000	8.00000	26.58997	145.23486	1460.00000	34.94650
C.boinensis	-	Baracoffea	x	x	x	1.15	-16.295741	46.826763	BOIN	BR051	166.00000	770.00000	8.00000	26.58997	145.23486	1460.00000	30.61150
C.boiviniana	-	Subterminales	x	x	x	1.00	-13.35	49.88	BOI	A980	25.00000	282.00000	7.00000	26.00009	154.32516	1603.00000	31.90771
C.bonnieri	-	Subterminales		x	x	1.06	-12.4916	49.1777	BON	A535	760.00000	327.00000	7.00000	24.57412	124.08351	1229.00000	31.62688
C.costei	C.leroyi	Multiflorae		x	x	1.16	-13.75	50.0133	COS	A956	31.00000	113.00000	6.00000	25.45545	168.39368	1716.00000	30.02600
C.coursiana	-	Multiflorae			x	1.26	-17.8833	49.216666	COU	A570	345.00000	12.00000	1.00000	22.80465	227.69363	2358.00000	28.42850
C.daphnoides	C.leroyi	Multiflorae				1.18	-21.223	47.5204	DAP	A317	665.00000	40.00000	1.00000	20.77297	251.12231	2228.00000	31.64729
C.dolichophylla	C.millotii	Millotii	x	x	x	1.41	-20.4833	48.1666	DOL	A206	254.00000	30.00000	1.00000	20.95297	252.79115	2330.00000	30.19180
C.dubardii	-	Garcinioides		x	x	1.20	-13.33	49.95	DUB	A969	6.00000	267.00000	7.00000	25.93953	150.10922	1545.00000	29.59025
C.farafanganensis	-	Millotii		x	x	1.32	-22.88	47.8	FAR	A208	11.00000	0.00000	0.00000	23.60061	233.66928	2415.00000	30.02600
C.heimii	-	Garcinioides		x	x	1.25	-12.5833	49.041	HEI	A516	358.00000	494.00000	8.00000	23.20667	128.93127	1350.00000	30.58779
C.homollei	-	Verae	x		x	1.21	-17.9869	49.2966	HOM	A945	24.00000	5.00000	1.00000	22.80465	227.69363	2358.00000	31.90771
C.humbertii	-	Baracoffea		x	x	-	-22.875	43.7975	HBERT	RNF785	477.00000	559.00000	11.00000	24.02419	279.20590	653.00000	33.29975
C.humblotiana	-	Humblotianae/Mauritianae	x	x	x	0.97	-12.716667	45.066667	HUMB	A230	483.00000	321.00000	8.00000	25.33023	123.54054	1407.00000	29.49000
C.jumellei	-	Subterminales		x	x	1.14	-13.3702	49.97	JUM	A974	41.00000	229.00000	7.00000	26.00009	154.32516	1603.00000	29.96125
C.kianjavatensis	-	Verae				1.24	-21.4083	47.9416	KIA1	A213	219.00000	22.00000	1.00000	22.78339	237.37665	2314.00000	33.05625
C.kianjavatensis	-	Verae		x	x	1.23	-24.7541	46.8625	KIA2	A602	350.00000	77.00000	4.00000	21.73638	258.85629	1176.00000	25.81175
C.labatii	-	Baracoffea		x	x	-	-18.6894444	44.700833	LABAT	APD3096	116.00000	680.00000	8.00000	25.48354	183.96783	1252.00000	28.97200
C.lancifolia	-	Verae		x	x	1.25	-21.5166	47.4833	LAN	A320	528.00000	37.00000	1.00000	18.71020	257.36435	1646.00000	28.97200
C.leroyi	-	Multiflorae				1.19	-21.3333	47.75	AND1	A227	371.00000	31.00000	1.00000	21.96266	245.25006	2358.00000	31.75950
C.leroyi	-	Multiflorae		x	x	1.23	-21.333	47.75	LER	A315	371.00000	31.00000	1.00000	21.96266	245.25006	2358.00000	27.95225
C.liaudii	-	-		x	x	-	-18.95239	48.22516	A1013	A1013	914.00000	55.00000	3.00000	19.34865	270.84854	1599.00000	27.75150
C.macrocarpa	-	Humblotianae/Mauritianae	x			1.17	-20.378	57.430	MAC	MAC	-	-	-	22.03332	213.90572	1707.00000	27.93480
C.mangoroensis	-	Multiflorae				1.12	-18.9166	48.2333	MAN1	A401	912.00000	56.00000	3.00000	19.34865	270.84854	1599.00000	27.75150
C.mangoroensis	-	Multiflorae				1.12	-18.9333	48.2166	MAN2	A402	902.00000	58.00000	3.00000	19.34865	270.84854	1599.00000	27.75150
C.mauritiana	-	Humblotianae/Mauritianae	x	x		0.96	-20.416667	57.433333	MAU	MAU	-	-	-	22.03332	213.90572	1707.00000	27.93480
C.milotti	-	Millotii				1.36	-20.5208	48.0375	MIL1	A721	1126.00000	56.00000	4.00000	18.71020	257.36435	1646.00000	25.81175
C.milotti	-	Millotii		x	x	1.40	-21.5166	47.4166	MIL2	A222	477.00000	29.00000	1.00000	21.89040	246.05977	2444.00000	29.07950
C.mogenetti	-	Garcinioides		x	x	1.09	-12.4333	49.2	MOG	A975	243.00000	611.00000	8.00000	24.57412	124.08351	1229.00000	30.61150
C.montis-sacri	-	Multiflorae		x	x	1.19	-21.4097	47.9422	MON	A321	219.00000	22.00000	1.00000	22.78339	237.37665	2314.00000	29.49000
C.myrtifolia	-	Humblotianae/Mauritianae		x		1.07	-20.308333	57.583333	MYR	MYR	-	-	-	21.63333	219.72571	1773.00000	27.65050
C.perrieri	-	Multiflorae	x		x	1.28	-24.8333	46.5652	PER1	A12	142.00000	365.00000	11.00000	22.47069	279.67603	820.00000	31.38625
C.pervilleana	-	Subterminales	x	x	x	1.12	-13.82	50.0344	PERV	A957	47.00000	86.00000	5.00000	25.45545	168.39368	1716.00000	31.62688
C.ratsimamangae	-	Subterminales		x	x	1.16	-13.80	49.2941	RAT	A528	806.00000	213.00000	6.00000	23.32191	167.10954	1507.00000	30.41300
C.resinosa	-	Multiflorae		x		1.27	-15.45	49.7333	RES1	A71	-	-	-	23.81200	213.02496	3428.00000	30.64681
C.richardii	-	Millotii		x	x	1.28	-17.283333	49.4166	RIC	A575	20.00000	0.00000	1.00000	23.75698	214.22012	2775.00000	30.69228
C.sahafaryensis	-	Multiflorae		x	x	1.16	-13.28	49.95	SAHA	A978	87.00000	261.00000	7.00000	25.93953	150.10922	1545.00000	31.64729
C.sakarahae	-	Subterminales		x	x	1.15	-22.35	46.21	SAK	A304	684.00000	465.00000	10.00000	21.87729	278.86285	826.00000	31.56500
C.tetragona	-	Garcinioides	x	x	x	1.07	-14.225	48.15	TET	A252	465.00000	465.00000	7.00000	25.96851	118.19254	1796.00000	32.14880
C.tsirananae	-	Subterminales		x	x	1.06	-11.9666	49.2666	TSI	A515	30.00000	767.00000	9.00000	25.79106	117.47858	1045.00000	31.13333
C.vatovavyensis	-	Subterminales		x	x	1.03	-21.4	47.93	VAT	A830	211.00000	23.00000	1.00000	22.78339	237.37665	2314.00000	29.49000
C.vianneyi	-	Multiflorae				1.24	-20.5333	48.1305	VIA1	A20	942.00000	49.00000	3.00000	19.34865	270.84854	1599.00000	27.75150
C.vianneyi	-	Multiflorae		x	x	1.27	-18.9333	48.25	VIA2	A946	355.00000	30.00000	1.00000	21.89040	246.05977	2444.00000	29.07950
C.vohemarensis	C.mcphersonii	Subterminales	x		x	1.08	-15.2333	50.1416	VOHE	A977	671.00000	5.00000	1.00000	21.58488	213.52374	2647.00000	28.43325
