# Supplementary material for: The evolutionary history of three Baracoffea species from western Madagascar revealed by chloroplast and nuclear genomes
Source: PLoS One. 2024 Jan 11;19(1):e0296362. doi: 10.1371/journal.pone.0296362 (PMC10783717; doi:10.1371/journal.pone.0296362)
Supplement: S2 File — (FASTA) [file pone.0296362.s002.fasta]

>Tricalysia
ATTCCCTACTTCAGGTCACCCTNAAATGNTTCTGCTGTAGCCATGGCCATTCTGTGTCCA
TTCCCTGCANNTTCGTCTTCAACTGAAAATGATRTATTCWCWTAGTAGGCGCNNNNNNNN
NNNNNNNNNNNNNNNNNNNNNNNNNNCTGCGGCGTANNNTAGCGCAAGTNNNNNNNNNNN
NNNNNNNNNNNNNNNNNNNNNNACTATCTTAGAATCTGAACTCGTGTTCAGCGAAATTYC
GACAGNNNTCAGGTGTCTTCACGTAGATGTCTTCAAGATAAACATTCACGGTGGCTCTAT
GCTTGGGCGCACGGTTAGTNNNNNNNNNNNNNNNNNNNNNNNNNNNNNNNNNNNNNNNNN
NNNCTTCTATTAAAAATAAAAATTNNNNNNNNNNNNNGGGGGCGAAATGAAGGAGGTAGT
TGTAGTGATTACTCGACNCTTCTTTGGTCTGTAGGTTGTTATTTGTGGTTCTCATTGTTA
TTATAAGATNAATGCACCTGCCCTAACCACCAAGNNNNNNNNNNNNNCTTTCCCATTTTC
NANACTTGGGGAAAGTTAAAGATTCGTNNNNNNNNNNNNNNNNNNNNNNNNNNNNNNNNN
NNNNCTTAANCTGGTATTCCGAACCATTGAATGTGATTCGCTCATAATGTTNNNNNNNNN
NNNNNNNNNNNNNNNNNNNNNNNNNNNNNNNNNNNNNNNNNNNNNNNCAATAAGTGANNN
NNNNNNNNNNNNNNNNNNNAAGGTTCGGTCTGGGNNNNNNNNNNNNNNNNNNNNNNNNNN
TATAAAAATCTATCCAGGAACCTCGTGACCCCGATGTTGCAAGAGACNNNNNNNNNNNNN
NNNNNNNNNNNNNNNNNNNNNNNNNNNNNNNNNAGCGTATTNNNNNNNNNNNNNNNNNNN
NNNNNNNNNNNNNNNNNNNNNNNNNNNNNAGCAACTGACCTCACTTCAATGCTAATACNN
NNNNNNNNNNNNNNNNNNNNNNCCANATGATCATGGCNNNWCGTGGAWAGCCYGGGCACG
RACAACAAAGAAATGACGACATNNNNNNNNNNNNNNNNNNNNNNNNNTAGTGTTTNNNNN
NNNNNNNNNNNNNNNNTGCTGTTNNNNNNNNNNNNNNNNNNNTAGARCCTCANNNNNNNN
NNTNACATCGANNNNNNNNNNNNNNNNNNNNNNNNCACAGAAGACAGGCCTCTAAATATT
TAACCGTNTTGACTGTATGNNNNNNNNNNNNNNNNNNNNNNNNNNTTCTGATCTTTAGCA
NNNNNNNNNTACTTCNGCANNNNNNNNNNNNNNNNNNNNNNNNNNNNNNNNNNNNNNNNN
NNNNNNNNNNNNNNNNNNNNGTTTTTCNNNNNNNNNNNNNNNNNNNNNNNNNNNNNNNNN
NNNNNNNNNNCTGCAACGGTAAGNNNNNNNNNNNNNNNNNNNNNNNNNNNNNNNNNYATG
AATCNNNNTGGATGAGATAATGAAGGGAGTTCCATCTCANNNNNNNNNNNNNNNATAAAA
ATACAGAGTGTCTAATANNNNNNNNNNNNATCTTTTTAAGCAATNNNNNNNNNNNNNNNN
NNNNNNACTAGNNNNNNNNNNNNNNNNNNNATACGTAGCGGNNNNNNNNCTTAACGATAT
NNNNNNNNNNNNNNNNNNNTCGGTGACGGTCGGTCCCGAANTNCGTCNTCACATGTGACA
TAACGATCGACCCACGTGCAATTGTCGANNNNNNNNNNNNNNNNNAAGAGATATAAGANN
CTATAAGTCTAAAGTTTGGCCTAATAATCTTCAACAGGCAAGAGNNNNNNNNNGAATCGC
GAGATACTGTAAGTGGGGGGGGNNNNNNNNNNNNNNNNNNNNNNNNNNNNNTTAACCACT
ANNNNNNNNNNNNNNNNNNNNNNNNAGNNNNNNNNATTAATCATCCCCTTCCCTGAGNNN
NNNNCGAAGCCAGAATATTNNNNNNNNNNNNNNNNNNNNNNNNNNNNNGCGTCTGCNNNN
NNNNNNNNNNATTNNNNNNNNNNNNNNCCCCCCGATATGTTCGTATTCACAGGGAGGATT
TNNNNNNNNNNNNTTACTAGTAATAAGGACGTTATAATTGCCCAGTAACTANNNNNNNNN
NNNNNNNNNNNNNNNNNNNNNNNNNNNNNNTCATACGGAGAAACANNNNNNNNNNNNNNN
NNNNNNNNNNNNNNNNNNNNNNNNNNNCATCTGAATGAAGTCANNNNNNNNNNNNNNNNN
NNNNNNNNNNNNATCTGTGCTTCGCTCTGGAGACGTGAGACAAAAATAAGAAGGATTNNN
NNNNNAAAANNNNNNNNNNNNNNNNNNNNNNNTTTTTAAGTAGTAANNNNNNNNNNNNNN
NNNNNNNNNNNNNNNNNNNCAACATGAGAACTNCNNNNNNNNNNCGCGAGAGATGCGCCT
NNNNNNNNNNNNNNNNNNNNNNNNNNNNGGATTATTNNNNNNNTGACATACGACRCCATA
ATNNNNNNNTATCGANNNNNNNNNNNNNNNNNNNNNNNNNNNNNNNNNNNNNNNNNTCCA
AAAAGTATTANGAGCATAACAATGCTAANNNNNNNNNNNNCCGAGRGGACAAAACAACTG
TACCACCTGGTTTTTATTGCNTTGTCGNCAAAAAATGGNNNNNNNNNNNNNNNNNNNNNT
CTTTTGGTGGGNANNNNCANCANNNNNNNNNNNNNNNNNNNNNNNNNNNNNNNNNNNNNN
NNCACCTCNNNNNNNNNNNNNNNNNNNNGTANNNNNNNNNNNNNNNNNNNNNNNNNAGCA
GACANNNNNNNNNNNNNNNNNNNNNNNNNNNNNNNNNNNNTAGTCTAGNACATTTATAGC
TGCCGTCCATTANGGTTCTNCNNNNNNNNNNNNNNNNNNNGTGCGTATATAATNNNNNNN
NNNNNNNNNNNNNNNNNNNNNNNNNNNNNNNNNNNNNNNNNNNNNNNNNNNNNNNNNNNN
NNNNNNNNNNNNNNNTGAAANGNNTGNNNNNNNNNCGCCCGGGCAATTTGGATTNNNNNN
NNNNNNTGANNNNNNNNNNNNNNNTATANNNNNNNNNNNAAGAATACTANTCATNNNNNN
AATTANNNNNNNNNNNNNNNNNNNNNTANGGAGTTCAGGCCTANNNNNNNNNNNTTTTGG
TAGCRATACGGTTTCACNNNNNNNNNNNNNNNNNNNNNNNNNNNNNGTTGCNNNNNNNNG
TGATAGNTTCTTTAAACNAGCNNNNNNNNNNNNNCCGATNNNNNNTTATTNNNNNNNNNN
NNNNNTTCGAATACCTCTACGCCCCANNNNNNNNNNNNNNNNNNNNNNNNNNNNNNNNNN
NNNNNNNTTCTGTRTYGTGSNNNNNNNNNNNNNNNNNNNNNNNNNNNNNNNNNNNNAGGG
TTAGAAGTCGANNNNNNATCTGTCCACATGNNNNNNNNNNNNNNNNNNNNNNNNNNNNNN
NNNNNGATATACGACANNNNNNNNNNNNNNNNNCGCTAAGNNNNNNNNNNNNNNNNNNNN
NNNNNNNNNNNNTAAAGTGGTGTTTTGCGCCATTAAANNNNNNNNNNNNNNNAATACAAC
ACGACACGGGATTGACCNNNNNNNNNNNNTAGAGATTCAAGNNNNNNNNNNNNCGAACAT
GACAGCTGANACTGCTNNNNCGCCTTATGGGCTTGGNNNNNNNNNNNNNNNNNNNNNNNN
NNNNNNNNNNNNNNNNNATATAATCTATAGNNNNNNNNNNNNNNNNNNNNNNNNNNNCNN
NNNNAATAGTTAGATCGCAAANNNNNNNNNNNNNNNNNNNNNNNNNNNNNNNNNNNNNNN
NNAGATGATNATCCNNNNNNNNNNGATNGGTACNACTNNNNNNNNNNNNNNNNNNNNNTA
TTCTATAGAAATGTGGGGGGTTCTAAGACTGCCACCCAACTCNNNNNNNNNNNNNNNNNN
ACGNGTAAAATTGGTTTTACGTCGCGNNNNNNNNNNNNNNNNNNNNNCGGCATCTAACAT
TACTCTATGATAACCCTGAATGGGTTCAGACCAGGTTCCTANNNNNNNNNNNNNNNNNNN
NNNNNNNNNNNNNNNNNNNNNNNNNNNNNNNNNNNNNNNNNNNNNNNNNNNNNCACTGCA
CACACGAATAGAGCAGACACAATGTAAGACTCAANNNNNNNNNNNNNNNNNNNNNNNNNN
NNNNNNNNNNNNNNNNNNNNNNNNNNNNNNNNNNNNNNNNNNNNNNNNNNNNNNNNNNNN
NNACATTAAAAAATCTCGATTTTCATATAANNNNNNNNNNNNNNNNNNNNNNNNNNNNNN
NNNNNNNNNNNNNNNNNNTTTTACCGGAGTCGAGAGATATACNNNNNNNNNNNNNNNNAT
CCGCATTTACACTGTGTNAGAAGGGGCGCCTGTTAAACACATAAGATGCACCTAAGATAG
GCAGATAANATTGGTNNNNNTTATCAGCGTNAAAATNNNNNNNNNNNNNNNNNNNNNNNN
NNNNNNNNNNNNNNNNNNNNNNNNNNNNNNNNNNNNNNNNNNNNNNNNNNNNNNNNNNNN
NCGGTAATCCAACGNNNNNNNNNNNNNNNNNNNNNNNNNNNNNNNNNNNNNNNNNNNNNN
NNNNNNNNNNNNNNNNNNNNNNNNNNNNNNGTATTCACCAAAACCTGNAAGGCAATCTCC
TCAACGTGTAGAATTGTGCTTTAGAAATAGATATGATAGAGAAAACTCTCGGGGTATATT
TGGNNNNNNATTTCTGCACTTCTNNNNNNNNNNNNNNNAACTAGANNNNNNNNNNNNNNN
NNNNNNNNNNNNNNNNNNNNNNNNNNNNNNNNNGTGATTATGTCCNNNNNNNNNNNNNNN
NNNNNNNNNNNNNNNNNNNNNNNNNTCCGAAATCCGCCGANNNNNNNNNNNNNNNNNNNN
NNNNNNNNNNNNNNNNNNNNNNNNNNNNNNACTCCCCTCTATCAGCACGCGNNNNNNNNN
NNNNNNNNNNNAATATCTGAGATTTCTATAGGTTAAAACAAGCTAAGTAGAGGGTTGTCN
NNNNNNNNNNNNCACTGGTAANACGATATTAAGAAAGGTTTGCTAGGTTTAAANATGATA
NNNNNNTCATAAAAGCATTCTTAACAAATGTCGTGGATGAAAACTCTAACGTAWATAAGC
ACCGRGGTAATNNNNNNNNNNNTTAGCGTTATTGTTNNNNNNNNNNNNNNNNNNNNNNNC
TTGTTCAAGGTCAGAANNNNNNNNNNNNNNNNNNNNNNNNNGNGGGGTNNAGTGTGCTGA
CCANNNTAAAGGACGTTAANNNNNNNNNNNNNNNNNNNNNNNNNNNNNNNNNTTTCGTAA
CTTAAAGCTTCTCCACAAGCCTGAAATTNTGCTTTGNNNNNNNNNNNNNNNNNAACATGT
TGGTCAACGCTCATATTTCAATTNNNNNNGATTCGATTTNNNNNNNNNNTGTAAGTTACT
GAGATCTAGCGCANNNNNNNNNNNNNNNNNNNNNNNNNNNNNNNNNNNNNNNNNNNNNNN
NNNNNNGAGTATGAGANNNNNNNNNNNNNNNNNNNNNNNNNNNNNCGAGAATACATCGTA
AGNNNNNNNNNNNATACAGTCAATTATGTGTCTTACTCTGATTCACTTTTTACTCNNNNN
NNNNNNNNNNNGATCAAGCTNNNNNNNNNNNNNNNNNNNNNNNTCGAGAAAGTTATCGCA
TGTGGNNNNNNNNNNNNNNNNNNGGGTTATTTTGGNNNNNNNNNNNNNNNNNNNNNNNNN
NNNNNNNAACTGTCCGATCCTATATTATTAAGTTTNNNNNNNNNNNNNTAACTCNNNNNN
NNNNNNNNNNTGTCATTATGTGCTTTTTTAAGTGGGGATAAGCNNNNNNNNNNNNNNNNN
NNNNNNNNNNNNNNNNNNNNNNNNNNNNNNNNNNNNNNNNNNNNNNNNNNNNAGTTCTGT
ACGCGTAGCNNNNNNNNNNNNNNNNNNNNNNNNNNNNNNNNNNNNNNNNNNNNNNNNGCA
GAAGATACTGGTGGGCNNNNNNNNNNNNNNNNNGAATATCACAANNNNNNNNNNTATTCG
ATGTCGCTGCCGTGTTACTAGATATAATTGTTGTGATTTNGCTGCAACTTAACAGTATCC
TCTAGCACTCTTATACAGTANTAATTCCANNNNNNNNNNNNNNNNNNNNNNNNNNNNNNN
NNGCTTGAACANCCCGGGNNNNNNNNNNNNNNNATATCTGTAAGTTAATTCCNTTTAATT
CCGTGNNNNNNNNNNNNNNNNNNNNNNNNGTTTCTTTTCTNTCNNNNNNNNNNNNNNNNN
NNNNNNNNNNNNNNNNNNNNNNNNNNNNNNNNNNNNNNNNNNNNNNNNNNNNNNNNNNNN
NNNNNNNNNNNNNNNNNNNNNNNNNNNNNNNNCCCANNNNNNNNNNNNNNNNNNNNNNNN
NNNNNNNNNNNNNNNNNNNNNNNNNNNNNNNNNNNNNNNNNCTTCCTGTACATGACNNNN
NNNNNNNNNNNNNNNNNNNNNNNNNNNNNNNNNNNNNNTATCATTTCACTTGGGTNAGNT
ATNAGCCTGTTCANNNNNNNNNNNNNNNNNGAACAGCGTGTGCCACTATAGTNNNNNNNN
NNGAGACACATGANAAACCANANNNNNNNNTACAACATTATGGANNNNNNNNNNNNNNNN
NNNNNNNNNCTATAAATAAGTCAAAGAGCAGGACGAATATAGTNNNNNNNNNNNNNNNNN
NNNNNNNNNNNNNNNNNNNNNNNNNNNNNNNNNNNNNNNNTAGTGAAGCGTTTTAACTNC
GNNNNNNNNNNNNNNNNCTACTCTTGTACCAAATACTTACNNNNNNNNNNNNNNNGCGCA
TTCACAGAATNNNNNNNNNNNNNNNNNGGCTCNNNNNNNNNCTTATTTAGAGTTTTGAAT
AACTNNNNNTTACCCCTAATCCGTCCATACGCGTCGACGAGGCGATTAAGGCATCAACGC
TGGTCGAGTGGGNAGTTNNNNNNNNNNNNNNNNNNNNNNNNNACTGCAAGATCGAGGCAC
AAGTCGATCTNNNNNNNTAAGCGTCAACGTCAGCGCACACTTCNNNNNNNNNNNNTACAG
ACCNCNNNNNNNNNNNNNNNNNNNCCAGTCCTTTTAGGCCAGAAGTTAGCCTACTTACAA
CCTAAAGTTGTATTAATATATACTAGTAACAATTACGCAACGCCACCTATGNNNNNNNNN
NNNNNNNNNNCCCTGAAAATGCAGTTACTCATAGTTGACGAGCACNNNNNTCTGTCGTCA
TCACCNNNNNNNNCGAAGGGGGTGGACTTAGAANNNNNTGNGCGGCATNTGTTGGTCAAA
AAGCAATAGAAAGNNNNNNNNNNNNNNNGTAGCTTAGGACCAAACCACATATATATATCT
TCCATGCTAAGATCAACAGGCTAAAGGTCTTATCGTTAATAAGANTRCTAGTATCTTGAA
GAGGTGAGGCTGANNGAAGTGTNACNNNNNNNNNNNCTGTTGTANNNNNNNNNNNNNNNN
NNNNNNNNAGGACAGNNNNNNNNNNNNNNNNNNNNGGAATTTTGGTNNNNNNNNNNNNNN
NNNTGTATACTCATNNNNNNNNNNNNNNNNNCCAATTGGTANNNNNNNNNNNNNNNNNNN
NNNNNNNNNNNNNNNNNNNNNNNNNNNNNNNNNNNNNNNNNNNNNNNNNNNNNNNNNNNN
NNNNNNAATTGCCNGAATTAAGCTGNCCTTTGGNNNNNNNNNNNTGAGTNNNNNNNNNNN
NNNNNNNNNNNNNNNNNNCGTGACTANNNNNNNNNNNNNNNNNNNNNNNNNNNNNNNNNN
NCGACTCATTGTTAACAACTTTAATACTCTCTNNNNNNNNNNNNNNNNNNNNNNNNNNNN
NNNNNNNNATCGTTCCATGTCAGCCAGGATTTTACCTCCCCCAGCTNNNNNNNNNNNNNN
NNNNNNNNNTCCTCGACCGGNNNNNNNNNNNNNNNNNNNNNNNNNNNNNNCACNTTAGTG
CCGAGTGCTTTCCNNNNNNNNNNNNNNNNNNNNNNNNNNNNNNNNNNNNNNNNNNNNNNN
NNNNNNNNGTCCCCCCGACTTCCATATTANATCATANNNNNNNNNGAAAGCAAGTCTTCG
TAATTNNNNNNNNNNNNNNNNNAGGAAGGGGGTATAATNNNNNNNNNNNNNNNNNNNNNN
NNNNNNNNNNNNNNATCGTATTCCAGTAAAAAAGCACTACATACAAGAAAANNNNNNNNN
NNNNNNNNNNNNNNNNNNTAAGGGCNNNNNNNNNNNNNNNNNNNNNNNAGCTACCACCCC
TTCAGCTCCGACCCGCTATNNNNNNNNNTGAAGTANCNGNACAGGTNCATTGGCAAGCAG
CNNNNNNNNNNNNNNNNNNNNNNANCTCACTGCAACGTCTGTTAGAAAGAAGGAGCAAGA
ATAACACTAGGAAACGAAGACGATNNNNNNNNNNNNNNNNAATNNNNNNNNNNNNNNNNN
NNNNNNNNNNNNNNGGCCTTCCAATTGTCATTTGGACTGATGCNNNNNNNNNNNNNNNNN
NNNNNNNNNNNNNNNNNNNNNNNNNNNNNNNNNNNNNNNNNNATTGAGCCCNNNAAAAAC
TATCATGTGCAAACTTTGCGGAGTTGGGGTTGGGCACATTGAAGNCGCTTAAGTGGNNNN
NNNNNNNNNNACGACCNNNNNNNNNNNATAAATATTGGGATNNCCTGCAATATTAATANN
NNNNNNACCCAANNNNNNNNNNNNNNNNNNNNNNNNNNNNNNNNNNNNNNNNNNNNNNNN
NNNNNNNNNNNNNNNNNNNACAGCGATACGCACANNNNNNNNNNNNNNNNNNNAATCCTT
CAAAAANNNNNNNNNNNNNNNNNNNNNNGGTACTGAANNNNNNNNNNNNNNNNNNNNTTG
CTAGCCTATTACTTCCTCCCTTCTATCANNNNNNNNNNAAAGTTAACACAANNNNNNNNN
NNNNNNNNNNNNNNNAAGCATCAGATCGGTANNNNNNNNNNNNNNNNNNNNNNNNNNNNN
NNNNNNNNNNNNNNNNNNNNNNNNNNNNNNNNNNNNNNNNNNNNNNNNNNNNNNNNNNNN
NNNNNNNNNNNNNNNNNNNNNNNNNNNNNNNNNNNNNNNNNNNNNNNNNNNNNNNNNNNN
NNNNNNNNNNNNNNNNNNNNNNNNNNNNNNTGCAAGGACGTCCGATTTTTCACAGACCAT
CGTATTCGNNACTCAAGCAAAAGANNNNNNNNNNNNNNNNNNNNNNNNNNNNNNNNNNNN
NNNNNNNNNNNNNNNNNNNTAATACAAGAATCTCGCGGAAGTACCAGTAGGATANNNNNN
NNNNNNNNNNNNNNNNNNNNNNNNNNNNNNNCAGACCTATATNNNNNNNNNNNNNNTCAC
TGATATTGGANNNNNNNNNNNNNNNNTAGCATTGCACTNNNNNNNNNNNNNNNNNNNNNN
NNNNNNNNNNNNNNNNNNNNNNNNNNNNNNNNNNNNNAAGTATAAATCTTNNNNNNNNNN
NNNNNNNNNGNCGCTAGTGAATATCTTAACCTCCTAACCCTNNNNNNNNNNNCATTATCA
TCGACGAGNNNNNNNNNNNNNNNNNNNNNNNNNNNNNNNNCGACAATCTATTTCGGTTAA
TAGCATCNNNNNNGTAGCNNNNNNNNNNNNNNNNNNNNNNNNTGTTAGATTCAGTGTAAC
TTTTCTGTTNNNNNNNNNNNNNNNNNNGCGCGNNNNNNNNNNNNNNNNNNNNNNNNNNNN
NNNGATCTTACNNNNNNNNNNNNNNNATCAATAGCTATTGTCGATACAGGCNTCTGAAGG
AANNNNNNNNNNNNNNNNNNNNNNGCAACTCCGGTTAGCCTCATCGAACAGCAACGTGTG
CYCCYNNNNNNANNNTGCTGTTAAGTATATTATCAATNNNNNNNNNNNNNTTCGGTGCTT
CACNNNNNNNNNCCGAAACTTTATATCAAATCNNNNNNNNNNNCTTTCACTCCNGATANN
NNNTNGTNCACTATGCTTCATAGTTGGCACAAATTCCCTTTTAAACTTACAAATCANNNN
NNNNNNNNNTATTTTNNNNNNNNNNNNNNNNNNNNNNNNNNNACGTACAGANTCTNTTGT
CTACAGCTAATGAAGAGAAGNNNNNNNNNNNCCTTCCTAATTGTGTGCATGCGAGNTTTA
TTTCCCCATACTGATTGGTAGTTTCTGAGAATAGAGTNNNNNNNNNNNNNNNNNNNNNNN
NNNNNNNNNNNNNNNNNNNNNNNNNNNGAACANANNAGACCCCTGGTATGCAGAGGTGAT
GTTATCNNNNNNNNNTGCCCGNAGGCTTACGTCGCTGGATTATATGAAAGCAGCTATGAG
ATAACAGGTGTTTCCCAATCCTAAGCAACNNNNNNNNNNNNGGATCTTTAAATTGGTTGT
TAGACTTCTCTNNNNNNNNNNNNNNNNNNNNNNNNNNNNNNNNNNNNNNNNNNNNNNNNN
NNNNTGGGTGAACCTAGNNNNNGAAACTGCTTAGTCCGAGTATGATANNNNNNNNNNNNN
NCTTATGTGAGACGAASGCGGCCTTTTGTCATAAACTTATATTTTCAGNNNNNNNNNNCG
CGCTCGTTGGAACGCNNNNNNNNNNNNNNNNNNNNNNNNNNNNNNNNCTTACAAGTACAT
ATTCTTTGTGTNNNNTTCGTAATACTGAGTTCCCNNNNNNNNNNTCACNCCGTATCGTCT
ATCCCAGTGCGATAGGANNNNNNNNNNNNNNNNNNNNNACAGACTACTTCTAGGGNNNNN
NNNNNNNNNNNNNACATCAACTAGTTGTTTACTAGNTNNNNNNNNNNNNNNNNNNNNGTA
ATTTCCGCACACGATTACAGATGTCCGAAGTGTGATTTTARAGCTTTTTCAAGTAATTCC
CCTGGTGCAAGCAATNNNNNNNNNNNNNNNNNNNTTTTTCACCGTTTTACNTACCTCCAC
TACAAACAAGACCTATCCATTNNNNNNNNNNNNNNNNNNNNNNNNNNNNNNNNNNNNNNN
NNNACCGTGCTATATATGAGTAAGTATTTCGTCNNNNNNNNNNNNNNNNNNNNNNNNNNN
NNNNNNNNNNNNNNNNNNTCCACCTGAAACAGGAGCCTGCNNNNCATGAGGAATAATCGG
ATTGCATAGACCTCCAGCAAAACTNNNNNNNNNNNNNNNNNYCCCGAATAAATAAAANNN
NNNNNNNNNNNCNNNNNNNNNNNNNCGATAGGAGTTATATTTCTCTCTTTTAANNNNNNN
NNNNNNNNGACNNNNNNNNNNNNNNNNNNNNNNGCTGAAAAGTTGGATAGTAGAGTGTAT
NNNNNNNNNNNNNNNGCTAACATCNNNNNNGCGCAAAAGTGGCGTGTCTCAATATATNNN
NNNNNNNNNTTAATATCNNNNNNNNNNNNNNNNNNNNNNNNNNNNNNNNNNNNNNNNNNN
NNNNNNNNNNNNNNNNNNNNNNNNNNNNNNNNNNNANATCCAANNNNNNNNNNCAGATTA
GGTATAGGATGCGTTTCAGCTTACTAGACTTGCCNNNNNNNNNNNNNNNNNNNNTAACAG
CCGAGATAAATTTCGAGGAATATNNNNNNNNNNNNNNNNNNNNNNTCCANNNNNNNNNNN
NNNNNNNNNNNNNNNNNNNNNNNNNNNNNNNNNNNNCTACTTANNNNNNNNNCTANGTAA
ATANTAACTTCTTCCGAACCGTACATGCTCACACTTCGAACATTAGAGGGATTTTCTGMA
TATTAGGATTTTNNNNNNNNNNNNATCGAACGGTGNNNNNNNNNNNNNNNNNNNNNNNNN
NNNNNNNNNNNNNNNNNNNNNNNNNNNNNNNNNAANGGATNNNNNNNNNNNNNNNNNNNN
NNNNNNNNNNNNNNNNNNNNNNNNNNNNNNNNNNNNNNNNNNNNNNNNNNNNAGGCTAAG
GAAGAGAATCGTTTGAGCGCAGCTCTACTGGCTACGTCGGGGTGCGATCTCCGTTCCTTC
TATCATCATTTATACATTGCAAAAAGCAGANNNTTGTTTTGGCNGNNNNNNNNNNNNNNN
NNNNNNNNNNNNNNNNNNNNNNNNNNNNTGTGGAGAGNNAGATAGNGGGAAAATCAGNGC
AATGAACCTNNNNNNNNNNNNNNNNNNNNNNNNNNNNNNNNNNNNNNNNNNNNNTTGACT
ACTGCTTTAGGGTANNNNNNNNNNNNNNNNNNNNNNNNNNATGANCAATAAGTGAGAGGG
AATTCAGGACGAGNNNNNNNNNNNNNNNGCTCCCGCAGATCACGGCATCAAAGTCCATAA
ACATCYTTCCAAANNNNNNNNNNNAGTTTTTAAAGCCNNNNNNNTCGCCCTCTCATAANN
NNNNNNNNNNNNNNNNNNNNNNNNNNNNNNNNTTGCGATATGTGAGNYGTATCGACGTGA
CAGCTTTTACTATNNNNNNNNNNNNNNNNNNNNNNNNNNNNNNNNNNNNNNNNNNNNNNN
NNNNNNNNNNNNNNNNNNNNNNNNNNNNNNNNNNGATGGAGTAAGAGAGAACAATGCTGA
ANNNNNNNNNNNNNNNNNNNNNNNNNNNNNNNNNNNNNNNNNNNNNNNNNNNNNNNNNNN
NNGTCTGCGTNGNGACAGGTCNNNNNNNNNNNNNNNNNNNNNNNNNNNNNNACAGTTACT
GTGACTAAATAAATACTNNNNNNNNNNNNNRGGCARATAAGCTTGATCCCATGACCCTGT
ATACAAATCTGATATAGTTTTTANNNNNNNNNNNNNNNNNNNNNNANNNNGTAAAGCGTA
CGATCGGGATTAAGCNNNNNNNNNNNNNNNNNNNNNNNNNNNNNNTAAAAAAAAAAAAGA
AATGTTTTTCAAGATAAATCCTNNNNNNNNNNNNNNNNNNNNNNCTTATANNNNNNNNTG
TACAAATCTTCCACACATTAATCGACTGCGCGGTAACCTCGCTCTGCACCGTTAAGGNNN
NNNNNNNNNNNNTGATCCTTGTAACAAGTTTTCNACGTTAACANNNNNNNNNNNNNNNNN
NNNNNNNNNNNNNNNNNNNNNNNGGTTNNNNNNNNNNNNNNNNNNNNNAACACGTGTCAG
AGAACACAAGAGGTGTATGGANNNNNNNNNNNNNNNNNNNNNNCTTTGTCTCNNNNNNNT
ACCATGGGGCAGTAATGTCTATCCATGNNNNNNNNNNNNNNNNNNNNNNNNTNTGGATTA
TCTGTCTCAGTANANNNNNNNNNNNNNNNNNNNNNNNNNNNNNNNNNNNNNNNNNTATAC
CANNNNNNNNNNNNNNNNNNNNNNNNNNNNNNNNNNNNNNGCTATGATCNCTTTAGGTTC
TATTTCCGACTTTTTCTTTTAGANNNNNNNNNNNNNNNNNNNNNNNNNNNNNNTTGATAG
TATTNNNNNNNNNNNNNNNNNNNNNNNNNNNNNNNNNNNNNNNNNNNNNNNNNNNNNNNN
NNNNCTCTTTTATTAGCGTATTCACTATCAGACTAATATTNNNNNNNNNNNNNNNNNNNN
NNNNNNNNNNNNNNNNNNNNNGGAGCCAAGCTTCGGTTACCAANNCATACGCAGCCCCCC
TCCNNNNNNNNNNNNNNNNNNNNNNNNNNNNNNNNNNNNNNNNNNNNNNNNNNNNNNNNN
NNNNNNNNNNNNNNNNNNNNNNNNNNNNNNNNNNNNNNCGNGCACATNTTGAGGANNNNN
NNNNNTAGTATTGAAATTATGATGTCATTTNGGACATTGCACTTGGTAATTNNNCAACCC
CGCCGGGGATCAYACGAGAWMGAAGGCGTTACATAAAGTAAGGCCAATGTCATAAGGGCG
CNNNNNNNNNNNNNTGGAGTACANAAGAAYTAAGCGCANTGGCTCCTATAAAAAGTACTA
TNATCTNNNNNNNNNNNNNNNNNNNNNNNNNNNNNNNNNNNNNCAATTCAGTTCTGANNG
ATATATCTCGTCCTAGATAACACGTGCTTATCATTGTCACCAAGCGTAGTTGNNNNNNNN
NNNNNNNNNNNNNNNAAAAGACTACNNNNNNNNNNNNNNNNNNNNNNNNNNTATCACAAC
ATGCCGANTCTTCCTTCATANTCCAATCTTTANNNNNNNNATCGTCCAATATNNNNNNNN
NNNNNNNNNNNNNNTTGTNGANGGTCTCNNNNGCCACTAGACCCAAACTCCGNNNNNNNT
ATTGTGCAKNNNNNNNNNNNNNNNNNNNNNNNNNTCACAGTGACAATAAGGATTAAGTGT
CANCCGGNTTTATCACGAGGNNNNNNNNNNNNNNNNNNNNNNNNNNNNNNNNNNNNNNNN
YGCSCCNYGYATCAAACAACTGTNNNNNNNNNNNNNNNNNNNNNNNNNNNNTCGAGCCNN
NNNNNNNNNNATNNGGAGGAATATAAGGCGACCNGTAATGNGGNNNNNNNNNNNNNNNNN
NNNNNNNNNNNNNNNNTTACCGATTTCATACGNNNATACAGTATGANNNNNNNNNNNNNN
NNNNNNNNNNNNNNNNNNNNNNNNNNNNNNNNNNNNNNNNNNNNNNNNNNNCGACCACGA
ACGGANNNNNNNNNNNNNNNNNNNNNNNNNNNNNNNNNNNNTCTCKAAACCTTACCGANN
NNNNNNNNNNNNNNNNNNNNNNAAGGCAACGTTATGCCNNNNNNNNNNNNNNNNNNNNNN
NNNNNNNNNNNNNNNNNNNNNNNNNNNNNNNNNNNNNNNNNNNNNNNNNNNNNNNNNNNC
GCGTTATAGTATACTATTNNNNNNNNNNNNNNNAAAGAGTAGTCCGAGACTATATACCAN
NNNNNNNNNNNNNNNNNNNNTAANGNNNNNNNNNNNNNNNNNNNNNNNNNNNNNNNNNNN
NNNTGCCAGGAGGACATTNNNNNAGNAACCCCAGATAGCATACGTTTTANNNNNNNNNNN
NNNNNNNNAATTAGAACACGGCTGCGGTGAGCTGGTGCGCACCAAGTCTGATGATTGACT
AGTATAAGATGGTTCTAATCCTCGACACAATNNNNNNNNNNNNNNNNNNNNACGAATTAG
TAGTCCGGTCCCTANNNNNNNNNNNNNNNNNCTCCTGCTNNNNNNNNNNNNNNNNNNNNN
NNNNNNNNNNNNNNNNNNNNNNNNNNNNNNNNNNNNNNGGCGGCACAAGTACATAAGAAT
CACNNNNNNNNNNNNCATGGTAACAACTCGTTGACCAGTACATCTCTATACAACTTCATG
AGTTCTAGACAAATNNNNNNNNNNNNGGGAGCCACCCAAGTCATTCNNNNNNNNNNNNNN
NNNNNNNNNNNNNNNCCCGGATATCGACNNTGNNNNNNNNNNNNNNCTGACNNNNTACGG
GCNNNNNNNNNNNNNNNNNNNNNNNNNNNNNNNNNNNNNNNNNTGGGNNNNNNNNNNNNN
NNNNNNNNNNNNNNNNNNNNNNNNNNNNNNNNNNNNNNNNNNNNNNNNNNNNNNNNNNNN
NNNNNNNNNNNCATTATACATGAGTNNNNNNNNNNNNNNNNNNNNNNNNNNNNNNNNNNN
NTCAGTGCCTATTCAAAGAGAGGAATATAATGGAANNNNNNNNNNNNNNNNNNNNNNNNN
NATATATCAAGCGACTCCTGATANNNTAAGAAGTGTCGCTAAAATCGGGAGCGAANNNNC
GTNGCGTGCGCTACNNNGTGCCGTAAACTTATNNNNNNNNNNNNNNNNNNNNNNNNNNNN
NNNNNNNNNNNNNNNNNNNNNNNNNNCTGCGTAAAGATGAGAAGTACCTTATTTTATTGT
GAGTNNNNNNNNNNNNNNNNNNNNNNNNNNNNNNNNNNNNNNNNNNNNNNNNNNNNNNNN
NCACATCAACTCAGGGCAATTCYACCGTGCTTGGTCGATTCGAGAGTGCTKGAGAGGGGG
ATNACGTCTTCTTAGACGTGAATGGGGAAANNNNNNNNNNNNNNNCGCANGNNNNNNNNN
NNNACTCGGCTAGTGATTATACTATTNNNNNNNNNNNNNNNNNNCCTTTTGACCCATTNN
NNNNNNNNNNNNNNNNNNNNNNNNNNNNNNNNNNNNNNTGCAATACTGAATCATATTACT
CACGTAATCGTATNGATTTCTCATATTGTTCCATACTAGAACTTTTAAATACATNNNNTC
TGTATCGATGACCGTCTGGANNNNNNTTTCTTTTGTTACGCAAATAGAGAGACACATCAG
CTTATATGTAGATCTTTGACCCATTGGATNNNNNNNNNNNNGCTTGCATTGTAATNNNNN
NNNNNNNNNNNNNNNNNNNNNNNNNNNNNNNNNNNNNNNNNNNNNNNNNNNNNNNNNNNN
NNNNNNNNNNNNNNNNNNNNNNNNNNNNNNNNNTTCATTTTCCTATCGCNNNNNNNNNNN
NNNNNNNNNTCCTGTCAGCACTGCTCACTCTCNNNNNNNNNNNNNNNNNNNNNNNNNNNN
NNNNNNNNNNNNNNNNTTTTGNNNNNNNNNNTGRACCTCGCTANNNNNNNNNNNNNNNNN
NNNNNNNNNNNNNNNNNNNNNNNNNNNNNNCGAGGGTCGAATTATGACNNNNNNNNNNNN
NNTTACTGCATAATAGTGTCTTATCCTTARAYYTANNNNNNNNNNNNNNNNNNNNNNNNN
NNNNNNNNNNNNNNNNNNNNNNNNNNNCGCCTCATGNNNNNNNNNNNNNNNNNACTGACA
CGCCCGTGAATGGCCAGGGATTGAATCTCNNNNNNNNNNNNNACTGTATATATCTGTCGG
TTTTCTTCGNNNNNNNNNNNNNNNNNNNNNNNNNNNNNNNNNNNNNTAATGCNNNNNNNN
NNNNNNNNNNNNNNNNNNNNNNNNNNNNNNNNGGAACGGACCGATACACCGTTTTCGCTT
GGGGTAGGACTCAAATATGTCCAGGTTTCCGTGCACGGGTCCGATGGCCCCYTGTCTGGT
TNNNNNNNNNNNNNNNNNCCAGAGTAGNNNNNNNNNNNNNNTAAGATAAATNNNNNNNNN
NNNNNNNNNNGCTGNYGAANNNNNNNNNNNNNNNNNNNNATCNCATTTGTACATATTTCC
GGCAGNNNNNNNNNNNNNNNNNNNNNNNNNNNNNNTTAGCGATNNNNNNNNNNNNNNNNC
CACCAATTTGNNNNNNNNNNNNNTTATATATTTANNNNNNNNNNTTCTATAATTNNNNNN
NNNNNNNNNNNNNNNNNNNNCAGCATTNCCTCCGNNNNNNNNNTTCATTCAACACATTGT
GAATGGTACGGGNNNNNNNNNNNNNNNNNNNNNCATTTNNAACGTTCTGCCTATAACGCT
NNNNNNNNNNNNNNNNAAACCATACCTGACTGGCACTCACNCTTATAGGGGGCTAATANN
CAATAGTTCAATATAGGTGGAAGCGCANNNNNNTGTTCCTCAGACGATCGTCCGTTGTTT
NNNNNNNNNNNNNNNNNNNNNNNNNNNNNNAGTGAAATATTTGCNNNNNNNNNNNNNNNN
NNNNNNNNNNNNNNNNNNNNNNNNNNNNTCGTTTATTNNNNNNNNNNNNNNNNNNNNNNN
NNNNNNNNNNNNN-NNNNNNNNNNNNNNNNNNNNNNNNNNNNNNNNNNNNNNNNNNNNNN
NNNNNNNNNNNNNNNNNNCACGGGGATCGGAACCACTATNNNNNNNNNNNNNNNNNNNNN
NATTTATTGAGAGATGCCGAAATATAACCAGCANNNNATAGTATCCCATCTCGNNNNNNN
NNNNNNNNNNNNNNNNNNNNNNNNNNNNNNNNNNNNNTAACGGTTGGNNNNNNNNNNNNN
NNGGATTGTCCCNTNTCGTCTAGRCTGTYGGTTCGCGNNNNNNNNNNNNNNNNNNNNNNN
NNNNNNNNNNNNNNNNNNNNNTAAATCCGTCCCNTNNNNNNNNNNNNNNNNNNNNNNNNN
NNNNNNNNNNNNNNNNNNNNNNACAANNNNNNNNNNNNNNNNNNNNNNNNNNNNNNNNNN
NNNNNNNNNNNNNNNNNNNNNCAGTAACTACAGCCGCAGNNNNNNNNNNNNNNNNNNNNN
NNNNNNNNNNNNNNNNNNNNNNNNNNNTGCACCTTCGGTGGCTCCNTGANNNNNNNNNNN
NNACTTTCTATTTGAACCAAGCATATTAAGACCTNNNNNNNNNNNNNNNNNNNNNNCAAC
TTCTTCCTATCTTAGTATCTATTTNNNNNNNNNNNNNNNNNNNNNNNNNNNNNNNNNNNN
NNNNNNNNNNNNNNNNNNNNNATATAACATTGTTTCNNNNNNNNNNNNNGGTGAGTNANN
NNNNNNNNNNNNNNNNNCTTGTATGCAGACTCCNNNNNNNNNNNNNNNNNNNNNNNNNNT
GNNATGCACGACCNNNNNNNNNNNNNNNNNNNNNNTCTAACTAAACTGTTCCCGCTATTA
TAAGCATGTGCAATTTCTGTNNNNNNNNNNNNNNNNNNNNNNNNNNNNNNNNNTTAGTAN
NNNNNNNNNNNNATGCGATATACCTATANNNNNNNNNNNNNNNNNNNNNNNNNNAATTTC
TTGTAAACTGTAGCACGCGTATAAGAAGGTCAATTCACCAGTGCTANNNNNNNNNNNNNN
NNNNNCTGCTGTTTAATACAACTCGAGANNNNNNNNNNNNNNNNNNNNNNNNNNNNNNNN
NNNNNNNNNNNNNNNNNNGACACGGWTNNNNNNNNNNNNNNNNNNNNNNNNNNNNNNNNN
NNNNNNNNNNNNNNNNNNNNGACGNACTAGAATTTCGNNNNNNNNNGTGAAATTGCTANN
NNGNACGGGCCTCATTATTTCNNNNNNNNNNNNNNNTCANNNNNCAGACCTGGTCGAGTG
CTTATCGAATAGNNTTTNNNNNNNNNNNNNNNNNNNNNNNNNNNNNNNNNCCGAGGAGGN
NNNNNNNNNNNGANNNNNNNNNNNNNNATATATACATGACGTGCCTAATANNNNNNNNNN
NNNNNNNNNNNNNNNNNNNNNNNNNNNNNNNNNNNNNNNNNNNNNNNNNNNNNNNNNNNN
NNNNNNNNNNNNNNNNNNNNNNNNNNNNNNNNNNNNNNNNNNNNNNNNNACTATGTGTGT
TANNNNNNNNNAGGANTTATTTTNCCCCTTCTGCNNNNNNNNNNNNNNNNNNNNNNNNNN
NNNNNNNNNNNNNNNNNNNCTGATCGAATCTTATATATAACCNGTATATGACGAGATAAA
GGAGGTTAGACACGNNNNNNNNNNNNNNNNNNNNNNNATGGAGGGCATGTACTTATAGTA
TTAGNNNNNNNNNNNNNNNNNNNNNNNNNNNNNNNNNNNNNNNNNNNNNNNNNNNNNNNN
NNNNTAAAAGTCGGCCTNNNNNNNNNNCCCTCNTTATCGCANNNNNNNNNNNNNNTAGNN
NNNNNNNNNNNNNNNNNNNNNNNNNNNNNNNNNNNNNNNNNNNNNNNNNNNNNNNNNNNN
NNNNNNNNNNNNNNNNNNNNNNNNNNNNNNNNNNNNNNNNNNNNNNNNNNNNNNNNNNNN
NNNNNNNNNNNNNAAGACAAACGAGAGATTGACACGGGCGTTATTTTGGYAACGTGTCAT
TACACCACTACGGAGCACTCCCTNNGGTGCNTCGTTATCTCTCATTGAGCGTGGCGCTTA
TATGTAATTGTTCTCTATGTGTGATTGGCTCTACTGAGCCGGAAATTGAAGTCATGGGCG
CCCCGTATTATTAAAANNNNNNNNNNNNNNNNNNNTAGAGTGAGAACTACCATNNNNNNN
NNNNNNNNNNNNNNNNNNNNNNNNNNNNNNNCCACTGCANNNNNNNNNAAATGAATATGT
AGACTTTGTGTGTAATGTNNNNNNNNNNNNNNNNNNNNNNNNNNNNNNNNNNNTCACCAC
GCCTTATCCACTGGTCCCNNNNNNNNNNNNNNNNNNNNNNNNNNNNATATTTATGATATG
NNNNNNNNNNNNNNNNNNNNNNNNNNNNNNNNNNNNNNNNNNNNNNNNNNNNNNNNNNNN
NNNNNNNNNNNNNNNNNNNNNNNNNNNNNNNNNNNNNNNNNNNNNNNNNNNNNNNAATTT
ATCTCATATTCNNNNNNNNATCGTCAGCAACATAAGGACTTGTGAGTGGCACRGCTATCT
CTAGGAYCGCNNNNNNNNNNNNNNNNNNNNNNNNNNNNNNNTTTCAAACTGGAGTAGANN
NNTAATTCTTAGACGCATGATATTTTAGGTCTATNNNNNNNNNNNNNNNNNNNNNNNNNN
NNNNNNNNNNNNNNNNNNNNNNNNACTGCGCCCTGGACTTGCNTTNGNNNNNNNNNNNNN
NNNNNNNNNNNNNNNNNNNNNNNNNNNAGCACTCCTGCGATTAGCTTACCCATTTGTAGT
GNNNNNNNNNNNNNNNNNNNNNNNANTAGAGATTGAGCCAAAATAGATATTGCCGTTACN
GAAGTTTCCGMATATCTTACCAGAGATGNNNNNNNNNNNNNAACCCCTGTTGGATNNNNN
NNNNNNNNNNNNNNNNNNNNNNNNNNNNNNNNNNNNNNNNNNNNNNNNNNNNNNNNNNNN
NGAGTCATCAAAAGATCGAAGGCTANNNNNNNNNNNNGGAGTTTGAAGAAAAACCAATTG
CATATTCTTTCCCCNNNNNNNNNNNNNNNNNNNNNNNNNNNNNNACTCCCTGAAAGCGNN
NNNNGTCTCTTCAAGGACTAGAGNNNNNNNNNNNNNNNNNNNNNNNACKAAGCAATGCYA
ANTAGCNNNNNNNNNNNNNNNNNNNNNNNNNNNNNNNNNNNNNNNNNNNAGACATGTTAT
GGTTANNNNNNNNNNNNNNNNNNNNNNNNNNNNNNNNNNNNNNNNNNNNNNNNNNNNNNN
NNNNNNNNNNNNNNNNNNNNNNNNNNNNNNNNNNNNNNNNNNNNNNNAANTATTGTAGAG
TTTTTCTATTTTACAATCTGTATTGTTGTATTTTGTCGCAGAAAATGCANNNNNNNNNNN
NNNNNNNNNGGGNAANTGAGNCCGTCACCGGCCGGNNNNNNNAGTGAAAGACTTTTGGCC
GTCAACGGTGAGNNNNNNNNNAGTRTNTGTTTGGTCGCTATNNNNNNNNNNNNNNNNNNN
NNGGTARCAYGAAGANNNNNNNNNNNNNNNNNTCCAAAAAGCGGGATGATCCGTTTTGGT
ATCGTATTTGTATAAGNNNNNNNNNNNNNNNNATGGAAAACTCGGTACTGGATATCGAGA
CTTACANNNNNNNNNNNNNNNNNNNNNNNNNNNNNNNNNNNNNNNNNNNNNNNNNNNNNN
NNNNNNNNNNNNNNNNNNNNNNNNNNNNNNNNNTTGATAATATTATGCATTTCNNNTAAA
TTATTGATNNNNNNNNTGGCCAGCNNNNNNNNNNNTATTGATAASNNNNNNNNNNNNNNN
NNNNNNNNNNNNNNNNNNNNNNNNNNNNNNNNNNNNNNNNTTGGGATTGCTTAANNNNNN
NNNNNNATGAGTCTCGGAGACAAANNNNNNNNNNNNNNNNNNNNNNNNNNNNNNNNNNNN
NNNNACGATGTCGTACTCGTCTTTCGGGATCTAGGAAGTCCGGGCCATCGTCCNNNNNNN
NNNNNNNNNNNNNNCCGAGATCATAGTGNNNNNNNNNNNNATAATGCCTGGAAAAGCGNN
NNNNTNTGGTAACCGAGACAGAACTNNNNNNNNNNNNNNNNNNNNNTGCCCATGGCCAGA
GTCGCCTTNNNNNNNNNNNNNNNNNNNNNNNNNNNNNNNNNNNNNNNNNNNNGCATTCCG
NNNNNNNNNNNNNNNNNNNNNNNNNNNNNNNNNNNNNNNNNNNNNNNNNNNNNNNATTCC
GTGRACGCACAATTTCAGCTTTTTCCCTCATCATACGACAAATTACCTNGAGAACACGTT
CCGTTNNNNNNNNNNNAAGGCCTAGCAAGTNNNNTNCTTNNNNNNNNNNNNNNNNNNNNT
CCAATAGTCCATGAGGCTCTGANNNNNNNNNNNNNNNNNNNNNNNNNNNNNNNNGATAGA
CAGCCCGCTGCGTCCCAANNTAANNNNNNNNNNNNNNNACCTCTCCNNNNNNNCTAGAAA
TTTTNNNNNNNNTAGTNNNNNNNNNNNNNNNNNNNNNNNNNNNNNNNNNNNNNNNNNNNN
NNNNNNNNNNNNNNNNNNNNNNNNNNNNNNNNTTATTCAGCNAGTACATGCGGGTAGTGC
GTGTCAAGACGNNATANCGGTNGTANNGGAAACTNGAAGAGAAATAGAGAANNNNNNNNN
NNNNGAGTNNNNNNCANCTGTNNNNNNNNNNNNNNNNNNNNTAGTTTCCCTGCTTTNCTC
CAANNNNNNANNNNNNNCCNNNNNNNNNNNNNNNNNNNNNNNNNNNACAAAGGGNNNNNN
NNNNNNAATTCTAGGAAATCCNNNNNNNACAACCANNNNTGATCCGNNNNNNNNNNNNNN
NNNNNNNNNNNNNNNNNNNNNNNNNNNNNNNNNNNNNNNNNNNNNNNNNNNNNNNNNNNN
NNNNNNNNNNNNNGASNTCCRCTCCCCGTGAAACGNNNNNNNNNNNNNNNNNNNNNNNAC
GCACACCTCTTTAATTNNNNNNNNNNNNNNNNNNNNNNNNNNNNNNNNNNNNNNNGAATC
TGTATTTCCTGATTCTCTTCGGGCGNNNNNNNNNNNNNNNNNNNNNNNNNNNNNNNNNNN
NNNNNNNNNNNNNNNNNNNNNNNNNNNNNNNNNNNACCGGTTTGTGAACATGCCTCCAAG
TTACGACGTATAAANGTTCGAAGTCACCCTCCANNNNNNNNNNNNNNNNNNNNNNNNNNN
NNNNNNNTCCNTGGTCAGGGTNNNNNNNNNNNNNNNNNNNNNNNNNNNNNGGGACCGTAT
CATCCANNNNNNNNNNNNNNNNNNNNNNNNNTTTCGGTTTCTGCTTGCCACAAATATGTA
GGTCAATATTCNNNNNNNNNNNNNNNNNNNNNNNNNNNNNNNNNNNNNNNNGATNATCAA
AAAATTNNNNNNNNNNNNNNNNNTTTTATGGTCNNNNNNNNNNNNNNTGTTTTTTCTTAT
AGCATCCTATGTCCTTCTCCTCACATTAACCNNNNNNNNNNNNNTAACGGTTAGTGGATC
CTAGCTTGNAGTTCGANNNNNNNNNNNNNNNNNNNNNNNNNNNNNNNNNNNNNNNNCCAG
GGTTTTATCGNACTAGACTATAAAGNNNNNNNNNNNNNNNNNCTTTCGTACGTTACTTNN
NTTCNNNNNNNNNNNNNNNNNNNNNNNNNNNNNNNGCGGTTTTATCAATAAGTAGAGTNN
NNNNNNNNNNNNNNNNNNNNAAAAANNNNNNNNNNNNNNNNNNNNNNNNNNNNTGANNNN
NNNNNNNNNNNNNNNNNNNNNCTCATTANTGGCCGTTGTGGCAGGAGGTCATTCTACAGA
CTGCTCCCCGGGAACATTGATTATAATCATTAAAGCNNNNNNNNNNNNNNNNNNNNNNNN
NNNNNNNNNNNNNNNNNNNNNNNNNNNNNNNNNGATNNNNNNNNNNNNNNNNNNNNNNNN
NNNNNNNNNNNNNNNNNNNNNTCAGTTTTGGGCACNNNNNNNNCCTATATTGCTTCACAT
TTNNNNNNNNNNNNNNNNNNNNNNNNNCACCGATGNNNNNNNNNNNNNNNNNNNNNNNNN
NNNNNNNNATCAAGAAACCCANGCCACGTAAAAGTTATCATNNNNNNNNNNNNNNNNNNN
NNNNNNNNCCGNNNNNNNNNNNNNNNNNNNNNNNNNNNNNNNNNNNNNNNNNNNNNNNCA
CATGCNGTNTCAATGCTTTGAGTNNNNNNNNNAGWACTANRACNNNNNNNNNNNNNNNNN
NNNNNNNNNTGCAGGACGCGTGCNNNNNNNNNNNNNNNNNNNNNNNNNNNNNNNNNNNTG
CTCGGATGATATAGATGATGTNNGNAACTTGGNNNNNNNNNNNNNNNNNNNNNNNNNNNN
NACATAAATAWGAATCACGTAATTTGATATGATACTCAANNNNNNNNNNNNNNNNNNNNN
NNNNNNNNNNNNNNNNNNNNNNNNNNNNNNNNNNNNNNNNNNNNNNNNNATAATTCTACA
TGNNNNNCCAGCAGCGTTTTTGGTCACAAANNNNNNNNNNNNNNNNNNNNNNNNNNNNNN
NNNNNNCATCAGTTNACTTGTNNNGTANGTTACTAGGTGGGTANNNNNNNNNNTATTGNN
NNNNNNNNNNNNNNNNNNNNNNNNNNNNNNNNNNNNNNNNNGTAACTCAGTTTANNNNNG
CGGATATANNNNNNNNNNNNNNTAGCTGNNNNNNNNNNNNNNNNNNNNNNNNTTGAGATN
NNNNNNNNNNNNNNNNNNNNNNNNNNNNNNNNNAATCTGTTNNNNNNNNNNNNNNNNNNN
NNNNNNNNNNNNNNNNNNNNNNNNNNNNNNNCCGCNNNNNNNNNNNNNNNNNNNNNNNNN
NNNNNNNNNNNNNNNNNNNNNNNCGGATGGTTAATTTGCCAAGGTCAATTTGGATGAAAG
GAAAATTATCAGGGAATGAGCTATGACTCGGCATGGCTGATCTTNNNNNNNNNNNNNNNT
CAAATATANCACTAAGTACCAGCTTAATAANNNNNNNNNNNNNNNNNNNNNNNNNNNNNN
NNTTCCATNNNNNNNNNNNNNNNNNNNNNNNNNNNNNNNNNNNNNNNNNCCCGGNNNNNN
NNNNNNTTGARTAGGGATCTTCAGTTTTCTTTTACCNNNNNNNNNNNNNNNNNNNNNNNN
NNNNNNNNNNTTCACNATTATACATNNNNNNNNNNNNNNNNNNNNNNNNNNNNNGGTATT
GCACTTCGCAGNNNNNNNNNNNNNNNNNNNNNNNNNNNNNNNNNNATCGCGAAGTTTGGC
CATAAGNNNNNNNNAGTTCAGTCTGGTTGTTTNNNNNNNNNNNNNNNNNNNNNNNNNNNN
NNNCTAAGNTATGNNNNNNNNNNNNNNNNNNNNNNNNNNNNNNNNNNNNNNNNNNNNNNN
NNNNNNNNNAAACTAATCAGTTTCCAGAATACACTNNNNNNNAAGGGACCCAAGGTTTCA
ANNNNNNNNNNNNNNNNNNNNNNNNNNNNNNNNNNNNNNNNATTTAATATTAGNNNNNNN
NNNNNNNNNNNNNNNNNNNNNNNNNNNNNNNNNNNNNNNNNTGTAGAATNNNNNNNNNNN
NNNNNNYCGTGAGCGACGTATAGAGAGCAACGTANNNNNNNNNNNNNNNNNNNNNNNNNN
NNNNNNNNNNNNNNNNNNNNNNNNNNNNNNNNNNNNNNNNNNNNNNNNNNNNCGATTAGG
CNNNNNNNNNNNNNNNNNNNNNNNNNNGAAGGAAGGTGTTCTCTCAAGGNNNNNGGATYT
AAAGCGTTTTAGTNGGACTTCCCTGTTCGNNNNNNNAGGTGTCATGTGNNNNNNNNNNNA
AAAAAACNANTTNGTCANNNNNNNNNNNNNNNNNNNNNNNNNNNNNNNNNNNNNNNNNNN
NNNNNNNNNNNNNNNNNNNNNNNTAAGGTGAAGTACCTCAGATNNNNNNNNNNNNNAATA
TCTTATACTGTCCTYSTGGCTCAANNNNNNNNNNNNNNNNNNNNNNNNNNNNNNNTATTC
GCAAGCTTGAAATNTTTGTGGCTAGANNNNNNNNNNNNNNNNNNNNNNNNNNNTCTNNNN
NNNNNNNNNNNNNNNNNNNNNNNNNACATCAAGGTATATNNCAGGACCGCCCCCGTAGGG
GTGCGGCACCGGCTCGCCCGCGTGTACCAATACGACGGAAAATGCAGAATGAGATACTGN
NNNNNNNNNNNNNNNNNNNNNNGAGCTAGCACATKTACTCCAACCTAGAGACANNNNNNN
NNNNNNNNNNNNNNNNNNNNNNNNNNNNNNNNNNNNNNNNNNNNNGACTNNGCNTTTNGC
TAACACCCATNNNNNNNNNNNNNNNAAGGGAAACCAACATTAAGTATTTTACCTGTCTCC
CCCCATAATTNNNNNNNNNNNNNNNNNNTGGCCTTGTACAGTCAATGTACGATAACTTAC
CTATGNNNNNNNNNNNNNNNNNNNNNNNNNNNNNNTTTGCTTCCGATTAGTAAGCACGAG
NNNNNNNNNNNNNNNNNNNNNNNNNNNNNGAGAATAACCCATTAGACANTCAGACAACNN
NNNNNNNNNNNNNNNNNNNNNNNNNNNNNNNNNNNNNNNACCTGTCTNNNNNNNNNNNNN
NNNNNNNNNNNNNNNNNNNGAACCAAAGANNNNNNNNNNNNNNNNNNNNNNNNNNNNNNN
NNNNNNNNNNNNNNNNNNNNNNNNNNNNNNNNNNNNNNNNNNNNNNNNNNNNNNNNNNNN
NNNNNNNNNNTGNGCTTGCGCRNNNNNNNNNNNNNNNNNNNNNNNNNNNNNNNNNNNNNN
NNNNNNNATTTCAGTTCGATACGTNNNNNGAGAAAAGGTTTTAGTATACTTAGTCAATAA
GCAGCGNNNNNAGTAACCTANNNNNNNNNNNNNNNNNNNNNNNNACTTTTTTTTATTTCN
NNNNNNNNNNNNNNNNNNNGCATAAAATCCTTTCTCGCGCCGCTCGGTNNNNNNNNNNNN
NNNNNNNNNNNNNNNNNNNNNNTAGCGTCTTAAGGTGTAGTAGGTNNNNNNNNNNNNNNN
NNNNNNNNNNNNNNNNNNNNNNGTGTTTTCACTTTTAGCTCGAGCTTATACTNNNNNNNN
NNNNNNNNNNNNNNNNNNNNNNNNNNNNNNNNGACATATNNNNNNNNNNTACCTTAATCT
TATGTNCNNNNNNNNNNNNNNNNNNNNNNNNTAGTAGAATTCCNNNNNNNNNNNNNNNNN
NNNNNNNNNNNNNNNNNNNNNNNNNNNNNATTTCCTTCGGACGATTCATCTGGCTCAAAN
NNNNNNNNNNNNNNNNNNNNNNNNNNNATGTCAAAAAAACTNNNNNNNNNNNNNNNNNNN
NNNNNNNNNCGATTAATTTNNNNNNNNNNNNNNNAGCTTACGTGGNNNNNNNNNNNNNNN
NNGATTCATGAAGTTTAGACTCTCNNNNNNNNNNNNNNGGTNAGTCGTTGGGTAGTAGTT
TTAACCCGTCACAGCTTNNNGTCATTNNNNNNNNNNNNNNNNNNNNNNNNNNNNNNNNNN
NNNNNNNNNNNNNNNNNNNNNNNNNNNNNNNNNNNNNNNNNNCTTTCGGNNNNNNNNNNG
TATAATATGNNNNNNNNNNNNNNNNNNNNNNNNNNNGAATGTGGGCAACCCTTNNTTATN
NNNNNNNNNNNNNNNNNNNNNNNNNNNNNNNNNNNNNNNNNNNNNATTTTATCACTCTGT
CCTGGTAAGCGCTCCAGGGCGAGTTATACNNNNNNNNTACACTTTNNNNNCGTTGCGGTC
AAGAGAAACCACNCNNNNNNNNNNNNNNNNNNNAGNNNGNNNNNNNNNNNNANTATGAAT
ANNNNNNNNNNNNNNNNNNNNNNNNNNNNNNNNNNNNNNNNNNNNNNNNNNNNNNNNGAT
TTAGCACGCATNNNNNNNNNNNNNNNNNNCCGGTGGCTGCCNNNNNNNNNNNNNNNNNNN
NNNNNNNNNNNNNNGATATAGTCAGAATCGTATCTACAACGATACAGCTAAATACAANNN
NNNNNNNNNNNNNNNNNNNNNACCTATCNNNNNNNTCCCATTCGGCAATGGGACCATNNN
NNNNNNNNNNNNNNNNNNNNNNNNNNNCCNAATATACNACCCTATTTTTGACTCGNNNNN
NNNNNNNNNNNNNNNNNNNNNGTTTTTTAGCGACCAATTTTAGGRTGAGAACGCATTAGT
TACGCCANTCGTTGCTTTNNNNNNNGTTGGGTTANNNNNNNNNNNNNNNNNNNNNNNNNN
NNNNNNNNNNNNNNNNNTCTCATGCCTACNNNNNNNNNNNAACTGACAGCATAAYNRTGA
NNNNNNNNNNNNNNNNNNNNNNNNNNNNNNNNNNNNNNNNNNNNNNNNNNNNNNNNNNNN
NNNNNNNNNNNCAATATTCACCTGANNNNNNNNNNNNNNNNNNNNNNNNNNACGNNNNNN
NNNNNNNNNNNNNNNNNNNNNNNNNNNNNNNNNNNNNNNNNNNNNNNNNNNNNNNNNNNN
NNNNNNNNNNNNNNNNNNNNNNNNNNNNNNNNNNNATGGCAGACCCACTGTCNNNNNNNN
NNNNNNNNNNNNNNNNTAAGGAAATGTATACAAGACGTAAAGCGAAGGTAAGACGAGTGA
CACCTCACGGNAAAGCTACCACGATCTATGTAATTGCTTNNNNNNNNNNNNNNNNNNNNN
NNNTATTTAAGGGCTGGGNNNNNNNNNNNNNNNNNNNNNNNNNNNNNNNATCTTAACAAT
TGTATGGGATAGTNNNNNNNNNNNNNNNNNNNNNNNNNNNNNNNNNNNNNNTTCTGTTAG
GCCACAATCATTTAATATAAAGTTAAGCCCCNNNNNNNNNNNNNNNNNNNNNNNNNNNNN
NNNNNNNNNCACTCATGATGAATACAATAGATTTCGNNNNNNGCGTCTCGTTGATATATC
NNNNNNNNNNNNNNNNNNNNNNNNNNNNNNNNNNNNNNNNNNNNNNNNNNNNNNNNNNNN
NNNNNNNNNNNNNNNNNNNNNNNNNNNNNNNNNNNNNNNNNNNNNNNNNNNNNNNNNNNN
NNNNNNNNNNNNNNNNNNNNNNNNNNNNNNNNNNNNGCTWTTTCTTTNNNNNNGGTGCTG
TNNNNNNNNCTGGTCCTCANNNNNNNNNNNNTGTCAANNNNNNNNNNNNNNNNNNNNNNN
NNNNCGGGGGGCAAACCTCGTCGCAATATCAATTAGCCGAGTTGANNNNNNNNNNNNNNN
NNNNAACRCAGCATNNNNNNNNNNNNNNNNNNNNCGACGCCTCNNNNCGTACTTCTNACG
ATGAAGCGATTAAACAAACAGTCNNNNNNCGTNNNNNNNNNNNNNNAACTCGTACCATAA
TGTTATATAAACATTTYNACCACAAGTTGTNNNNNNNNNNNNNNNNNTAATGACTTCTTG
TAAGANNNNNNNNNNNACAATCTTCCTCNAAGTTTCAANNNNNNNNNNNNNNNNNNNNNN
NNNNNNNNNCTTNAAGCGCAACAAGATTATCGTCTTCTAGTGGATCTGCTGNGATAAGAA
CTCAATCCATCCCTTTACAGAATAAGAAATARTCTTAAAAGGAACGATCCGTNNNNNNNN
N
>C_labatii_APD3096
NNNNNNNNNNNNNNNNNNNCTTAAAACGGTTCTNNNNNNNNNATGGTCATTNNNNNNNNN
NNNNNNNNNNNNNNNNNNNNNNNNNNAAATGATGTATTCTCATAGTAGGCGCNNNNNNNN
NNNNNTGCCAGAANNNNNNNNNNCTANNNNNNNNNNGCCTAACGCAACCNNNNNNNNNNN
NNNNNNNNNNNNNNNNNNNNNNNNNNNNNNNNNATCTCAACTCATGTANGGCTAAATTTC
GACNNNNNNNNNNNNNNNNNNNGTACATGTCTTCAANNNNNNNNCTCACGGGCGCTCTAT
GCTTGGGCGCACGATTAGTAGAGGCYYGCGGAACGAGTGNNNAANNNNNNNNTCATGATA
GTCTTTCCATTAAAAATGANAATTTTACGTTCGTAACGGAGGCGAAATGNNNNNNGTAGC
TATANNNNNNNNNNNNNNNTCCNNNNNNNNNNNNNNNNNNNNNNNNNNNNNNNNNNNNNN
NNNNNAAATTAATGCACCTGCCGTAAACTCCAAGNNNNNNNNNNNNNTTTTCCNNTTTNN
TACATTCGGGAAAAATTACAGATACRTAAAGTAAGTTCATATTATATCAGTCTATCGCGA
GGCTCTTAAACTGGTATGCCGGACCATTGATTGCCATTCGTTCATAATGTTTTTAGTTGT
TCTGGCGGGTAGTGATTACTCAGTGCATGAATTNNNNNNNNNNNNNNCGGTATGTTGGTA
GTGAATCCNNNNNNNNNNNNNNNNNNNNNNNNNNCGTGCCATCTAACCAAGTCCTCGGGA
NATGAAAATCTATCNNNNNNNNNNNNNNNNNCGATGTTCCAANNNNNTTATTGACATAGA
AATTCNNNNNNNNNNNNNNNNNNNNNNNNNNNNGATGTACTAGTATAATCCGTGAAACTA
ATGTAGTTCTGTGAGAGATAGCCTTGAATAGCAACCGACCTCATTTCAACGCAATTACGT
TTGTTAAGTCTACCACATCGGTCGATATGATTGTGACCAGNNNNNNNNNNNNNNNNNNNN
NAAAACAGAGAAATGACAACATNNNNNNNNNNNNNNNNNNNNNTTTATATTATTTAAACG
AATTGCACTGCTGTATNNNNNNNGGCGTCATATACTCTCATTNNNNNNNNNNNNNNNNNN
NNTAACGTCGATGAAGGTACTAGGCACCRCTAATANNNNNNNNNNNNNNNNNNGAACACT
TAACCGTACCGGCTGTATTGGGAANAAACAATGNNNNNNNNNNNNTTCTGATCTTTAGCC
NNNNNNNNNAACCTCGGCANNNNNNNNNNNNNATNNNNNNNNNNNNNNNNNNNNNNNNNN
NNNNNNNNTCGTTTTTTTTTATTTTCCACAGAGTGGTTACCATGGTAATTCGGAAGATGC
ACCTTCAATTCTGCAGTGGTGAGNNNNNNNNNGGAGGCATTGGGCGATANNNNNNNTATG
AATCNATTNNNNNNNNNNNCTGAGGGGCNNNNNNNNNNNAGCTCCAACAAATCGACGAAA
ATACAGAGTCTCCAATAAGATWTNCATTTATCTTTTTAAGCAATTTTCACGTCTAAACTG
GTTAGGNNTAGCATGGCTTCCAACGTAGTTNNNNNNNNNNNTCRGATGTNNTAATGGTAT
ACCCGGCGTTTCTCTCGCGTCGGGGTCGGTCAGTCCCGAANNNNNNNNNNNNNNNNNNNN
NNNNNNNNNNNNNNNNNNNNNNNNNNNNNNNNNNNNNNNNNNNNNAAGAGATATAACATA
CTATAARTCTAAAGTTCGGCCTAATAAGCTTAAACAGGCAANAGCGACGAAATGAATCGC
GAGATACTGTAAGTGGGGAGAGNNNNNNNNNNNNNNNNNNCAGTCCCCGGATTAACCACT
GNNNNNNNNAANNNNNNNNNNNNNNNNNNNNNNNNATTAATCGTCCCCTTCCCTGAGNNN
NNNNNNNAGCTAAAGTATTGTGAGTTGGACAGGGCCAGAATTACTAGNNNNNNNNNNNNN
NNNNNNNNNNATTTTTCGGCGCACTTACCCCTTGACATGTTCCTATTCACAAAGAGGATC
TGTAATNNNNNNNTTAGTAGCAANNNNNNNNNNNNNNNNNNNNNNNNNNNNNNNNNNNNN
NNNNNNNNNNNNNNNNNNNNNNNNNNNNNNTNNNNNGGAGAANTGNNNNNNNATAAGATT
TAAAACAACGACATGATTGTTCAATTACACCTGAATGAAGTTGGGTACCCGCGGGTGGCT
CTTAAGAAATATGTCTGCACTTCGCTCTGGAGACATGAGACAAAAATAAGAAGGATTACA
CCCGAATAANNNNNNAAGCTTACGGTTGTTACNACCTAAATGATNNGCTAAACGGTAGTT
AGTTGCATCACAAACGTTTNNNNNNNNNNNNNNNNNNNNNNNNNCGCGATAGANNNNNNN
TAGTAAAACACCGAAANNNNNNNNNNNNNNNNNNNNNNNNNNNNNNNNNNNNNNNNNNNN
NNNNNNNNNTATCAANNNNNNNNNNNNNNGCGCTCNGTCGCNTTGTGANNNNNNNNNNNN
NNNNNNAGTAAGAGNNNNNNNNNNNNNNNNNNNNNNNNNNCCGAGAGGANNNNNNNNNNN
TACTGCTTGGTTTTTATTGCGTTGTCGCCAACAATTGGTAATTANNNNNNNTGAAACCAT
CCNNNNNGGGNCAGTACTANCANNNNNAGTGCGATGAAGTCAATTCACGCTCNGAATTGT
GTCACCTCTTGGTAGAGACATCGAGCACGTANNNNNNNNNNTCAATATGTCGCGGTNNNN
NNNNNNNNNNNNNNNNNNNNNNACATTNTNTAGACGAGGATATCCTAGAACAGTTTTNNT
TGNCGTCCNTTATGNYTCTACGCGTTCCATCAGCGTGAATGTGTATATATAATNNNNNNN
NNNNNNNNNNNNNNNNNNNNNAAAATATAAGCNNNNNNNNNNNNNNNNACGGTACGGCAC
CCTACCGTTGTTTAACGAAGTGGATGCATGGGAGACACCCGGGCAATTTGGATTTTCGCA
AGGAAATGACTTTATAAACANNNNTATACCCAGGAAGTCAAGAATACTATTCGTACTACC
NNNNNTTATTGACTTAGTAGTTCGGGNNNNNNNNNNNNNNNCCNNNNNNNNNNNTTTTGA
TAGCGATACGGTTTTACACGCATACCTAGATTGCCGTCATTCAAGAGTTAGATTCACAAG
TGATAGTTTCTTTAAACCTGCCATGACTAAAACTCCGATGTATGTTTATTATTACTGTCA
TTAATTTCGGNNNNNNNNNNNNNNNNTAATGATGACTCGGGCTTTGGATTTCTGCTGTAA
ACGCGGGTTCTGTATCGTGGTANTGACAAGTTTAATTNNNNNNNNNNNNNNNNNNNAAGA
TTGGAAGTCAAACGGACATGNNNNNNNNNNNNNNNNNNNNNNNNNNNNNTCAATTTAATT
CANNNGATACGTAACAATCAGTTCATAAATCTACGCTAAGAGTATTGCACGGGCTGGNNN
NNNNNNNNNNNNCACATTGGTGTTTTGCNCCNNNNNNATGAANCGNGGCTNTAATACAAC
GNNNNNNNNNNNNNNNNACACGCGTCTGCCAGAGCTCGAAGACAATCTATATANNNNNNN
NNNAGCCGGCACCGATCAACTANCCTATGAGCTTGGCGGCGAGCCGTTTTGNNNNNNNNN
NNNTATTTTTTTCTTANATATAATCTTTTGTCATCATTTACCTTAAGATTATGAACANNN
NNNNNNNNNNNNNNNNNNNNNNNNNTACTGATTATTCCAANNNNNNNNATAAGTCAGCTT
ATNNNNNNNNNNNNGGCTGGTGCANATNNNTACGACTNNNNNNNNNNNNNNNNNNNNNNN
NNNNNNNNNNNNNNGNANGNTNNTNAGGCTGTCACGANNNNNNNNNNNNNNNNNCATNNN
ACTAGTAAAATTGGTTTTATGYCGCANNNNNNNNTTGTGGCTGGSTCNNNNNNNNNNNNN
NNNNNNNNNNNNNNNNNNNNNNGGTTCAAGCCGGGTTCATANNNNNNNNNNNNNAAAAGA
AATCTGTCGTTTTTATATTTCCAGACAAGCACCGTGATGATTGGATAGCAACGCACTACA
CACACGAATAAAGCAGACGCAATGTAAGATTCAAACAGTNGATGTAAACTTTTATACTAG
AATTAAAGCNNNNNNNNNNNAGCTTATTTACAATNNNNNNNNNNNNNNNNNNNNNNNNNN
NNATCTTAAAAAATNNNNNNNNNCATATAANNNNNNNNNNNNNNNNNNNNNNNNNNNNNN
NTTATTCAGGTAGTCGNNNNNNNNNNNAGTTAAGGAATATGCCGTGCATTGCATTGTCNN
NNNNNNNNNNNNNGTGTGRTMAGGAGCGCCTGTTNNNNNNNNNNNATGCACCTAAGATAG
GTAAATAACGTNGNNCAAGATTATCAGCGTTAGAATNNNNNNNNNNNNNNGAGGGCAACT
TACTCATNCTTGATTCTGCCTTACTAAGAAGACNNNCTCCTACCGACGTNNNNNNNNNNN
NNNNNNNNNNNNNNNNNNNNNNNNGATCTTCTAAGATGATCATTCTNNNNNNNNNNNNNN
NNNNAAATCTAGACNNNNNNNNCGGTAGCTNNNNNNNNNAGAACCTATAAGGAAATNNNN
NNNNNNNNNNAAATCGTGCTTTAGCNNNNNNNNNNNNNNNNNNNNNNNNNNNNNNNNNNN
NNNNNNNNNATTTCCGCATTTGTNNNNNNNNNNNNNNNNNNNNNNAAAAAGTTAAGTGAG
TTTGTAGAAGTTAACATTANTGGATCTACAAAAGTGGTCATGTCCGGGGGATCGTGTNNN
NNNNNNNNNNGTCTATCATTGNNNNTCYGAAATCCACCGANNNNNNNNNNNNNNNNNNNN
NNNNNNNNNTAATATTGTCTTATTTATTTGACTTCCCTCTATCAGTATGTGNNNNNNNNN
NNNNNNNNNNNNNNNNNNNNNNNNNNNNNNNNNNAARACAAANNNNNNNNNNNNNNNNNN
NNNNNNNNNNNNCATTGGTAATACGATTCTAAGAAAGGTTTGCTAGGTTTAAACATGATG
TACTTTYCATACAAGCGTCCTNANNNNNNNNNNNNNNNNNNNNNNNNNCCGCATATAAGC
ACCGGGGTTATCTCACAGGATTTCAGCGTTATTGTTNNNNNNAGGAATATCTCCCCCCTN
NTGTTCAAGGTCAGGANNNNNNNNNNACTCATATAAATTACGCGGGGTTCNNNNNNNNNN
NNNTATTAAAGGACATTAANNNNNNNNNNNNNNNNGTCTCTGCTCACAACGTTTACGTGA
CTTAAAGGTTCTCCACAAGCCTGATATTCTGCTCTANNNNNNNNTATAAATGGAACATAT
TGGTCTTCGCTCATATTCAAATTNAATTCNNCTCGATTTACTCCTAAATTGTAAGTTNNN
NNNNNNNNNNNNNNNNNNNNNNNNNNNNNNNNNNNNNNNTAAATAATAAACAGAAAGCGC
GTTAGTGCGTATGAGAAATTAAGAGNNNNNNNNNNNNNNNNNNNNNNNNNNNNNNNNNNN
NNNNNNNNNNNNNTTACAGTCAGTNATGTGTNNNNNNNNNNNNNNCTTTTAACTCAGGAT
TTGTGTACAAGNNNNNNNNNTCAAACATGACATCTTATGTGCTTCGAGAAAGTTATCGCN
NNNNNTAATGCAATGAGATTAGGGNGTTATTTTGGTCTTTGTTCGGCCATATTGATTGGG
TTTAGTANNNNNNNNNNNNNNNNNNNNNNNAGTTTNNNNNNNNNNNNNTAACACGGTTCT
CTTTTCAGTTTATCATTATGCGCTGTTTTAGGAGGGGACAAGTNNNNNNNNNNNNNNNNN
NNNNNNNNNNNNNNNNNNNNNNNNNNNNNNNNNNNNNNNNNNNNNNNNNNNNNNNNNTGT
ACGCATACANNNNNNNNNNNNNNNNCTCGGACGGRATACAGAAAGCCGCGAGACGTNACA
GAAAATACTGGTGGGTNNNNNNNNNNNNNNNNNGAATATCACAATCTTACNNNNGATCCG
ACATCGNNNCCGTGTTACTAGGTATAATAATTGTGATTTGGCTGCAATTGAGCAGTATCN
NNNNNNNNNNNNAGACAGTACTAATTCCAACAAACAACCTANGCGTGTAAGGCTCATCAG
TCGCTTGGACAACCCGGGGTGTTTTAATAATGTATNNNNNNNNNNNNNNNNNNNNNNNNT
CCGTGATCGATGGGGACTGGCTTAGTTCGGTTGCTTTTCTGTCACTACANNNNNNNNNNN
NNGCTAACGCATATTACAGTACAACTGGTATAGAATCANNNNNNNNNNGAGAACAATGAA
CGAGTCGAATACGAGCNCACTGAATGCGAGCATCCAAACCGTGAAGTANNNNNNNNNNNN
NNNNNNNNNNNNNNNNNNNNNNNNNNNGGTGGCCTCACTGCNNNNNNGTGCACGACTCGA
GGGGAGTACGAGTANNCNAATTGNNNNNNATGTTCGTANNNNNNNNNNNTTGGGTNAGNT
ATNAGTTTTTTCATAGCATCATACGACAGANNNNNNNNNNNNNNNNCATAGCACCTTTGG
TCNANNNNTTTGGGAAACCAAATATCAAGCTACAACATCATGGANNNNNNNNNNTGGAAG
TTGAGAGACCTATAGATAAATCAAAAAGCAGGATGAATATAATNNNNNNNNNNNNNNNAG
TAATGGTCGAGACACCTAAACAATAAACGTGGATAAAAGATAGCGAAGCGTTTTAACTCC
GCAACTATTGTCCGAGACCACTCTTGTNNNNNNNNNNNNNNNNNNNNNNNNNNNNGCGCA
TTNNNNNNNNGCGTGCANNNNNNNNNNCGCTANNNATGGACNNNNNNNNNNNNNNNNNNN
NNNNACAGANNNNNNNNNNNNNNNNNNNNTACGTCGACGAGGCGACTCAGGCATNAACGC
TAGTCGAGTGGGTGGTTGTGAGTTAACACTNNNNNNNNNNNNACTGCAAGATCGTNNNNN
NNNNNNNNNNTTTGCGATNANCGTCAACGTCAGCGCACACTTCTAGCGCGGCGCGTATGG
ACCGTGACANNNNNNNNNNNNNNNNNNNNNNNNNNNNNNNAGGAGTTAGCCTATTTACAA
ATGAAAGTTGTATTAATATATACTAGTAACAATTACGCGACNNNNNNNNNNTTAGAATTA
CTATAAAAATCCCTGAAAATGGACCTACTCATATGTGACGAGCACNNNNNNNNNTCGTCA
TCACCTCGTCAGNNNNNNNNNNNNNNNNNNNNNNNNNNNNNNNNNNNNNNNNNNNNNNNN
NNNNNNNNNNNNNTGTAGTGAAAACTGTGTAGCTTNNNNNNNNNNNNNNNNNNNNNNNNN
NNNNNNNNNNNNNNNNNNNNNNNNNNNNNNNNNNNNNNNNNNNNNNNNNANNNNNNNNNN
NNNNNNNNNNNNNGTGAAGTGTGACTATCCCTTTTATTGTTGTAGGTAGAGAATCTAAGN
NNNNNNNNAGGACAGNNNNNNNNNNNNNNNNNNNNGGAACTTTGGTCTGAAGATATATGA
CCTNNNNNNNNNNNNNNNNNNNNNNNNNNNNNNNATTGGTANNNNNNNNNTAGTTATTAA
ATCTTTACAGCTAATANNNNNNNNNNNNNNNATNCCAACATTGAAANNNNNNNNNNNNNN
NNNNNNAATTGCCGGAATTAATCTGGNNTNTGGTGTGCCGATTTTGAGTGTATGAAAATT
ACGAGACGAGGGANNNNNNNNNNNTATTCTGCCAGTAAAGAAATATAAAATTTAAGGTAA
ANNNNNNNNNNGTNACAGCTTNGATACTCTGTGTTAGCGTATTCCAATAACCTANNNNNN
NNNNNCAAACTGTTCCATGACAGTCAGGAGGTTAGCTCCCGCGGCTNNNNNNNNNNNNNA
CGTTCAATACCCTCGACCGGNNNNNNNNNNNNNNNAAATTATACTANNNNNNNNNNNNNN
NNNNNNNNTTTTCGGTATACNNNNNNNNNNNNNNNNNNNNNNNNNNNNGGANCTATGATA
AAACTCCANNNNNNNNNACTTCCGGATTAGNNNNNNTGGTTTACCGAAAGCAAATCTTCG
YAGTTGATCACTGGCTTGTCCCAGGAAGGGAGTATAATGGTAGACCATCATTAGGCCCAT
GAGTAACNNNNNNNNNNNNNNNNNNNTACATAAGTCCTACAGACAAGAGAANNNNNNNNN
NNNNNNNGGTAGTTTGCGTAAGGGCNNNNNNNNAAATACANGTGTATNAGACACCACCCC
TTCCGCTCCGACTCGCTATNNNNNNNNNTGAAGTCTCTGAACAGTTTCNTTGGAGAGCAG
CANNNNNNNNNNNNNNNNNNNNNAACTCACTGCGACGTCANNNNNNNNGAAGGGGTAAGA
ATAACACTAAGAAACGAAGACGATATCTCGCAATGNAGCNAATATCTTGATGAGACGTCA
GATCGNTGTATTGCGACCTTTCAATTGACATTTAGACTGATGCGGAAATAGGAGACAGGG
GTAACANNNNNNNNNNNNNNNNNNNNNNNNNNNNNNNNNNNNATTAAGCGCNNNAAACAC
TATCGTATGTAAACTTTGCGGACTTGGGGTTGAGCACAGTGAAGTTGCTTANNNNNGATA
TTTCTCAAGGAGGACCTTTNNNNNNNNATAAATATCGGGATAGCCTACGATATNAATATA
AACATCACCTAACGCGTACGCAGNNNNNNNNNNATAATAAAACAGATATTACCNNNNNNN
NNNNNNNATTACTTATTGAAAAAYGATACACAAAAAAACAAAATNMCGGTATTAATCCCC
CNNNNNAGGTACTTGAGGTAACGTTGTTNNNNNNNNNNNNNNNNNNNNNNNNNNNNNNNN
NNNNNNNNCCATTTCCTCTTCTCTATCACCGTCATGTGNNNNNNNNNNNNNTAACAATCA
GTGATCTGGCAATGGNNNNNNNNNNNNNGTAATGAGACACGGTCCTATGAANNNNNNNNN
NNNNNNNNNNNNATATTAATGTAGATGGTACTAMACTGTAAGTATTCTATGATATGGNNN
NNNNNNNNNNNNNNNNNNNNNNNNNNNNNNATGGCAAGCTGCCAGCCCTCACTTAGTGGG
CCGAGTCGNNNNNNNNNNNNNNNNNNNNNNTACAAGGATGTCCGCTTTTTCACAGACCAT
CGAATTCGNNACTCNAGCAAAAGANNNNNNNNNNNNNNAATTCAGATTAAAATTTNNNNN
NNNNNNNNNNNNNNNNNNNNNNNNNNNNNNTCGCGAGGAAGAAGTAGTAGGAYANNNNNN
NNNNNNNNNNNNNCAATTGACTACAGTCATGCAGACCTATATGCGCGANNNNTGATTCAT
TGATATTGGGTAAAGTGCCAGTCAGTTAGCATTGCTCTGTTATGCTGNNNNNNNNNNNNN
ACTACCCGTAAACGCCGTAAGTTCAAGTACCTAATAGANTCAAGAATCTTGCANNCNTNT
NGNCNAGNNGCCACTATTGAANNNNNNNNNNNNNNNNNNNNCGATCGTCGTACATTGTCA
TTGACGAAAAGTATCGAAACTGTCATAAATANNNNNNNNNNNNNNNNNNNNNNNNNNNNN
NNNNNNNNNNNNNGCAGCNNGCTTGTGTCGGTGGCAAAGTGGTGTTAGACNNNNNNNNNN
NNNNNNNNNTCGGGGCCGGTCGCACCGGCGCGGGGATAAGGTCNNNAACNCTGTANNNTA
TCTGATCTCACCCCACAAAACAGGCTATTAATAGCTATTGTCGTGACAGGCGCCTGGAGG
ATNGAGGTCGTTANCNATTTGCNNNNNNNNNNNNNNGNNNNCNTCGAACTGCAACGTGTG
CTCCCNNNNNNANNNTACTGTTAAGTAGATTATCAAGTGCGGACGTNNNNTTCGGTGNTT
CACATTCAGGACCCGTAGCTTTGTNNNNNNNNNNNNNNNNNNNCTTACACTCCCGATAGG
TTTTCGAGCACTATGCTCCATAGTTGGCACGAATTGTCTGTCAAACTCACAAGTNAGANN
NNNNNNNNNTATTTTGAGCCTTCTGTATCCGGGTTAATGGTANNNNNNNNNNNNNNNNNN
NNNNNNCTAATGAAAAGAAATNNNNNNNNNNNNNNNNNNNNNNNNNNNNNNNNNNNNNNN
NNNNNNNNTGCTGATTGGTCGTTTCTGNGAATAAAGTNNNNNNNNNNNNNNNNNNNNNNN
NNNNNNNNNNNNNNNNNCCACATAACAGAAAAGAGAAGACCACTGGTACGCAGAGGAGAT
GTTATGGTGTTACATNNNNNNNNNNNNNNNNNNNNNNNNNNNNNNNNNNNNACCTNTGAN
NNNNNNNNTGTCTCCTAATGCTAAGCAAGNNNNNNNNNNNNGGATCTCTATATTGGTTGT
TGGACTTCTCTNNNNNNNNNNNNNACCACCTATCTTGCCCGCAACCGATTAGTGGCATGT
ATNNCGGGCGAATCTGGATTTGGAAACTGCTTAGACTGAGTATGATATTGGCGNNNNNNN
NCCTATGTGGNNNNNACGCGGTCTTTTGTCATAAACCTATATTTTNAGAATAAGCCTTNN
NNNNNNNNNNNNNNNTCGGTACTCTGGTTAATGAAATGATATCTCTTNTTACAAGTATAT
ATAATTTATTTCAAGNNNNNNNNNNNNNATTGCCTTGTGCCCTYTCACGCCGTATCGTCG
ATCTCAGTGCNNNAGGACCTNGGAGATGACAAAATATGACATATTACTTCTAGGTTGATC
TGCAGCGGCCTTGACATCAACTAGTTGTTTACTAGTTGGATNNNNNNNNNNNNNNNNGTA
ATTTTCGCACAAGTTTACAGATATCCAAAGTANNNTTTTAAAGTGTTTNNNNNNNNNNNN
NNNNNNNNNNNNNNNNNNNNNNNNNNNNNNNNNNTTTTNNNNNNNNNTACGTACCTCCTC
TACAAANNNNNNNTATGCATTTGGTAATTNNNNNNNNNNNNNNNNNNNNNNNNNNNNNNN
NNNNNNNNNNNNNNNNNNNNNNNACATTTCGTCCACGAGTTACAGANNNCAGTATGCAGA
GACANNNNNNNNNNNNNNTCTGCCTGNAACAGGAGTTTGCCTATNNNNNNNNNNNATAGG
GTTACATAGGCCTTTAGCAAAACCTAATTGTAATGCGTAGCCTCCGAATAAATAATAGCC
TTCTATAAGCGCNNNNNNNNNNNNNCGATAGAANNNNNNNNNNNNNNNNNNNNNNNNNNN
NNNNNNNNGATTGTTGCAGGCTACGGGCGCGTAGCTGAAAAGTTGAATAGTAGAGTTTAT
AAAATCCTTGAGCTCGCTAACATCGGCTCCNNNNNNNNNNNNNNNNNNNNNNNNNNNGTA
ACTAGTACTNNNNNNNNNNNNNNNNNNNNNNNNNNNNNNNNNNNNNNNNNNNNNNNNNCG
ACTACCACCCAAGNNNNNNNNNNNNNNNNNNNNNNATATCCAAAGGTACTAGACNGNNNN
NNNNNNNNNNNNNNNTTAACTTACTAGACTTGCCNNNNNNNNNNNNNNNNNNNNTAACAG
CGTAGAYNNNNNNNNNNNNNNNNGGCGTGTCCTCGTAAAGTTATGNNNNACCAAGAATGG
ACTCGGAGCCTTAGGCACCCCTACTCTNTCAACTTGCCCCTTAGTTTACGGGCTAAATAA
ATAATAACTTTTTCTGAACCGTGTATGCTCANNNNNNGAATATTAAAGGTATTTTCTTCG
TATGATGGTTTTGGCAGATTTRAAATNGAACGGTGNNNNNNNNNNNNNNNNNNNNNNNNN
NNNNNNNNNNNNNNNNNNNNNNNTAACTCGGTGAATGGATNNNNNNNNNNNNNNTAATTT
CNNNNNNNNNNNNNNNNNNNNNCGTCAAAAGAAAACACGTGGTACACGTGGGAGGCTAAC
GAAGAGAATCGTTNGAGCACGGCTNNACTNGCTACGTCGGGGCGCGATCTTCGTTCCCTC
TATCATCATTTATACATTGCAAAAAGCGGNNNNTGGTTGAGGCAGNACNNTNGATNTAAC
TCGCGTACTTAGAGTCTAAAGACAGATTTGTGGAGAGNNNNNNNNNNNCAAGATCAGTGT
AACGAACCTGTAGRAGGCTTAAAGCTACGCCACCGGNNNNNNNNNNNNNNNNNNTTGGCT
GCAGCTTTAAGGCAACTTAGCTAANGTNNNNNNNNNNNNNNNNNNNNNNNNNNNNNNNNN
NNNNNNNNAANGGATCGAACCACCCGGAGCTCCCCCAGNNNNNNNNNNNNAAGTCCATAN
NNNNCTCTTCAAANNNNNNNNNNNAGTTGTCNNNNNNACGAATATAGCCCTCTCATAANN
NNNNNNNATTGACCCGTAGACCGGCCATGATGTTACGATAAATGAGNNNNNNNNNNNNNN
CAGTTTTTACTACGAAGTGACTTTTTGACAATGATGTGCACACAAAGGCGTAATTTAATC
ATTTGNNNNNNNNNNNNNNNNNNNNNNNNNNNNNNNTGGAGTAAGAGAGAACAATGCTGA
ATGGGAATTGAACGTGCGGNNNNNNNNNNNNNNNNNNNNNNNNNNNNNNNGTAATCGGGT
AGNNNNNNNNNNNNNNNNNNNNNNNNNGCGNNNNNNNNNNNNNNNNNNNNNATAGTTACT
GTCGCTAAATAAGTACTTGCATGGTACANTGGGCAGACAAGCTTGANNNNNNNNNNNNNN
ATACAAATCTGATATANNNNNNNNNNNNNNAAACGTAATTCTCGAATATTGCAATGCGTA
CGACTGGGGCAAAGTNNNNNNNNNNNNNGCCGACATACATAATGTNNNNNNNNNNNNNNN
NNNNNNNNNNNNNNNNNNNNNNNNNNNNNNNNNNNNNNNNNNNNCTTATACNGNGCGGAA
TGCAAATCTTCCACGCATTAATCGACTGCGCGCTAACCACCCTCTGCACCGTTAAGNTGA
ATACAAGTCGACTGATCCTCGTAATAAGTGTTCTACGTTAACAAAATACGAAACGCTTAG
CACCAGAAATAGGAAANTGTGGTGATTCAACTTAAGCNNNNNNNNNNNAACACGTGTCAG
AGAGCACGAGTNATGTGTGGANNNNNNNNNNNNNNTGTANCNACTTTGTCTCNNNNNNNT
ATCATCGGGCAGTAACGACTATCCAAAATCGAGTAAAMAATATCAAAAAGATATGGATTC
TCTGTNNNNNNNNNNNNNNNNNNNNNNNNNNNTTCTTNAAGAATGAATCAGGTTTTATAC
CAGACTACGTRCTCGTANNNNNNNNNNNNNNNNNNNNNNNGCTATGTTTTCGTTNAGTTC
CATTTTCGNCTTNTTNTNNNNNNTGTTAGGACATCATTATNTCACNNGGNGNGTTGATAA
TATTNNNNNNNNNNNNNNCYRCATGCATATGATAGTATATCNNNNNNNNNNNNNNNNNNN
NNNNCTCTTTTATTAGCGTATTCACTGTCAGATTAATATTGCTCTCCGGGATTATAAACA
TGTGGTAGTTCTATAGGGGTTGGAGCCAAGCTTCGGTTGCCAAATNNNNNNNNNNNNNNN
NNNNNNNNNNNNNNCATCTTTCTCTTTTAGGGGACACTAGGCCGGTTGTAATCNNNNNNN
NNNNCTTCGGGCGTAATATGGGATCTAAAACAATTGGATGNGCACACTGTGATGGNNNNN
NNNNNNNNNNNNNNNNNNNNNNNNCCTTTCCGGATATTGCGCTTGGTAATTNNNNNNNNN
NNNNNNNNNNCACACGAGATCGAAGGCGTCACATAAACTAGGGCCAGTGTCACAAGGGCG
CNNNNNNNNNNNNNTGGAGGCCAAAAGAATTAAGCGCAATGGCTCCTATAGAAAGTNATA
TAATCTTAGCTAGCGTGTTGATCAGACTGTGTCATAGTCCCAAYAACTCAGTTCCGAGTG
ATATATCTCGCCCTACATTNNNNNNNNNNNNNNNNNNNNNNNNNNNNNNNNNTTCTCGCT
ACGACGGTACACCCGACAGGACTACCATCTCATTATCCAACGTATATTAATNNNNNNNNN
NNNNNNNCTCCTCCTTCATAGTCCAGTCTTTAAAAAGACAATCATCCAATATNNNTTCTG
TCTNNNNNNNNNNNTTGTCGANNNNNNNTATANNNNNNNNNNNNNNNNTGCGNNNNNNNT
ATTGTGCAGTGTTTGATTAAACATNNNNNNNNNNTCACAGTGACAATAAGGATTAATTGT
CAACCGATNNNNNNNNNNNNNNNNNNNNNNNNNNNNNNNNNNNNNNNNNNNNNNNNNNNN
NNNNNNNNNNNNNNNNNNNNNNNNNNNNNNNNNNNNNNNNNNNNNNNNNNNNNNNNNNGA
GGGAATACGTATAGGGTGGAAAATCAGGCGGTCCGTAATGCGGCTTTAGGCCTGAGTCCA
ATGGAATGTATATTGATTACTGATTNCATACGCGAATACAGCAAAGNNNNNNNNNNACGC
TTGTATATAGTNNNNNNNNNNNCCCCTTCACCNANNGCATAAACGGAAGCGNNNNNNNNN
NNNNNNNNNNNNNNNNNNNNNNNNNNNNNNNATTGTCGTTCCCCCGAAACCTTACCGANN
NNNNNNNNNNNNNNTGANACCCACGGCAACATTATGCCANTTKCTGTCAANNNNNNNNNN
NNNNNNNNNNNNNNNNNNNNNNNNNNNNNNNNNNNNNNNNNNNNNNNNNNNNNNNNNNNN
NNNNNNNNNNNNNNNNNNACATGGACAGTTGGTGAAGATTAGTCCGANNNNNNNNNNNNC
ACCGTTTAGACGATCACCGCTAACNTTTTTGTCATCATTTGGCACCAGCCNNNNNNNNNN
NNNTGCCNNNNNNNNNNTTAATTAGAAACCCCGGATAGCAAACGTTTTANNNNNNNNNNN
NNNNNNNNAATTAGAACACCGCTGCGGTGAGCTGGTGCGTACCAAGTTTGATGACTGACT
AGTATAAGATGGTTCNNNNNNNNNNNNNNNNNNNNNNNNNNNNNNNNNNNNNCTAATTAG
TANTCCTATCCCTGNNNNNNNNNNNNNNNNNCTTCTGCTTCAAGTGTATGATACCAATCA
CGGAATGAGTCGTAGAGCTCCTCTTTTTCCCTCTCNCTGGCGTCACAAGTACACAAGAAA
CGCTTTTAGAACACTNNNNNNNNNNNNNNNNNNNNNNNNNNNNNNNNNNNCAACTTCATG
GGTTCCGGTCAAATTGTAGTTTGCACGCGAGCCATCCAAGCTATTCCAAATTTTTAAGCN
NNNNNNNNNNNNNNNNNNNNNNNNNGACCATGAAATTCGTCATNNNCCGACNNNNNNNNN
NNNNNNNNNNNNGCTAGATGAAGTACGGGCNNNNNNNNNNNNNTGAGATGAGGAATATTT
CAACATATGCCGTTGGAGCTCTGTTGACTCTTACCCACTAATTATGTANCTANNNNNNNN
NNNNNNNNNNNNAATATACATGAGCNNNNNNNNNNNNNNNNNNNNNNNNNNNNNNNNNNN
NTCAGTGCCTATTCAAAGAGAGGAATATAATGAAANNNNNNNNNNNNNNNCNTTTCATTC
NATATTTCAAGCGACTCCTNNNNNNNNNNNNNNNNNCGCTAGAATTGGGAGCGAAAAAGC
NTANNNNNNNNNNNNNNNNNNNNNNNNNNNNNCTTGTGGAGATNNNNNNNNNNNNNGTAT
TATTCCCCTCAATATACCTGTCTAGACCGTGCAAAGNNNNNNNNNNNNNNNNNTTATAAT
GAGTACTTGGAAGCCTTNNNNNNNNNNNNNNNAAATAAAAAGTACCTGCAGTCTTTTTTA
TCGCATCAACTCAGGGCAATTCCACCGTGTTTGGTCGATTCGAGGGTGCTGGAGNNNNNN
NNNNNNNNNNNNNNGACGTGAAAGAGGGAANNNNNNNNNNNNNNNTGCAGGNNNNNNNNN
NNNACTCGCTTAGTGAANNNNNNNNNNNNNNNNNNNNNNNNNNNCCTTTCGAGCCATTAT
TGGTTTGCATACTTTAGGAATGATACATGGATTTATCTTGYAATACTAAATCATATTACN
NNNGTAATCGTNTTGATTTCTCATATTGTTAAATACAAAAATCTTTAATTACATCCTGNN
NNNNNNNNAGACCTTNNNNNNNNNNNNNNNNNNNNNNNNNNNNNNNNNNNNNNNNNNNNN
NNNNNNNNNNNNNNNNNNNNNNNNNNNNNTYAATGGATGTGGCTTGCATTGTNNNAAATC
GTTTCACTGCTACTAACTCGGCATTCCACCATGGTCTGACGTCAGTCTAATCGGNNNNNN
NNNNNNNNNNNNNNNNNNNACTTGGAAGGCAAATTCCTCTTNCTNNNNNGATAAATAAAA
TTATTGAACCTCTGTTAACACNGCTCATTCACNNNNNNNNNNNNNNNNNNNNNNNNNNNN
NNNNNNNNNNNNNNNNNNNNNCAACCTGTGATGAACCTCGCTNACATACTTMYTATTGGA
TATCTAACAAGGACAGGGAACGTNNNNNNNCCAGGGTCGAAATATGAYAATTAGACTAAT
TATTATGGCGTAATACCGTCCTATCNTTAGATTTANNNNNNNNNNNNNNACTCCAGTAGN
NNNNNNNNNNNNTGCCATGTAGTCATCNNNNNNNNNTAAGCCAACACCGAGATACTGACA
CGCCCGTNNNNNNNNNNNNNTTAAATTCCGACTGCGATATATACTGTACATANNNNNNNN
TTTTCTCCGTGCCACCTGTACTCCTTCTCAAGGCCGGATTNTGCCGTAATGNNNNNNNNN
NNNNNNNNNNNNNNNNNNNNNNNNNNNNNNNNNNNNNNNNNNNNNNNNNNNNNNNNNNNC
AGGGTAAGATTCAAGTATNNNNNNNNNNNTNNNNNNGGGTCCAATGGCTTCTTGTCTGGC
TACTTGCCACAGAGGGGANNNGGGCAGGAACTACAGGGTTATGAGGCAAATNANGNANCT
NAAGAGACTCGCTGCCGAATCACATCATCCCTGAACCATATCCCATTCGTGCATATTTCC
GGCAGGATCAAACCTATTCCTAAGAAAAGATGCTTTTRGCGATATCYCAATACCTTCAAN
NNNNNNNNNNTTNNNNNNNNATTTTATATCTTTANNNAGGTCAGTTCTATAATTACGTNG
GCGGAAACGAAGAAAAGGCACANCATTACTTCCGAATAATGAANNNNTCCAACACAAGKT
GAATGGTACAGGNNNNNNNNNNNNNNNNNNGAGCNTTTTGAGNNNTCTGNCTACACCGTT
AGGGCCGTCCTATTCTNNNNNNNNNNNNNNNNNNNNCGTCTTTTCTAGGGGGCTCGTATC
CAACAGCTCAGTATTGGTGAAAGTGCANNNNCATGNTCCNCAGACNATNNNNCGTGGTTT
TCGGGTTCTCCCTCAACAGAGCGAAGCTAGNNNNNNNNNNNNNNTCATGAACTGTNNNNN
NNNNNNNNNCGCACTTTAAGAATGTAGCNNNNNNNNNTACATGATGCACAACGNNNNNNN
NNNNNNNNAAACG-CCGCCAGACGTTATGTATCGGGTAYTAGTTTGTCCCGGAAATGTTA
GTCCCTAACCCACAATGGCANGCGGATCGGAAGCGTTATATNATCNNATCTCNCANATNN
NATTCCTTCAGAGATGTCGAAATATAACCAGCANNNNNNNNNNNNNNNNNNNNNNNNNAG
ATCTCTACCTCGATAGNCCCRCGATGACCGTTTTGAANNNNNNNNGGGTAACAGTGGTCG
TAGGATTGAACCTTCTCRTCTAGGCAGTCGGGTCGCGACTAATAATAGTCCGCTATTCAA
ATTGCACTCTGTGTGCAGGTGTAAATCCGTCCTCTCCAACATGCGCGGATACACCGCGGA
TTAGACACGTAAGTCATATCTTACAACTTGCATAGCTTAAATGTTGCCAGACCNNNNNNN
NNNNGNATCACTGGCCCCTAGCGGTAACAANNNNNNNNNNNNNNNNCATAATTTCTTAAC
GTATATGTCAGCAATNNNNNNNNNNNNTCCACCTTCGGTGGCTCCTTGANNNNNNNNNNN
NNACTTTCTATTTGAACAAAGCATATTAAGACCTGTTTAAGTAGGTACATCCAATTCAAC
TTCTTCCTATCTTAGTATCTGTTCGGTAAGANNNNNNCGNTCGANTACTAAGAGATTGTC
ACGTATTNNNNNNNNNNNNNNATATGTCATCATTTCTTTCGTCGATACAGGTGAGTTAGA
ATGGGTCTTATCGAGATNNNNNNNNNNNNNNNNNNNNNNNNNNNNNNNCCGAAGAACTGT
GAGAAGCGCGAATCRGATCTGYCTCCAACTCCGATTCTGACTAAACNNNNNNNNNNNNNN
TAAGCATATGCAATTTTTGTNNNNNNNNNNTCGCAAGATAAGAGGAAGGTGGTATAGTAG
CGTCATAGTATAATGCGATNNNNNNNNNNNNNNNNNNNNNNNNNNATCTAATTTTATTTC
TTGTAAACTGTATCACGTGTATAAGAAGGTCGGTTCANCAGTACTATGTAGTAAAGANNN
NNNNNNNNNNNNNTTATACCACTCGAGACGCGTGTTNNNNNNNNNNNNNNNNNNNNATGT
AATTGGCAGGGGGCTTNGGTCACAGATAGACGTTAAATTGANNNNCGCCATATAGGCATC
GTAAAGGAATTCTTGGCAATNNNNTNCTAGAATTNCGATAAACTGTATGAAAAYGCTANA
GGGAACGGGNNNCATCATTTCGCACNNNNNNNNNNNTCANNNNNNNNNNNNNNNNNNNNN
NTTATCGAATAGGTTTTCTGATGATACGGANNNNNNNNNNNNNNNNTTCTCCGAGGCNGN
NNNNNNNNNNNNNTATTTATAAACATTATATATACATGACGTACCTAATANNNNNCAAGA
GATTGACAGAATTTAGATGTACTNGCGACNNNNNNNNNNNNNNNNNNNNNNNNNNNNNNN
NNNNNNNNNNNNNAGCGAGATCGGAGGGAGCGAGGGTATATTGTGAAGGACTATGAGTGT
TATGGATGTCGNNNACNTATTTTCCCCCTTCTGCACNNNNNNNNNNNNNNNNNNNNNNNN
NNNTTTGACTACTAACCTCCTGATCGAATCGTATATANGACTTATATNNNNNNNNNNNNC
GAAGGTCAAACACANNNNNNNNNNNNNNNNNNNNNNNNNNNNNNNNNNNNNNTTATAGTA
TTAGNNNNNNNNNNTTGATATCCATATCAAGATGGCCANNNNNNNNNNNNNNNNNNNNNN
NNNNTAAAAGGCGGCCNTTCGCGNCATNNNNNNNNNNNNNNTTANNTATGTCATGTAGAA
TCGGTTCGAAAAGGGGGTCGAAATCATGAAATACATAGAGTTCTGTCCATAGACCCCGAN
NNNNNNNNNNNNNNNNNNNNNNNNNNAAGCACNGNNNTNCTCAATTAGACGTCTANATTT
CTCTTTTYAYAANNNNNNNNNNNNNAGACTGACACGGGCGTTATNNNNNTAACGTGTCAT
TACACCACTACGNNNNNNNNNNNCTGGTGCACTGTTATCTCTAATTGAGCTTGGNNNNNN
NNNNNNNNNNNNNTCTACRCATCATTGGCTCTACAGAACCGGAAATTGAGACCATGGGCG
CCACGTGTTATTAAAANNNCAGCAGATGAAGCCGCTAGAGTNNNNNNTACCATNNNNNNN
NTGTTTTGCTAATATTTTAGTGTCAGTGCTACTAACGCAGAAGCGCCAAAATGAATATAT
AGCCTTTGTGTGTAATATNNNNNNNNNNNNNNNNNNNNNNNNNNNNNNNNNNNNNNNNNN
NNNNNNNCCACCGGTTCNNNNNNNNNNNNNNNNNNNNNNNNCCAGNGAGTTTATGATATG
CGGATCTCCACATCATTGCCGGAGCACGTGGCAACAAATAGATATGAAATACTCGTAAGA
ANNNNNNNNNNNNNNNNAGTTGAGTAGAGCAACTGTCTCGTTGACCAGGTTTTAAAATTT
TTCCCATATTCNNNNTATCNNNNNNNNNNNNNTAAGGACTTGTGATTGGCAGAGCTATCG
TTAGGATCGCCCTATCTTTGAATAAGACGACTTACTCTCATNNNNNNNNNNNATCAGAAT
CATAACTCTTAGACGCNNNNNNNNNNNNNNNNNNCGCCGTCAGTAACCTGAGTAACAATA
TTTGGGAGGTCCCTCCGCAGCCCTACTGCGCACCGGACTTTCNNNNNNNNNNNTAAGCGA
GATCCTGCTANNNNNNNNNNNNNNNNNAGCACTCCTGCGATTAGCNNNNNNNNNNNNNNN
NAATATGATCANNNNNNNNNNNNNTGTAAGGATTGAGCCANNNNNNNNNNTGNNGTNACC
GAAGTTTACGNATATCTTACCWGAGAYGNNNNNNNNNNNNNAACTCCTGTCGGATNNNNN
NNNNNNNNNNNNNAGTTTCATTTAAGATTTTCTCGAAGCTTGAGATGTTTTGTAGTAGAT
CNNNNNNNNNNNNNNNNNNNNNNNNNNNNNNNNNNNNGGAGCATGAAGGAANNNNNNNNN
NNNNNNNNNNNNNNCCGTGGWANNNNNNNNNNNNNNNNATCTACACTCCCTGAAGGCANN
NNNNGTCTCTCCAAGAACTACAANNNNNNNNNNNNCNNAANATTCCTCTAAGCAATGCTN
NNNNNNNNNNNNNNNNNNNNNNNNNNNNNNNNNNNNNNNNNNNNNNNNNAGACNNNNNNN
NNNNNTCGGGCTTTTAANNNNNNNNNNNNNNNNNNNNNTTCCCTAATGTGTTATGTCGAG
GGGAGTAGGNNNNNNNNNNNNNNNNNNNNNNNNNNNNAGTTKMRTATAAATATTCTAGAA
TTTTKCTGTTTTGCAATTCGTATTGTTGTATTTTGTCGCAGAAAATGCANNNNNNNNNNA
CAAGGGTTGAGGAAACCGATACCNTTACCGGCGGGNNNNNNNNNNNNNNNNNNNNNNNNN
NNNNNNNNNNNNTCATTCGGTNGAATTTGTTTAGTCGCTATCAACGTTTGTTGCTTATTA
ATNNNNNNNNNNNNNACAAGACGTACTCGTTANNNNNNNNNNAGGATGAACCGTTTTGGT
ATTGTATTTAAGTAAGTGATTGCTCCTCCAGTATGGAAAAATCGGTACTGGNNNNNNNNN
CCTACANNNNNNNNNNNNNNNGCTCTANNNNNNNNNNNNGTGGACTTTAACTTCAGACTA
CTTACGAACGCGNNNTGATAAGTTATAGTCTCGATRATAATATTATGCGTTTCCAATRAA
TTACTGATNNNNNNNNAGACCAACTCATGTACAGANNNNNNNNNNGCGCGCACGACATGG
TAAAACACGCATATACACAAATCCTNTACCACGTGATCATTTGAGATAACTTAGGGTTAA
ACGTAAGTGAGGCTCGGAGGCAAATTCACACGACCTAGCTCAGGGGCTTTTTTGAGGAGC
GCTAACGACGCCGTACTCGTCTTTCGGGATCTNNNNNNNNNNNNNNNNNNNNNAGTAACG
TAACACTGACTGGACCGAGATYATAGCAGCAAACCCTAGTATAATGCCCGNNNNNNNNNN
NNNNATTGGTAGCCAAGACAGAACTCGGTCTCCTGTAAGCGCAAGAAACCCACGGCCAGA
GCCGCCNTGGTTATGAGTACACGCATAGGCGTTCTGCGAGGTGTATCTACAGGCATTCNN
NNNNNNNNNNNNNNNNNNNNNNNNNNNNGAAGTGACCAGCTGTGTGGGGTCNNNNATTCC
GTGAACGCACAATTTCAGCTTTTTCCCTTGTCATGCGCCAAANNANNNNNNNNNNACGTT
TTGTTCCCTCATTCCGGANGCTTAGCAAGTTCGACGCTTNNNNNNNNNNNNNNNNNNNNN
NNNNNNNNNNNNGANGCTCCGGNATTTGACACGTTATTCTTGTACTTGTTAGGGNNNNNN
NNNNCCGTGGCGTCTCGGCCNNNNNNNNNNNNNNNNNNNNNNNNNNTGGACCGCTAGAAA
TTTTNNNNNNNNTAGTAGGATTGCGAGTGGTGCCANNNNNNNNNNNNNNNNNNNNNNNNN
NNCGTAGANGTTTCGGTGAATTCTGCCTTATGTTACTCANCCGTTACATNCGGGANGTGC
GTGTCANAANNNNNNNNNNNNNNNNNNGGAAACATNNNNNNNNNNNNNNNNNNNNNNNNN
NNNNGAGTNNNNNNNNNNNNNTTACTTTGTAATCTNNNNNNTGATTTTACTGCATTTCTC
CACTNCTTCNGCTCCATGCCCATTCGCAGTTAGTCAGACCTGACTCACAAAGAGNNNNNN
NNNNNNNNNNNNGGGAAATCCNNNNNNNACAACCGTTTACAATGCGAATATAAATTTCAA
CTATGAATGTGCGTGGTTGATACGAGAGTTACTACTCCTGCTCATATATTCAAGCCTAAA
NNNNNNNCTCTTTGASTTCCGCTCCSCNNNNNNNNNNNNNNNNNNNGCGGATCGAACAAT
GTACACSTCYTTAATTNNNNNNNNNNNNNNNNNNNNNNNNNNNNNNNNTAAGAAAGAATC
NNNNNNNNNNNNNNNNNNNNNNNNNGGCGGTTCGGGCGGTCGAGCATGGGCGCGGGAGAA
TGNNNNNNNNNNNNNTTCGTCTAATGTAGCATACGNNNNNNNNNNNNAAATGCNNNNNNN
NTACGACGTACAAATGTTCGCAGTCACCCTCCANNNNNNNNNNNGTCTATATACTGTGCG
GATGCTANNNNNNNNNNNNNNAATATTACGAACTATTGATCNNNNNNNNNAGGACCGTTT
CATCAAATACGGAGCCACATCTTCAGACAAGNNNNNNNNNNNNNNNNCCGCAAATANSTA
GGTNAATMNTCGTAAAGANNNNNNNNNNNNNNNNNNNNNNNNNNNNNNNNNGATTATCAA
AAAGAATCTAGGTGGGTTATCACNNNTATGCTCATGATTTTCCGTGATATTTTTCCATAT
AGCGCGCTACGTCTTTCTGCTCNNNTCAACCNNNNNNNNNNNNNTAACAGTTAGTGGATC
NNNNNNNNNNNNNNNNNNNNNNNNNNNNNNNNNNNNNNNNNTATCATTTGNATTTGCCAG
GGTCCTANNNNNCTAGACTATAAAGNNNNNNNNNNNNNNNNNCTCTCGTATGTCACTTNN
NNNNGCGAGCAATANNNNNNNNNNNNNNNNNNNNNNNNNNNNNNNNNNNNNNNNNNNNNN
NNNNNNNNNNNNNNNNNNNNAAAAAACACAATGGCATTCYCGANNNNNNNNNNTAACTTA
TGTTAAGATGCNNNNNNNNNNGTTGTTACTGGCCAGTGTGGCAAGAAGTCATTCTACAAA
CCGCTCCCCGGGAACGTTAATTACAANNNNNNNNNNGTCTGTTAGGCNNNNNNNNNNNTT
ACTRGATATTAGAATTACCAGACGATNNNNNNNNNNNNNNNNNNNCACNNNNNNNTGTGG
AACAATTCACGATATATTAGATCAGTTTTGAGTACTTAGTACANNNNNNNNNCTTCGCAT
TTGCGCGTCACATGCGANNNNNNNNNNNNCCAATGAGGCGACAATGGANNNNNTAAAAGC
CATAACACATCAAGAGCCCCANGCCACGTAAAAGTTATCGACCCAAAACTAGGTCTATGC
ACTAGGAGCCGGAGAGACTCTTCAGTTTTATAGTCCTAGATTNNNNNNNNGCTTCATTCA
CATGCCGTATCAATGCTTTGANNNNNNNNNNNAGAACTAGGACNACNCAACANNNNNNNN
NNNNNNNNNNNNNNNNNNNNNNNTGACGGCAGGGTGTGGTTTGCTACAGGCCATTTATTG
CTCGGATGRTATATATGNNNNCTGGAANTNGGTCCTGGGAAAACGAGAANNNNNNNNNNN
NACACAAATATGAATCACGTAGTTTGATATGATACTCGACGGACTAAATTAGCAAACTGA
GAACGCTGTTGGGNNNNNNNNNNNNNNNNNTACGCAGTNNNNNNNNNNNATAATTCTACA
TGTCAGGTTAGCAGCGTTATTAGTCGCAAATTCCNNNNNNNNNNNNNNNNNCCTTGGGTT
CGCGNTAATCAGTTGANNNNTTCCGTNTGTTACTCGGTGGGTANNNNNNNNNNNNNNNNN
NNNNNNNNNNNNNNNNNNNNNNNNNNNNNAAGAGTATCGCTGTAACTCAGCTTANNNNNN
NNNNNNNNNNNNNNNNNNNNNNNNNNNNNNNNNNNNNNNNNNNNNNNNNNNNTTGAGATG
GCGGTAATCCAAGTTTCGCGCCTTCTATATATGNNNNNNTTAACAGACTCTTGTACACTA
GRGAGTATGYATCGCYYTCGTTGGTTCTCTTNCNCGTTCGTTCTCAATTTCYCTGAAATG
TTCTTTCACTGCAGCTGAGTCAACATATGGTTAATTTGCCTCGGTCAATTTTGACTAAAG
GAANNNNNNNNNNGTCTAAGCNNNNNNNNANCANNTCTGATTTTAACTGCAAACGTGAGN
NNNNNNNNNNNNNNNNNNNNNNNNNNNNANTTAATGTTGTGGATAGTTTACAGCGGCACG
ATTTCCATTGCCGGTTACAATNNNNNNNNNNNNNNNNNNCACACACATGNNNNNTTATGG
TCATTANNNNNNNNNNATCTTCAGTTTTCTCTTACTNNNNNNNNNNNNNNNNNNNNNNNN
NNNCTTTTTATTTACGGTTATACATCGGCATTCCCAAGAGACGNNNNNNNNNNNAGTGTT
NNNNNNNNNNNCGTCCACACGCCNNNNNNNNNNNNNNNNNNNNNNATCGCNAAGTTTGGC
CATAAGNNNNNNNNAGTTCAATCTGGTTATCTCGTCCTCTCTGGATAATANCAATGGGAC
AANNNNNNNNNNNCGAACGCACGTCTATNNNNNNNTGAACGACAAGTCAACCCCGCACGG
TAGTCCAAGAAANTANNNAGCTTCCAGANNNNNNNNNNNNNNAACGGACCCAAGACNNNN
NNNNNNNNNNNNNNNNNNNNNNNNNNNNAAGTATTCTCACCATNTAATATTAGYGTGAWT
YGGAKTCCCGCCCCCCCCGCACATAAATGTACARAGTCNTTCGTAGAGTCAATGGGACCC
GCATCTTCGTGAGCGACGTATAGAGAGYAACGTANNNNNNNNNNNNNNNNNNNNNNNNNA
CTGATTATATTATAAAATTGGATATCCGNNNNNNNNNNNNNNNNNNNTATGCNNNNNNNN
NNNNNNNNNNNNTGTGTGAGAAATGATGAACCAAGGTGCCCTCCTAAGGCATATGGATTT
AAATCGTTNTAGTCGGACTTCCCTGTTCGNNNNNNNAAGCATCATGTGNNNNNNNNNNNA
AAAAAACNAGNTNGTCGNNNNNNNNGGGTTTGGGTCTCCAACGAATCTGCNNNNNNNNNN
NTGATCAANNNNNCAAACTAGCTTAAGGTAAAGTACCCNNNNNNNNNNTTGTCCGCAATA
WCATATACTGTCYTTCTRNCTCAGNNNNNNNNNNNNNNNNTTAGCCCTCGGGTAGTATTC
GCAAGCTTGCAATTTTCGCGGCTAGANNNNNNNNNNNNNNNNTAGGTAATGTTTGGNNNN
NNNNNAATAATAGCTCACACTGGATACATCGAGGTATATGACAGGACCGCCYCCRYAGGG
GTACAGCACCCGNNNNNNNNNNNNNNNNNNNNNNNNNNNNNNNNNAGAATGANNTACTGN
NNNNNNNNNCAGACGAGTTGCAGAGCTAGCACATGTACAACAACCNNNNNNNNNNNNTTA
AGCGGTTCTTTATGAACTACGGATGTGATAACATGAATCCCTCCTTACTGTGCCTTTGAC
TAACACTCATTTTTCTGNNNNNNNNNNNNNNNNNNNNNNNNNNNNNNNNNNNNNNNNNNN
NNCCGTAATANNNNNNNNCTCTACTTGCTGGCCTAAATCAGTTANTGTACAATAACTTAC
CTATGGTCGTTGTCCTGTTTAAAGAGGTCACGTAATTTGCTTCTGATTAGTAAGGAAGAG
GACTTGATTAGAATTTGGGGATACGATATGAGTATAACCCAATAGACAANNNNNNNNNCG
TCACCCYCACGCACTTANNNNNNNNNNAGTGNNNNNNNNNNNNNNNNNNNNNNNNNNNNN
NNNNNNNNNNNNNNNNNNNNNNNNNNNNNATCCTTAATNNNNNNNNNNNNNNNNNNNNNN
NNAGGACTCNNNNNNNNNNNNNNNNNNNNTGTTGGGTTACTAAGATTGATGTYACNNNNN
NNNNTCGAGCTGTGCTTGCGCAGCTGCGAATAAGCTTCGTTGCGNGCTANTCCTATGGTT
TCGGAAGATTTCAGTTCGATACGTNNNNNAAGGAAAGGTTTTGGTATACTTAATCCATTA
GCAACGAAGNGATTAACCTATGATGTTGGAGACKYARYTYTSCTATTCTTTTTTATTTGN
NNNNNNNNNNNNNNNNNNNGCATAAAATCATNNNNNNNNNNNNNNNNNNNNNNNNNNNNT
CGCTCTTATGATGTCTGGGATGNNNNCTCTTAANNNNNNNNNNNNNNNNNNNNNNNNNNN
NNNNNNTGGTTAAGAGAAGTGGGTGTTTTGATTTTTNNNNNNNNNNNNNNNNATCTGTGT
ATNTNAGATCGNNCGAGTGATACGATGGATAAGACATATACTCTGAAACTAACTTCATCC
TATGTGCCTTATTGAANAGCAGAGNNNNNNNNNNNNNNNNNNTNNNNNNNNNNNNNNNNN
NNNNNNNNNNGCAAAACTNNNNNNNNNNNNNNNNNNNNNNNNNNNNNNNNNNNNNNNNAY
CGCATTGACAGGCATNNNNNNNNNNNNATGTCGAAAAAACTTCAGGCTTGATCAGGNNNN
NNNNNNNNNNNNNNNNNNNGCAAACGGTAACCTCAGCTTACGTGGGTTTTCACGATTCAG
CANNNNNNNNNNNNNNNNGCTCTCTCTCTATACATGTTGGTGAGNCGTGGGGNTGTANTC
TTAACCCGTCACAGCTTTTGNNNNNNATCAGACTGTCGCAGANNNNNNNNNNNNNNNNNN
AAGAGATGTTAATGGTAATTTGGTTATACCACGGNTCCTTTTCTTCCGGAATTACTTGTG
TATAATGTGTTTTTAGAACTANNNNNNNNNNNNNNNNNNNNNNNNNNNNNNNNNNTTAGN
NNNNNNNNNNNNNNNATTNNNNNNNNNNNNTGCTAATGTAAGATCATTTTGTTACTCTGT
CCTGGTAAGCGCTCAAGGGTGAGTTATTCNNNNNNNNTACACCTTGGCCACGTTATGCTC
AARAGAAATCRCNCNNNNNNNNNNNNNNNNNNNAGNNNANNCCATGTGTTTAATATGAAC
AAAATAGTGGATAGANNNNNNNNNNNNNNNNNNNNNNNNNNNNNNNNNNNNNNNNNNGAT
TGTGCACGCATCTGTTTATACTGACGCTGNNNNTGGTTAGCNNNNNNNGAACACAGAAAA
GCGCATNNNNNNNNAATATAGTCAGAATGGCATCTACACTAGTACAGCTAAATATAANNN
NACGTGTACAAACTAAGTTCTACCGANCGCAAAAGNNNNNNTCAGCAATGGGATCGYNNN
NNNNNNNNNNNNNNNNNNNNNNNNNNNNNNNNNNNNNNNNNNNNNNNNNNNNNNNNNNNN
NNNNNNNNNNNCAAAGTGANCGTTTTTTAGCNNNNNNNNNNNNGGTGAGAACGCATTAGT
TACGCCAATCGTTGCTTCNNNNNNNGTTGGGTCATCATTAGTATCTNGNGNNNNNNNNNN
CGTCCANNNNNNNNNNNNNNNNNNNNNNNNNNNNNNNNNNATCCGACAGCATAACGGTGA
GCACTGTGNNNNNNNNNNTANCGCGTATACCATNNNNNNNNNNNNNNNNNNNNNTCAACG
CCCGTAAAGGGNNATATTCACCTGAAAGTTAATTGCCGCNNNNNNNNNNNNACGGTGCTC
ATTTTCAAGGAGAGAAATCGGATNNNNNGGGCTCCACAACTGCATGAGTGTAATTTGTAG
CAGAAGTTGGGATCTTATNGGCCATCGTAATTACNAAGGCAAACTCACTGTTNNNNNNNN
NNNNNNNNNNNNNNNNTAAGGGAATGGATACAAGACGTAAGGCTAANNNNNNNNNNNNNN
NNNNNNNNNNNNNNNNNNNNNNNNNNNNNNNNNNNNNNNTGGTGTCAACTATTATATAGA
AAANNNNNNNNNNNNNNNNNNNNNNNNNNNNNNNNNNNNNNNNNNNNNNATCTTAACAAT
TGCATGGGCTTGTNNNNNNNNNAAAGAATTACAACGGNNNNNNNNNNNNNNTTCTATNNN
NNNNNNNNNNNNNNNNNNNNNNNCAAGCCTCCTACAAAAAAGAAGGGCGCAGCTTGGGGC
GTGTAACGTCACTCATAGTGAATACAATNNNNNNNNGCCTNANNNNNNNNNNNNNNNNNN
AAAGTGCCCACTGGTTGAAGGCCCANNNNNNNNNNNNNNNNNNNNNNNNNNNNNNNNNNN
NNNNNNNNNGCTCTAGTCATGAACTNNNNNNNNNNNNNNNNNNNNNNNNNNNNNNNNNNN
NNNNNNNNNNNNNNNNNNGAACAAGAAATACTAAGAGGCTTTTCTTTTATACGAGTGCCG
TAGCCCTGANNNNNNNNNNAGAGCGATCATCTCTCAGTTCCAATACTTCATNNNNNNNNN
NNNNTGGGGGGCGGACCTCNTCGCGATATCAAYTAGCCGAGTTGGTACATTYACYTTAGT
TGATAACGCAGCATCCTATAATCNNNNNNNNNNNCGACGTCTTNNNNNNNNNNNNNNNNN
NNNNNNNNNTTAAACAAACAGTCGCTACGCGTNNNNNNNNNNNNNNNNNNNNNNNNNNNN
NNNNNNNTAAATTCCTNGACCCCGAGTTGTNNNNNNNNNNNNNNNNNNNNNNNNNNNNGG
CAAGATNTACGGTNACACAATCTTCATCTAGGTTTCAANNNNNNNNNNNNNNNNNNNNNN
NCACCGAGACTTTANGCNCNNNNNNNNNNNNNNNNTCTAGTGGTTTTACTGCAATAACAA
TTCAAACCATCCNTTTNTGGAATAAGAAATAGTCTTGAAAGGAATNATNCGTTACGAGCC
T
>C_kihansiensis_APD2922
ATTCCCTACTTCAGGTCACCTCAAAACGGTTCTNNNNNNNNNNNNNNNNNNNNNNNNNNN
NNNNNNNNNTCTCCGTTTCCAACTGARAATGATGTATTCTCTTAGTAGGCGCNNNNNNNN
NNNNNTGCCAGAATTCTCGGCCACTACTGTGGCATAGCCTAACGCAACCNNNNNNNNNNN
NCTGAAGCAACCAATGCAGGTGGCTGCCTTAGAACCTCAACTCATGTATGGCGAAATTTG
GRCAATATTCAGCTGCCTTCACGTACATCTCTTCAANNNNNNNNCTCACGGTGGCTCTAT
GCTTGGGCGCACGATTAGTAGAGGCCCGTGGAACGAGTGNNNAACATGTCTGNNNNNNNN
NNNNNNNNNNNNNNAATGAAAATTTTACCTTCGTAACNNNNNNNNNNNNAAAGAGGTAGC
TATAGTGATTTCTCGACGCTTCNNCGGTCTGGAGGTTGTTTTTTGTTGTTCTCATTATTA
TTATAAAATTAATACACCTGCCCTAAACTCCAAGGATCAAATAGAATTTTTCTCGTCTAT
NANGTTTGGGAAAANNNNNNGATACGTAAAGTAAGTTCATATTATATTAGTCTATCGCGA
GGCTCTTAAACTGGTATTCCGGACCGTTAATTGCCATTCGTTCATAATGTTTTTAGTTGT
TCTGACGGGTAGTGATTACTAGGTGCAYGAATTCTTTGANNNNNNNNCGGTAAGTTGGTA
GTGAANCCGAGGGTGCCAGAGGGTTTGATCTGGGCGTGCCACCTAACCAAGTCCTCGGGA
TATGAAAATCTATCCAGGANTCACGTGACCCGGATGTTCCAACATACTTATTGACATAGA
AATTCNNNNNNNNNNNNNNNNNNNNNNNNNNNNNNNNNNNNNNNNNNNNNNNNNNNNNTA
ATGTAGTGCTGTGAGACATAGCATTGAATAGCAACTNGCCTCATTTCAATGCANNNNNAT
TTGTTAAGTCTACCACATGGGCCGATATGATCGTGACCAGTCGTGGAAAGCCTGGGCACG
AAAAACAAAGAAATGACAACATATCCTGCNNNNNNNNNNNNNNTTTATATTGTTTAAACG
AATCGCACTGCTGTATTGCTGTTNNNNNNNNNNNNNNNNNNNTCGAATNNNNATACTAAT
TGNNNNNNNNNNNNNNNNNNNNGTCAGCGCTAATACACAGAAGANNNNNNNNNGAATATT
TAACCGTATTGACCGTATTGGGAAAAAACCATGCTTTTTTATCAGNNNNNNNNNNNNNNN
GAAAAGTATAACCTCGGCANNNNNNNNNNNNNGTGAATGGATTGGTTACTAGNNNNNNNN
NNNNNNNNTGGTTTTTCTTTATTTTCCACAGAGTGGTTACCATGGTTATTCGGAAGGTGC
NCCTTCAATTCTGNAGTGGTGAGTGCATGTGGGGAGGCATTGGCCGATATATATCATATG
AATCNNNNCGGATGAGGTACTGAGGGGAGCACCAACTCAAGCTCAAACAAATCGACNAAA
ATACAGAGTCTCCAATAAGATTTACATTCATCTTTTTAAGCAATTTTCACGACTGAACTG
GTTAGGACTAGCATGGCTTCCNNNNNNNTTATGTGTAGTGGNNNNNNNNCTTAAYGATAT
ACCCGGCGTTTCTCTCGCGNNNNNNNNNNTCAGTCCCGAAGTGTGTCCTCACACGTGGCA
TAACGATCGACCCATGTGTGATTGTCGANNNNNNNNNNNNNNNNNAACAGATATAACATA
CTATAAGTCTAAAGTCCGGCCTAATAATCTTAAGNAGGCAAGAGCGACGANNNNNNNNNN
NNNNNNNNNNNNGTNNGNNNAGGTGTATGGGACTGACTCTCAGTCCCCAGAYTAACCACT
GATCGAACTNNNNNNNNNNNNNNNNAGTTACCCATATTAATCGTCCCCTTCCCTGAGNNN
NNNNCAAAGCTAAAGTATTGTGAATTGGACAGGGMCGGGATTACTAGGGCGTCTACNNNN
NNNNNNNNNNATTTTCCGGCGCACTTACCCCCTGATATGTTCCTATTCACAGGGANGATC
TNNNNNNNNNNNNTTACTAGCAANNNNNNNNNNNNNNNNNNNNNNNNNNNNNNNNNNNNN
NNNNNNNNNNNNTGTAATGACTTAGAGGTCTCGTACGGAGAAATGCGAGAATGTAAGATT
TAAAACANNNNNNNGATTGTTCAATTACACCTCAATGAAGTCAGATACCCGCAGGCGGCT
CTTAAGAAATGTGTCCGCACTTNNNNNNNNNNNNNNNAGACAAATACAAGAAGGATGACA
CCCGGATAANNNNNNNNNNNNNNNNNNNNNNNTACTTACATAATAGGTTAAACGATAGTC
AGTTGTATTACAAATGTTATAACATGAAAACTACAATATATAGACANNNNNNNTGCGCCT
TAGTAAAACACCCAAACAAGTCGCCGATNNNNNNNNNNNNNNNTGGTACCCGACACCATA
TTGTTGCTCTATCAATACCGGCCTNNNNNGCGCTCAGTCGCATTGTGANNNNNNNNTCCG
TAAAGTAGTAACAGCATTACAACGCTAACTTATTTCGGACCCGAGAGGACGAAAGAATTG
TACCGCCTGGTTTTTACTGCGTTGTCGGCAAAAATNGGTAATTGAATCAGGTGAAACCAT
CCTTTAGGGGGCAGTAATACCAANNNNAGTGTGATGAACACAATTCACGCTCCGAATTGC
GTCACCTCNNNNNNNNNNNNNNNNNNNNGTAATACGATGTCTCAATATGTCATGGTAGAG
GACAAGTTGAAATTTGCGTATTACATTATANNNNNNNNNNTATCCTAGAACAGTTTTAAT
YGACGTCCGTTATGGTTCTNCGTAATCCATCAGCGTGAATATGTATATATAATNNNNNNN
NNNNNNNGTACGCATAGAGAGNNNNNNNNNNNTGTTCCAGTGAGCAAAAAGGTACGTCAC
CCTACCGTCGTTTARCGATGTGGATGCGTGGGACANNNNNNNNNNNNCTGGATTTTCGCA
AGGAAATGACTTTATAAATANAGATATACCCAGGAAGTCAGGAATACCAYTCGCACTACC
AATTATTATTGAGTTAGTAGTTCGGGNNNNNNNNNNNNNNNCCNNNNNNTGATATTTTGA
TAGCGATACGGTTTTACACGCATACCTGGATTACCATCTTTCAAGAGTTAGATTCGCAAG
TGATAGTTTCTTTRAACCTGCCATGACTANNNNNNNNNNGTGTGTNNNNNATTACTGTCA
TTAATTTCGNNNNNNNNNNNNNNNNNTAATGATGGCTCGGGCTTTGGATTTCTGCTGTCA
ACGCGGGTTCTGTATCGTGGTAATAACAAGTTTAATTNNNNNNNNNNNNNNNNNNNAAGA
TTAGAAGTTGAACGGACATGTGTCCACACGTTTAAGATCTGTTATTACATCCATTTAATT
CAAAANNNNNNNNNNNGTCAGTTTATAAATCTACGGTAAGAGTAGTGNACTGGCTGGAGA
TAAAAGAATTTTTACATTGGTGTTTTGCGCCAATAAAATGAACCGAGGCTATAATACAAC
GCGACACGAGATTGAGCACACGCGTCTGCCAGAGATCGAAGACAATCTATATANNNNNNN
NNNAGCTGGTACCGATCAACTGCCTTAYGAGCATGGCGGCGAGCCGGTTTGNNNNNNNNN
NNNNNNNNNNNNNNNNNATATAATCTTTTGNNNNNNNNNNNNNNNNNNTTACGAACANTT
ACGANNNNNNNNNNNNNNNNNNNNNTACTGATTGTTCCAAATCGATAAGTAAGTCAGCTT
ATNNNNNNNNNNNNGGCTGGCGCTGATCGGTACGACTGTTCCGACCTCTGTCACTTCCTA
TCCTATAGAAATGTGGAAGGCCCTAAAGCTGCCACCANNNNNNNNNNNNNNNNNNNNCTT
NNNNNNNNNNNNNGTTTTACGTCGCAACTGTATTTTGTGGCTGGCTGNNNNNNCTAACAT
TACTCTANNNNNNNNNNNNNNNNNNNNNNNNNNNNNNNNNNTTCGATAGTAATAAAAAAA
AATTTGTCGTTTTTATATTTCCGGACTGGCACCGTAATGATTGGATAGCAATTNNNNNNN
NNNNNNNNNNNNNNNNNNNNAATGTAAGATTCAANNNNNTGATGTAATCTTTTATGCTAG
NNNNNNNNNNNNNNNNNNNNAGCCTATTTATAATTCTATTCATAATGCCTGTTATAATTA
ATNNNNNNNNNNNNNNNNNNNNNCATATAAACGTGTATGGGTTTGACACTAGAGTAAAAT
CTTATTCAGGTAGTCGGTCTTTACCGGAGTTAAGGAATATACCAGGCATTGCATTATCNN
NNNNNNNNNNNNNGTGTGATAAGGAGCNNNNNNNAAACACTTAAGATGCACCTAAGATAG
GTAAATAACGTTGTCCAAGATTATCAGCGTTAGANTGAGGATGTCARACCNNNNNNNNNN
NNNNNNNNCTTGATTCTGNNNNNNNNNNNNNNNGAACTCCTACCGACGTGCNNNNNNNNN
NTGGTGATCCAACGGGGGTGTGAGGACCTTCTAAGACGATTATTCTCTTATTATGTAGTT
TGGCNNNNNNNNNNNNNNNNNNCGGTGGCTATATCCCCCAGAACCTATAAGACAATCTCT
TCAACGTGTAAAATTGTGCTTTAGCAATAGTTATGATAGAGAAAACTCTCGGGTTGTATT
TGGCGACCTATTTCCGCATTTCTATGCCGAGCCAATCAAATTACAAGAANNNNNNNNNNN
NNNNCAGAAGTTAACATTATTGGATCTACAAAAGTGGTCATGTCCNNNNNNNNNNNNTTT
ATTTTTTGCATTCTGTCATTANNNNTCCGAAATCCACCGAAAGGTACTCTCAGNNNNACA
AAAAAGCTTNNNNNNNNNCCGATTTATTTGACTTCCCTCTATCAGTATGCGTAYTACTCC
CTCCGCTATCGAATATCTTAGATTTCTATAGGTGAAGACAAACTATGTGGAGGTTTGTCC
TTGGCTGGTGCTCATTGGTAGTACGATTCTAAGAAAGATTCGCTAGNNNNNNNNNNNNNN
TACTTTTCATACAAGCGTCCTTAACAGTTGTCATAGATTAAAACCTTAACGTATATAAGC
ACCGGGGTTATTTCACGGGATTTTATCGTTATTGTTNNNNNNAGGAATATCTCCCCCGTC
TTGTTCAAGGTCGGAANNNNNNNNNNACTCATACAAATTACACGGGGTTAAGAGTGTTGA
CCANNNNNNNNNNNNTTAANAAGCGGCATTGATATGACTCTGCGCACAACGTTTACGTGA
CCTAAAGGTTGTCCACAAGCCTGANNNNNTGCTTTAGAGGGCGGTATAAATGGAACATAT
TGGTCTTCGCTCATATTTAAATTNNNNNNGATTCGATTTACTCCTAAATCGTGAGACACT
GAGATCTAGCGTAGCGTTTCAGAAGCGATTTAGATCAGCTAAATAAAAATCAAAAAGNGC
ATCAGTGAGTATGAGANNNTANNAGNNNNNNNNNNNTAAGTGGCTTGAGAATACATCGTA
AGCATGAGCGTGATTACAGTCAGTNATGTGTNNNNNNNNNNNNNNCTTTTAAATCAGGAT
TNGTGTATAAGGATCAAGCTNNNNNNNNNNNNNNNNNNNNNNNTYGAGAAAGTTATCGCA
TATGGTAATACAATAAGATTAGGGGGTTATTTTGGTCTTTGTTCGGCCATATTGTTTGGT
TTTAGTAAACTGTCCGATCNNNNNNNNNNNAGTTTTAGATACACTTCATAACACNNNNNN
NNNNNNNNNNTATTATTATGCGCTGTTTTNNNNNNNNNNNNNNNNNNNNNNNNNNNNNNN
NNNNNNNNNNNNGTTATAAAATTAACGTACANNNNNNNNNNNNNNNNNNNNNAGTTTTGT
ACGCATAGANNNNNNNNNNNNNNNNCTCGGACGAAATACAGAAAGCCGCTAGACGTCACA
GAAAATACTGGTGGGCCTAGATTGTTAACATACGAWTATCACAATCTTACNNNNGATTCG
ACATCACTGCCGTGTTACTAGGTATAATAATTGTGATTTGGCTGCAATTGAACAGTATCG
TGTAGAACTCCTCGACAGTAGTAATTCCANNNNNNNNNNTACGCGTGTAAGGCACATCAG
TCGCTTGAACAGCCCGGGNNGTTTTAATAATATNNNNNNNNNNNNNNNNNNNNNNNNNNT
CCGTGATCGATGGGGACTGCCTTAGTTTGGTTGCCTTTCTATCACTAAANNNNNNNNNNN
NNGCTAGCACATATTACAGTATAACTGNNNNNNNNNNNCTGCATTATANNNNNNNNNNNN
CGAGTCGAANNNNNNNNNNNNNNNNNNNNNNNTCCANNNNNNNNNNNNATGTCATGTCTG
CGCATACCTGCCTACGAAGAGTAACATGGTGACCTCGCTGCCTTACTGTGCACGACTCGA
GGGGAGTACGATTAAGAAACTTGGTCTACATGTTCGTATATCATTACACTTGGGTNAGNT
TTNAGTCTGTTCATGGAATCATCCGACAGANNNNNNNNNNNNNNNNTRTAGCACCTCTGG
TCGAGATANNNGAGAGACNNAATGTCAAGCTACAACATCATGGAACTGTCCCTGNNNNNN
NNNNNNNNNCTATAGNNNNNNNNNNNNNNNNGATGAATNTAATAAGAAACAGTCCCGTAG
TAATGGTCGAGACGNNNNNNNNATAAACGTGGATAAAAAANNNNNNNNNNNNTTAACTCC
GCAGCTGTTGTCCGAGACCACTCTTGTNNNNNNNNNNNNNNCTTACTGGAACACANNNNN
NNNNNNNNNNATGTGAANNNNNNNNNNGGCTAGTAATGATCTATATTTAGATTTNNNNNN
NNNNNNNNNTTACCCCTTATCCGTCCGTANNNNNNNNNNNGACGACTCCGGCACCACCGC
TGGTNNNNNNNNNNNNNNNNNNNNNNNNNNTTAAGATGCTCANNNNNNNNNNNNNGCCAC
AAGTTGATCTTTTGTGATAAGCGTCAGCGTCAGCGTACACTTCTGGCGCGGTGCGTATAG
ACCGCGACANNNNNNNNNNNNNNNNNNNNNNNNNNNNNNNAGGAGTTAGCCTACTTACNA
ATGAAAGTTGTATTAATATATACTAGTNACAATTATGCGACGCCACCTATGTTACATTTA
CGATAATAATCCCTGANNNNNNNCCTACACATATTTGACGAGCACGAATTCCTGTCGTCA
TCACANNNNCGGCCGAAGGGGGTGGAGTTAGAGACAATTGGGCGACACTTGTTGGTCAGA
AAGCAATAGAGAGNNNNNNNNNNNNNNNGTAGCTTAGGACCAAAACACATACATATATCT
TTCATGCTCAGATCCCCGGGCTAGAGGCCTTATGGTCAATAAGACTACTAGTATTTTCAA
GAGGTGAGGCTGGGTGAAGTGTAACTATCCCTTGTATTGATGTARRTAGWGAGTCTRAGA
ATCCACTAAGGACAGNNNNNNNNNNNNNNNNNNNNGGAACTTNGGTNNNNNGATATGTGA
CCTGGTAGACTTATGTTAAAGAGAGAGACACCCTATTGGTAGTATGCTATNNNNNNNNNN
NNNNNNACAGCTAATAAACCATTAACTTTTAATCCCAACATTGAAAAGCACNNNNNNNNN
NNNNNNAATTGCCGGAATTAAGCTGGCTTCNNNNGTGCCGANCTTGAGTGTATGACAATT
ACGAGACAAGGGACAGAACGTGACTATTCTGCCAGTGAANNNNNNNNNNNTTTAAGGTCA
ACGAATCATTGGTAACAGCTATGATACTCTCTGTTAGCGTATCCCACTGACCTAGAGTCA
ACAATCGANNNNTTCCATGTCAGTCAGGAGGTTAGCTGCCGCAGCTAGGTGATCGTTAAN
NNNNNNNTACCCTCGACCGGAAGATTATATGNTTCAAATTATGCAACCTTCGCTTTAATG
CCAAGTGCNNNNNNNNNNNNNNNNNNNNNNNNNTACATCTTCGACAAGGGATCTNTGATA
AAACTNNNNNNNNNNNNACTTCCGGATTAGTTAGTAYGGTTTAACGAAAGCAAATCTTCG
CAGTTNNNNNNNNNNNNNNNNNNNNANGGNGNTNTAANNNNNNNNNNNNNNNNNNNNNNN
NNNNNNNNNNNNNNNNNNNNNNNNNNTAAATAAGTACTAGATACAAGAGAANNNNNNNNN
NNNNNNNNNNNNNNNNNNTAAAGGCNNNNNNNNNNNNNNNNNNNNNNNAGACACNNNNNN
NNNNNNNNNNNNNNGCGATACGGGCCCTTGAAGTCNCNGNACAGTTTCATTGGCGGGCAG
CAACTGCCGNTAGTNATGNNGTCAACTTACTGCGACGTCAGTTAAAAAGAAGGAGTAAGA
ATAACNNNNNNNNNCGAANACGATNTCTCGCNATGAAGCAAATATTTTAATGAGATGTCA
GTTCGATGTATTGCNNNNNNNNNATTGACATTTAGACTGATGCGGAAATANNNNNNNNNN
NNNNNNNNNNNNNNNNTCAATATTGGACNNNNNNNNNNNNNNATTAAGCGCAGTAAAANN
NNNCGNACGCAGGCTTTGCGGACTTGGGGTTGAGCACAGTGAAGTTGCTTAAGTGGGATA
TTTGTCAAGGAGGACCTTTCAAATCATNNNNNNNNNNNNNNNNNNNNNNNNNNNNNNNNN
NNNNNNNNNNNNCGCGTNCGAGGCTACGTAAACNNNNNNNNNNNNNNNNNNNNTCGGTTG
TTTTGCGNNNNNNNNNNNNAAAACGATANACAAAAAAACAAAATNACGGTATTAATCCTC
CAAAAAAGGTACTTGAGGTAACGTGGTTGCTACTAAANNNNNNNNNNNNNNNNNNNNTTG
TTCACCTACCACTTCCTCCTCTCTATCANNNNNNNNNNNNNNNNNNNNNNNTGGCAATCA
GCGGTCTGGCGACGGAATCATCAAATCGGTANNNNNNNNTAGTCCTATGAGAATGTAAAC
GTGGGATTGAAAACATTAATGTAGATGGTACTGAACTGTAAGTATTCTATGATATGGGCG
CGAACGTTCGACGCGAAAGAAGGCGGCGTTATGGCAAGTTGCCGGCCCTGACTTAGTGCG
CCAAGACGCTAACAAAGGTGTGCACATTGATACAAGGACGTCCGATTTTTCACACACCAT
CGTATTCGNNNNNNNNNNNNNNNNCTCCACGCGCCTCGAATTCAGATTAAAATTTTGCTG
ATAGANNNNNNNNNNNNNNNNNNNNNNGAATCGCGAGGAAGAACTAGTAGGATANNNNNN
NNNNNNNNNNNNNTAATNGACWACAGTNATGNNNNNNNNNNNACGCGATTATTGATTCGC
TGATATTGGANGAAGTGCCAATAAGTTAGCATTGCTATNNNNNNNNNATTACTCCCTGTA
ACTACCCGTAAACGCCGTAAGTTAGAGTACCTAATAGAAGCGAAAATCTTCCACWCTTTT
TGCCAAGTNNNNNNNNNNNNNTATCTCGACTTCCTAACCCTCGGTTGTTGTACATTATCA
TTGATGAGATGNNNNNNNNNNNNNNNNNNNNCATTACTTACGATAATCTATTTCGGTCAA
TTGCATCAAATGATCAGCNNGCTTGTGTCTGTGGCGAAGTGGTGTTAGACTGACAGTAAC
CTTTCTGTTNNNNNNNNNNNNNNNNNNGCACGNNNNTAAGNCNTTTAAGACTGTATTGTA
ACTGATCTCACTCTACAGAACAGGCTATTANTAGCTANNNNNNTGACAGGCGCCTGAAGG
ATGGAGGTGATTAACAATTTGCCCNNNNNNNNNNNNGGCCTCATCGAACTGCAACGTGCG
CCCCCACAAAGACCATACTGTTAAGTAGNNNNNNNNNCGCGGACGTCACATTCGGTGNNN
NNNATTCAGGACCCGTAACTTTGTNNNNNNNNTGGCGTATACANNNNNNNNNNNNNNNGG
TTTTCGAGCACTATGCTTCATAGTTGGCGCGAATTGTCTGTTAAACTCACAAGTTAGATA
TTATCTCGCTATTTTGAGCCTTCTGTATCCGKGTTAATGGTAATGTACAGGATCTATTGT
CTACAGCTRATGAAAAGAAGTCGTACATCTTCCTTCCTAATTACGTGTCTGCGAGATTTA
TTTCCCTATGCTGATTGGCCGTTTCTGAGGATAAAGTNNNNNNNNNNNNNNNNNNNNNNN
NACTCTCTACTCACATTCCACACAACAGAAAAGAGAAGACCACTGNNNNNNNNNNNNNNN
NNNNNNGTGTTACATTGCTTGCAGGCTTGCGTCGTTGGANNNNNNNNNNNNNNNNNNNNG
ATAACAGGTGTTTCCTAGTCCTAAGCAAGGTCACCGCGTTTGGNTCTCTAAATTGGTTGT
TAGACTTCTCTTGCTCCTACAGAAATCACNTATCTTGCCCGCAACCGATTAGTNNNNNNN
NTGATGGGCGANNNNNNATTTGNNNNNNNNNNNNNCCGAGTATGATATTGGCGNNNNNNN
NCCTATGTGGGAGTAACGCGGTCTTTTGCCATAAACTTACATNNNNNNAGTAATCCTTNN
NNNNNNNNNNNNNNNTCGGTACTCTGATTAATGAAATGATATCTCTTATTACAAGTACAT
NNNNNNNNNNNNNNNTTCGTAATACTGAATTGCCNNNNNNNNNNTCACGCCGTATCGTCG
ATCTGAGTGYGATAGGACCTCGGAGATRATAAGATATGACATATTACTTCTAGGTTGAGC
TGCAGCGGTCTTGACGTCAACTAGTTGTCTACTAGCTGGATTGAGAGTATCAATCCCGTA
ATTTCCGCACAAGTTTACAGATATCCAAAGTATGATTTTAAAGTGTTTNNNNNNNNNNNN
NNNNNNNNNNNNNNNCACAAGATCGTATTCGTGATTTTTTACCGATTTACGTACCTCCAC
TACAAACAGGACCTATGCATTTGGTAATTGACGTGATAGATGCGCTTATTCAAAATACAA
CGTACCGTGCCATGCATGACTGAACATTTCGTCCATGAGTTAGAGATCCCAGTCTGCAGA
GATANNNNNNNNNNNNNNTCTGCCTGAAACAGGAGTTTGCCTATGAGGAGGAATAATAGG
GTTACATANNNNNNNNNNNNNNNNNNNNNNNNNNNNNNNNNCTCCGAATAAATAAAANNN
NNNNNNNNNNNCNNNNNNNNNNNNNCAATAGAAGTTACATTTCTCTTTTTTAACCCGAGG
AAGGATTTGATTGTYGCAGGCTNNNNNNNNNNNNNNNNNNNNNNNNNNNNNNNNNNNNNN
AAAATNNNNNNNNNNGCTAACATCNNNNNNNNNNNNNNNNNGTGTGCCTCAATATATGTA
ACTAGTACTTTAATATCNNNNNNNNNNNNNNNNNNNTTAACCTTGTNNNNNNNNNNNACA
ACTACCACACAAGTCTTGACAGGCAACCTTCTGACATATCCAANNNNNNNNNNNNNNNNN
NNNNNNNNNNNNNNNATAGCTTCNTAGACTTGCNTCTGGGGCGAGCTGCGGTGGTAACAG
CGTAGATNNNNNNNNNNNNNNNNNNNNNNNNNNNNNNNNNNNNNNNNNNNNNNNNNNNNN
NNNNNNNNNNNNNNNNNNCCCTAAGCTCTCAACTTGCCCCTTAATTTACGGGTTCAATAA
ATAATAACTTTTTCTGAACCGTGNNNNNNNNCACTTTGAATACTAAAGGTATTTTCTGCG
TATGNNNNNNNNNNNNNNNTTAAAATTGAACGGTGTTATCTGGTGTTTATGCGNNNNNNN
NNNNNNNNNNNNNNNNNNNNNNNTAACTGGGTGAATGGATAAGGCAAACCAGATNNNNNN
NNNNNNNNNNNNTTAAAGCTGGCGTCAAAAGTCANNNNNNNNNNNNNNNNNNAGGCTAAC
GAAGAGAACCGTTNGAGCACAGCTNNACTNGCTACGTCGGGGCRCGATCTTCGTTACCTC
TATCATCATTTATACATTGCAAAAAGCAGAAGGTTGTTGAGGCAGTACTGTTGGTGTAAC
TCGCGCCCTTAGGGNCAAAAGATAGATTTGTGGAGAGNNAGATAGTGGCAAGCTCAGTGC
AATGAACCTNNNNNNNNNNNNNNNNNNNNNNNNNNNGCATGTTCATCTATTCCCTTGGCT
GCTGCTTGAGGGCAACTTAGATAACATTCGGTCCCTCGGGNNNNNNNNNNNNNNNNNNNN
NNNNNNNNACGGGATCGAACCACCCAGANNNNNNNNNNATCACGCTATCANNNNNNNNNA
ACATCTCTTCAAANNNNNNNNNNNNNNNNNNNNNNNNACGGATANAGCCCTCTCATAANN
NNNNNNNATTTACCCGTAGACCGGCCATGATGTTACGATAAATGAGNNNNNNNNNNNNNN
CAGCTTTTACCACGAAGTGAGTTTTTGACAATGATGTGCACACAAAGGCGTAATTTAATC
ATTTGAGAAAGTTTAATAGTATTATGAATGCAGASRTGGAGTAAGAGAGAACAATGCTGA
GTGGGAATTGAACGTGCGGTAGTCTTGTCCTTGGTTCATCTAAATTGGAAGTAACTGGGT
AGNNNNNNNNNNNNNNNNNNNNNNNNNGCGGGYTNTTCGCTTCATCAAAATATAGTCACT
GTCANNGAATAAATACTTGCATSGTACANTGGGCAGACAAGCTTGATCTTGCGACCCCGT
ATCCAAATCTGATATAGTTTTTATAGTAAGAAACGTATTTCTCGANNNNNNNNNNNNNNN
NNNNNNNNNNNNNNNNNNNNNNNNNNNNGCCAACATACATAATGTTAAAAAAAGAGAAGA
AATGTATTTCAAGATAAATCCTNNNNNNNNNNNNNNNNNNNNNNCTTATACNNNGCGGAA
TGCNNNNNNNNNNNGCATTAATCNNNNNCGCGCTAACCACCCTCTGCACCGTTAAGGCGA
ATACCAGTCGACTGATCCTCGTAATAAGTGCTCTACGTTAACAAAATACGAAACGCTCAG
CACCAGAAATACGAAAGTGTGGTGATTCAACTTTAGCTCTGTTCATATAACACGTGTCAG
AGAGCACAAGTGATGTATGGAGATTAAGTAAAACANNNNNNNNNNNNNNNNNGCGGGATT
ATCATGGGGCAATAACGACTATCCATAATCGAGTAAAAGATATCAAAAAGATATGGATTC
TCTGTNNNNNNNNNNNNNNNNNNNNNNNNNNNTTGTTTAAGAATGAATCAGATTTNNNNN
NNGACTACGTACTCGTAATGGTAGCGTCNNNNNNNNNNNNNNNATGTTTTCTTTAAGTTC
CATNNNNNACTTTTTCTTTTAGANNNNNNNNNNNNNNNACTTCACCCGGCGAGTTGCTAG
TATTNNNNNNNNNNNNNNCTGCATGCATATNATAGTATATGNNNNNNNNNNNNNNNNNNN
NNNNNNNNNNNNNNNNNNNNNNNNCTATCAGACTAATATTGCTCTCCGGGGTTRTAAACA
TGTGGTAATTCTATAGGGGCKGGAGCCAAGCTTCGGTTGCCGAATNNNNNNNNNNNNNNN
NNNNNNNNNNNNNNCATCTTTCTCTTTTAGGGGACACTAGGCCTGTTGTAATCNNNNNNN
NNNNNNNNNNNNNNNNNNNNNGATCTAAAACAATNGGNTGAGCACACTTTGATGGNNNNN
NNNNNNNNNNNNNNNNNNNNNNNNTCTTCTCAGATATTGCGCTTGGTAATTTCNNNNNNN
NNNNNNNNNNCACACGAGATCGAAGGCGTTACATAAACTAAGGCCAATGTCACAAGGGCG
CNNNNNNNNNNNNNTGGAGGCCAAAAGAATTAAGCGCAATGGCTCCTATAGAAAGTACTA
TAATCTTAGCTAGTGTGTTGCTCAGNNNNNNNNNNNNNNNNNNCAATTCAATTCCGAGTN
NNNNNNNNNNNNNNNNNNNNNNNNNNNNNNNNNNNNNNNNNNNNNNNNNNNNNNNNNNNN
NNNNNNNNNNNNNNNACAGGACTACCATCTCATCATCCAACGTNNNNNNNNNNNNNNNNN
NNNNNNNCTCCGCCTTCATAGTCCAGTCTCTAAAAAGACAATCATCCAATATTCTTTCTG
TTTGTGAAGGACACNNNNNNNANNNNNNTATGGCCACGAGACCCAACCNNNNNNNNNNNT
ATTGTGCAGTATTTGATTGAACCTGTTGACCACATCACAGTGACAATAAAAATTAATTGT
CAACCGGTTTTATCACGAGGNNNNNNNNNNNNNNNNNNNNNNNNNNNNNNNNNNNNNNNN
CGCGCCTCGTATCAAGCAACTGTTGCGATCGGGACTATGNNNNNNNNNNNNTTGAGCCGA
GGGAATACGTGTAGGGTGGAAAATCAGGCGNCNNGTANTGCNNCTTTAGGCCTAAGTCCA
ATGGAATGTATATTGATTACTGATTTCATACGCTATTACAGCAAGGGGCTACTAAGACGC
TNGTATATAGTNNNNNNNNNTCCCCCTTGACCAACAGCATAAACAGAAGCGCGACTATGA
ACGGACAGTAGACTTTGTCCGATTGCGCAATATTGTCGTTTCCCCNNNNNNNNNCCGATT
ATAGTCCCAACCCGTGATACCCACGGCAACATTATGCCNNNNNNNNNNNNNNNNNNNNNN
NNNNNNNNNNNNNNTTTAGTCAATGACTTAGAGTAATGNTTGGNNNNNNNNNNNNNNNNN
NNNNNNNNNNNNNNNNNNACATGGACAGTTGGTNNNNNNNNNNNNNNNNNNNNNNNNNNT
ATCGTTTAGACGAACATCGCTAACCTTTTCGTCGTCATTCGGCACCCCCCNNNNNNNNNN
NNNTGCCAGAAGGACATTTAATTAGAAACCCCNNNNNNNNNNNNNNNNNTGTCAACGACT
CTTGTTCTAATTAGAACACCGCTGCGGTGAGCTNNTGCGTRCCAAGTTTGANNNNNNNNN
NNNNNNNNNNNNNNNTAATCGTCTACGCAATNNNNNNNNNNNNNNNNNNNNACTAATTGG
TAGTCCTATCCCTGCCCGGAGCTTTGCAAAACTTCTGCTTCAAGTATATGATACCAATAA
CGGNATGAGTCGTAAAGCTCCNNNNNNNNNNNNNNNNNNNNNNNACAAGTACACAAGGAT
CACTTTTAGAACACTCATTGTAACATCTCGTTGACTGGTACATCTTTTTACAACTTCATG
GGTTCTGGTCAAATNNNNNNNNNNNNGGAAGCCATTCAGGCTATTCNNNNNNNNNNNNNC
CATTTGTTAATTACGCACGGATAGTGACTATGAAATTCGTCAACTCCTGACNNNNTACGG
ATGCACGNTCCANNNNNNNNNNNNNNNNNNTAAAGCAGAAAAGTGAGNNNNNNNNNNNNN
NNNCATATGCCGTTGGAGTTGTGTTGACTTTTACCCACTAATTATGTATCTNTCGACTAC
TAACCTACACGNNNNNNNNNNGAGTNNNNNNNNNNNNNNNNNNNNNNNNNNTATCATCGT
CWCAGTGCCTATTCAAAGAGAGGAATATAATGAAAATTCTGCTTCAAGTGCATTTCATTC
CATAATTCAGGCGACTCCTGATACCGTTAGAAGTGTGGCTAAAATTAGGAGCGAAAAAGC
GTAGAGTGTGCTATGCGACGCCGTAAACTTATTTTGTGCAGATWTGTATATGCAATGTAT
TATTCCCCTCAATATACCTGTCTAGANNNNNNNNNNGTGAGAGGTACCTTATTTTATTAT
GAGTACTTGGAAGCCTTNNNNNNNNNNNNNNNNNNNNNNNNNNNNNNNNNNNNNNNNNNN
NNNNNNCAAGTCAGGGCTATTCTACCGTGTTCGGTCGGTTNNNNNNNNNNNNNNNNNNNN
NNNNNNNNNNNNNNGACGTGAAAGGGGGAANNNNNNNNNNNNNNNCGTAGGNNNNNNNNN
NNNATTCGSTTAGTGAWTACACTATTACTANTANTGTACGGTATNNNNNNNNNNNNNNAT
TTGATTGCATANNNNNNNNNNNNNNNNNNNNNNNNNNNTGCAATANTAAATCATATTACT
CCCGTAATCGTGTTGATTTCTCATATTGATAAATACAAAAACCTTAAATTACATNNNNNN
NNTATCGAAGNCCTTNNNNNTAATAATTTCTTGTGTTATGCAAAAAGAGAGACACATCAG
CTTATATGTNNNNNNNNNNNNNNNNNNNNNNAACGGATGTGGCTTGCATTGTAATAAATC
GTGTCACTACTACTAACTCGACATTACATCATGGTCTGACGTCAGTCTAATCGGGATACA
GANNNNNNNNNNNNNNNNNACTTGGAAGATAAATTCCTCTTCCTATCGCGATAAATAAAA
TTATTGAAGCTCTGTTAACACTGCTCATTCACNNNNNNNNNNNNNNNTACGTGCGAACGG
AGTANNNNNNNNNNNNNNNNNCAACCTGTGATGAACNNNNCTAACATACTTATTATTGGA
TATTTAACAGGGACAGGGAACGTAGGTTGTCCAGGGTCGAAATATAACAATTAGACTAAT
TATTACGGCATAATAGCGTCTTATCCTTAGATTTATGTCACCTGCACATACCCCAATAGT
AGGCNNNNNNNNTGCCTTGTAGTCATCTGCCCCATGTAAGCCAGCGCCGAGATNNNNNNN
NNNNNNNNNNNNNNNNNNNNTTAAATTTCNNNNNNNNNNNNNACTGTATATCNNNNNNNN
NNNNNNNNNTGCCACCTCTACNNNNNNNNNNNNNNNNNNNNNNNNNTAATGTTGAGTTTT
AGATATGATGGAGATTATTTTTTCACCTGAACGGTACGCACCGATACACCACTTTCGCTN
GGGGTAAGATTCAANTATNNNNNNNNNNNCGTGCACNNNNNNNNNNNNNNNYTGTCTGGC
TANNNNNNNNNNNNNNNNCCAGAGTAGNNNNNNCAGGGTTATGAGGTAAATAACGGGCCT
CAAGAGACTCGCTGCCGAANNNNNTCGTCCCTGAACCATACCGCATTCTTGCATATTTCC
GGCAGGGTCAGTCCTATTCCTAAGAAAAGATGCATTTAGCGATATCTCAATGCCTTCAGC
CATCAATTTGTTNNNNNGAAATTNNNNNNNNNNNNNNAGATCAGTTCTATAATWACGTCG
GCGGAAACGAAGAAAAGGCCCAGCATTACTTCCGAATAATGAANNNNTCCAACACAAGGT
GAATGGTACAGGNNNNNNNNGTACTTTAAGGAGCAGTTCGAGTATTCTGCCTATACCGTT
AGGGCCATCCGATTCCNNNNNNNNNNNNNNNNNNNNTGTCTCTTATAGGGGGCTAGTATC
CAACAGCTCAATATTGGTGGAAGTGCATCTGTATGNTCNNCAGATNATNNNNNNNNNNNN
TCGGGCTCTCCCTCNNNNNNNNNNNNNNNNGGTAAAATAATTGCTCACGAACTATNNNNN
NNNNNNNNNCGCACTTTAAGAANGTAGCTCGATTATTTACATGATGCACAACGAATTAGA
ATATGTCGAAGCG-CCGCCAGATGTTATGTATCRGGTATTAGTTTGTCCCGGAAATGTTA
GTCCCTAGCCCCCAATGGGACGCGGATCGGAACCGCTATATTATCCTATCCCACACCTCT
GATTCCTTCAAAGATGTCGAATTATAACCAGCATTCTNNNNNNNNNNNNNNNNTGATAAG
ATCTCTACCTCGATAGTCCCGNNNNNNNNNNNNNNNNNNNNNNNNGGGTAACAGTGGTCG
TAGGATTGAANNNNNNNNNNNNGGCAGTCGGTTCGCGACCAACAATAGTTCGCTATTCAA
ATTACGCTCTGTGTGCAGGTGTAAATCCGTCCTCTNNNNNNNNNNNNNNNNNACCGCGGA
TTARACACGYAAGTCATATCTTACAACATGCATAGCTTACAAGTTGCCAGACCNNNNNNN
NNNNGNGTCACTGGCYCCTAGCGGAAACAACGGCCGCAATAGTTTANNNNNNNNNNNNNN
GTATATGTCGGCAATNNNNNNNNNNNNTCCACCTTCGGTGGCTCCTTAANAAATATGCTG
GGACTTTCTATTTGAACAATGCATATTAAGACCTGTTTAAGTAGGTACGTGCAATTCAAC
TTCWTCCTATCTNNNNNNNNNNNNNNNNNNNCCATTGCGCTCGATTATCAAGAGATGGTC
ACGTATTTAGCTCTANNNNNNCTATGTCATCATTTCTTCCGTCGATATCGGTGAGTTAGA
ATGGGTCTTATCGAGATNNNNNNNNNNNNNNNNNNNNNNNNNNNNNNNCCGAAGAACTGT
GAGAAGCGCGAATCAGATCTGTCTCCAACTCCGATTCTAACTAAACNNNNNNNNNNNNNN
TAAGCATATGCAATTTTTGTTTGGATAGGTNNNNNNNNNNNNNNNNNNNNNNNATAGTAG
CGTCATAGTATANNNNNNNACACCCATATGACGGCCACTTGAGTNATCTAATTTTATTTC
TTGTAAACTGTATCACGTATGTAAGAAGGTCAATTCANNNNNNNCATGTAGTAAAGAGYT
TCAGCCTGCTGTTTTGTACCACTCGAGACGCGTGTTNNNNNNNNNNNNNNNNNNNNATGT
AATTAGCAGGGCGCTTTGGACACGGATAGACGTTAAACTGAGCTTCGCCATATAGGCATC
GTAAAGGAATGCTTGGCAATGACGNACTAGAATGTCGNNAAACTGTATGAAANNNNNNNN
NNGAATGGGCTTCATCATTTCNNNNTGCCGTACATTTCAAGGTANNNNNNNNNNNNNNNN
NNNNNNNNNNNNNNNNNCTGATGNTACGGANNNNNNNNNNNNNNNNTTCTCCGAGGATGT
ATACGCATACAGATATTTATAAAAAGTATATATACATGACGTACCTAATGTTCCTCAAGA
GATTGACANNNNNNNNNNGTACTGGCGACCGAGTCRNNNNNNNNNATATTGAGTATCCAT
TTGTGTATATACGAGCGAGATCGGAGGGANNNNNNNNNNNNNNCCAAGGACTATGAGTGT
TATGGATRTCGAGGANTTATTTTNCTCCTGCTTCACATNTCTATTCNNNNNNNNNNNNNN
NNNNNNNNNNNNNNNNNNNNNNNNNNNNNNGTATATGTAACTTATATATGTCGAGATAAA
GAAGGTTAGACACACATGCTCTTCCAGTTGTCTTAGTATCGAGGACATGTATTTATAGTA
TTAGAGCGCTGGCTNNNNNNNNNNNNNNNNNNNNNNNNNNNNNNNNNNNNNNNNNNGGTG
TTTTTAAAAGTCGGCCTTTCGCGGTGTCCCTCGTTATCRCATTAGATATGTCATATAGAA
TCGATTNGAAAAGGGNNNNNNNNNNNNNNAATACATAGANTTCTGTCCATAGACCCCGAG
GCTTAGATCATCACACAGCTCCCGAAAAGTACTGCTCTGCTCAATTAGACGTCTAAATTT
CTCCTTTTATAATNNNNCGAATGAGAGACTNACACGGGCGTTATTTTGGTAACGTGTCAT
NNNNNNNNNNNNGAGCACTCTCTCTGGTGCACTGTTATCTCTCACTGAGCGTGGCGCTTA
TATGTCGNNNNNNTCTACGCATGATTGGCTCTACAGAACCGGAAATTGAAACCATGGGCG
CCACGTATTATTAAAAACTTAGCAGATGAAGCGGCTAGAGTGAGAACWACCATAAGCATT
TTGTTTTGCTAATATTTTAGTGTCACTGCTAGTACCGCAGAAGCGCCAAAATGAATATAT
AGACTGTGTGNNNNNNNNAGACGAGAGGAAACTCATGTATCATCTACTGGAGGNCACCAC
GCCCTATCCACCGATTCNNNNNNNNNNNCCTCTCCCTGCAANNNNGAAATTTATSATATG
CGGATCTCCACATCGTTGCCGGANNNNNNNNNNNNNNNNNNNNNNNNNNNNNNNNNNNNN
NGTGGCGGCGGACTGGANNNNNNNNNNNNNNNNNNNNNNNNNNNNNNNNNNNNNNAATTT
TCCCCATATTCCGCATATCATCATCAGCAACATANNNNNNNNNNNGTGGNNGAGCTATCN
NNNNNNTCGCCCTATCTTTGCATAAGACGACTTATTCTCATNNNNNNNNNNNATTAGANN
NNTAACTCGTAGACGCNNNNNNNNNNNNNNNNNNCGCCTTCAGTAATCTGAGTAACACTA
TNNNNNNNNNNNNNNNNNNNNNNNNNNNNNNNNNNNNNNNNNATTAGCAATATTAAGCGA
GATCCTGCTATGTTTGATACANAGCGCANNNNNNNNNNNNNNNNNTTAACCATTTGTAGT
GNNNNNNNNNNNNNNNNNNNNNNNTGTAAGGAATGAGCCANNNNNNNTATTGCCGTTACC
GAAGTTTNCGCNNATCTTACCANNNNNNTCCCTTCATTCAAAACCCCTGTCRGATNNNNN
NNNNNNNNNNNNNAGTTTTATTTAAGNNNNNNNNNNNNNNNNNNNNNNNTTGTAGTAGAT
CGAGTGANNAAAAGATCGAAGGCTAACAGGTATCATTGGAGCATGAAGGAAAACCAGTTG
CATACTCTTGCCCNNNNNNNNNNNNNNNNNNNNNNNNNATCTACACTCCCTGAAGGCGTT
RCGCGTCTCTNCAAGGACTAGAAAAGACTGCGTATCAANNNNNNNNACTAAGCAATGCTA
ACTAGCNNNNNNNNNNNNAATAATGGGANNNNNNNNCGCAATCTGTTATAGACATGGTAT
GGTTATCGGGCTNNNNNTGACAGATACTGATATTTCGANNNNNNNNNNNNNNNNNNNNNN
NNNNNNNNNNNNNNNNNNNNNNCAGCGATTGCTTAGAAGTTGCATATAAATATTCTAGAA
TCTTTCTATCTTGCAATTNNNNNNNNNNNNNNNNGTCGCAGAAAATGCANNNNNNNNNNN
NNNNNNNNNAGGNAANCNATNCCGTTACCGGCCGRACAATGAAGTGAAACACTTTYGGCT
GTCATCGGTGAGTCGTTTGGTAGAATTTGTTAAGTCGCTATCGACGTTTGTTGCTTATTA
ATGGTAGAACGAAGANNNNNNNNNNNNNNNNNNNNNNNNNNNGGGATGAACCGTTTTGGT
ATTGTATTTAAGTAAGNNNNNNNNNNNNNNNNATGGAAAAATCGGTACTGGNNNNNNNNN
NNNNNNCGAACNCCACGAGTGNNNNNNGGCCTTGCCGGAGTGGACTTTAAGTTCAGACTA
CGTCCAAATGCGNNNNNNNNNNNNNNAGTCTTGATACTAATATTATGCGTTTTCGATRAA
TTACTAATAACAAGTTNNNNNNNNTCATATACAGATATTGATAACNNNNNNNNNNNNNNN
NNNNNNNNNNNNNNNNNNNNNNNNNNNNNNNNNNNNNNNNNNNNNNNNNNNNNNNNNNNN
NNNNNNATGAGTCTCGGAGACAAATTCACACGAGCTAGCTCAGGNNNNTTNTTGAGGAGC
GNTAACGACGCCGTACTCGTCTATCGGGATCTATAAATTCCAAGCCCTCTTCCAGTAANG
TAACACTTTCTGGACCGAGATCATAGTAGCAAACCCTAGCATAATGCCTGGAAAAGCGTC
ATGCATTGGTAGCCAAGACAGAACTCGGTCTCGTGTAAGCGCAAGATACCCACGGCCAGA
GCCGCCTTGGTTATGAGTACACCCATAGGCGTTCTGCAAGGTGCATATACAGGCATTCNN
GAAGAAAANNNNNNNNNNNNNNNNNNNNNNNNNNNNNNNNNNNNNNNNNNNNNNNACTCC
GTGAACCCACAATTTCAGCTTTTTCCCTTGTCATACGCCAAANNANNNNNNNNNNATGTT
TTGTTNNNNNNNNNNNAAGGCCTAGCAAGCTCGATGCTTNNNNNNNNNNNNNNNNNNNNT
CCAATGGTCCATGATGCTCYGGNATTTGACAYGTTATTCTTGTACTTGTTNNNNGATTAG
CAGCNNNNNNCGTCCCGGCCTAAGGAGCCAACTTCAAAACCCCTCTCGGACCGCAAGAAA
TTTCATACTAGCTANTAGGNNTGCGAGTGGTGCCANNNNNNNNNNNNNNNNNNNNNNNNN
NNNNNNNNNNNNNNNNNNNATTCTGCCTTATGTTACTCAACCGTTACATGCGGGTAGTGC
GTGTCAGAACGACATAACGATCGTTATGGAAACTTGAAGAGAAATGGAGAATTACTTTGG
TCTGGAGTTAAAATCAANTGTCTACTTTGTAATCTNNNNNNTGATTTTACTGCNNNNNNN
NNNTGCTTCAGCTACATGCCCATTCGCAGTTAGTCAGACCTGNTTCACAAAGAGCTCATA
GCGGGTNNNNNNAGGAAATCCAGCCAAAACAACCGTTTACGATGCGAATATAAATTTCAA
CTATGAACGTGCATGATTGATGCRAAAGTTACTAATCCTGCTCATACATTCAAACCTAAA
TTAACACCTCTTTGAGTTCCGCTCCGCCTGGAAACNNNNNNNNNNNGCGGATCGAACAGC
GNNCACCTNTTTAANNCCACTCTTTGTATGAGNNNNNNNNNNNNNNNNNAAGAAAGAATC
TRCATTTCCCGATTCTCTTCGGGCANNNNNNNNNNNNNNNNGCTCATGGGCGCGGGAGAA
TGNNNNNNNNNNNNNTTCGTCTAATGTAGCATACGACCGGTCTATGAAAATGCTTCCAAG
TTACGACGTACAAATGTCCGCAGTCACCCTCCACATCATCAGTAGTGTATATACTGTGCG
GATGCTANNNNNNNNNNNNNNAATCTTACGAACTATTGATTCGGGAGACGAGGACCATTN
NNNNNNATACGGAGCCAAATCTTCAGATAAGTTTCGGTTTCTGCATGCCGCAAATATGTA
GGTCAATCTTCGTAAANANNNNNNNNNCCATACTGGANNNNNNNNNNNNNNGATTATCAA
AAAGAATCNNNNNNNNNNNNNNNTTTTATGCTCATGATTTTCTGTGATATTTTTCCTGAT
AGCACGCTATGTNNNNNNNNNNACATCAACCATTGTTACACTGGTAACGGTTAGTGGATC
NNNNNNNNNNNNNNNNAGGACTTTATGTCACTTGACGCTATTATCTTTTAAATTTGCCAG
GGTCCTATCGGANNNNNNNNNNNNNCAAATTGATGCGATACTCTTTCGCATGTCACTTNN
NTTCGCGAGCAACAAATAGNNNNNNNNNNNNNNNNGCGGTTCCATCAACACGTAGAGTAA
AGATATTCACACTGGACAATAAAAAACACAATGGNNNNNNNNNNNNNNNNNNNTAACTTA
TGTAAAGATGCCGTAACCATCCTTGTCACTGGCTATTGTGGCAAGAAGTCATTCTACTAA
CCGCTCCCCGGGAACGTTAGTTACAAGCATTAAAGCGTTTGTTTGGCCCGATCAGACTTT
ACKGGATATTAGAATTACCAGACGATGTTTTAGNNNCTTCTGCAGCACCGGTGGTTGTGG
AACAATTCACGATATATTGGATCAGTTTTGAGCACNNNNNNNNNNNNNNNNNCTTCGCAT
TTGCGCGTCACATGTGANNNNNNNNNNAACCAATGNNNNNNNNNTGGACCGGATAAAAGC
CATAACACATCAAGAGCCCCAAGCCACGTAAANGTTANCGACCAAGAACTCGGTCTATGC
ACTAGGAGCCGGCGAGACTCTTCAGTTTTATAGTCCTAGATTNNNNNNNNGCTTCGTNCA
CATGCCGTATCAATGCTTTGANTAAGATACTGATAACAAGGACYACACAACAAGTCGCAT
TTAAGTATGNNNNNNNNNNNNNNTGACGGCAGAGNNNNNNNNNNNNNNNNNNNNNNNNTG
CTCGGATCATATATATGATGTCTGGAATCTGAACCTTGGAATACGAGAAATTTGACTATT
AACAYARATATGAATCACGTAGTTTGATATGATACTCGACGGACTAAATTAGCAGACTGA
GAAAGCTGTTGGGGTATAGCGTTTGTCTTGTAAGCGGTTGTTCAGCATGGTAATTCTACA
TGTCAGGNTAGCAGCGTTTTTAGTCGCAAATTNTCGGGTCCGCGCAGATACCCTTGGGTT
CGCGTTAATCAGTTGACTTGTNNNGTANGTTACTCGGTGGGTANNNNNNNNNNNNNNNNN
NNNNNNNNNNNNNNNNNNNNNNNNNNNNNNNNNNNNNNNNNGTAACTCAGCTTAAGTATG
CAGATATATACTCACCGACAATNNNNNNNNNNNNNNNNNNNNCTAGCGGRTTTTGAGATC
GCGGTAATCCAAGGTTCGGGTCTTCTCTATATGAATCTATTAACAGACTTTTGTACACTA
GAGAGTATGTATCGCTCTCGTTGGTTCTCTTCCGCGTTCNNNNNNNNNNNNCTTGAAATG
TTCTTTCACTGTAATTGAATCAANNNNNNNNNNATTTGCCTAGGTCAATTYTGNCTAAAG
GAAAGTTAGCAGGGTCTAAGCNNNNNNNNNNNNNNNNNNNNNNNAATTGCGAANNNNNNT
TAAANNNNNNNNNAAGTACCACCTTAATAANNNNNNNNGTGGATAGTTTACAGCGTCACG
ATTTCCGTCGCCGGTNACAATATTGTTAAAATTGTTATTCCCACATATACCCGTTTATGR
TCATTATTAAGTAGAGATCTTCAGTTTTCTTTTATTCTCTCTGCCTCCTCCAATCTGCAG
CCTCTTTTCATTTACGGTTATACATNNNNNNNNNNNNNNNNNNGCCATTAGCTCAGTGTT
NNNNNNNNNNNCATCCACACGCCTGATAGGCGATAAACGTCTCCGATCGCGAAGTTTGGC
CATAAGAGCAGGGTAGCTCGATCTGGTTATTTCGTCCTCTCTGGATAATATCNNNNNNNN
NNACNAAGCTACNGGAACGCACGTGTATTGTGTGGTGAACGACAAGTCAACCCCACACGT
TAGTCCAAGAAACTAATCAGCTTCCAGANNNCACTTAATTATAANGGACCCAAGGCNNNN
NGGATACCGGACGAGTCTACGCTTGGTTAAGTACACTCACCNNNNNNNNNNNNNNNNNNN
NNNNGTCCNGCCCCCCCCGCNNNNNNNNNNNNNNNNNNNNNCGTAGAGTCAATGGGACCC
GCATCTYTGTGAGCGACGTATAGAGAGCAACGTAATCATAATAGCCTTATAAAAGTACAA
TCGATTATATTATAAAATTGGATATCCGACTATGCCGGTACAAAGAACATGCAGATTAGG
CTAGCACGGTAGTGTGTGAGGAATGTTGAANGNNNNTGNCNNCNNNNNNCATATGGATTN
AAATCGTTTTAGTAGGACTTCCCTGTTCGTTAGTAGAAGCATCATGTGCAATCAATTAGA
AAAAAACNAGTTNGTTGNNNNATGAGGGTTTGGGTCTCCAACGAATCTGCGTATCCAGAT
TTGATCAATCTAACAAACTCCCTTAAGGTAAAGTACCCCAAATNNNNNTTGTCCGCAATG
TCATATACTGTCCTTCTGGCTCAGGTCCCCATCTGCGAGATTAGCCCTAGGGTAGTATTC
GCAAGCTTGCAATTGTCGTGGCTAAACTCTACATACATCTCCTACGTAATGTTTGGATCA
TAACCAATAATAGCTCACACTGTATACATCGAGGTATATNNCACGACCGCCCCCGTAGGG
GNNNNNNNNNNNCTCGCCTGCGTGTACCAATACGACANNNNNNNNAGAATAAGATACCGN
NNNNNNNNNCAGACGAGTTGCAGAGCNNNNNNNNNNNCAACAACCTAGAGACANNNNNNN
NNNNNNTCTTTATGNNNNNNNNNNNNNNNNNNNNNNNNNNTTCCTTACTTTGCCTTTGGN
NNNNNNNNNNNNNNNNNGCTTACTGAAGGGAAACTAATATTAGGTATTTTACTTGCTTCT
TCCCGTAATAATGACAAACTCTTCTCGCNNNNNNNNNNCAGTTAATGTTCAATAACTCAC
CTATGGTCGTTGTCCTGTTTAAAGAGGTCACGTAATTTGCTTCTGATTAGTAAGGAAGAG
GACTTAATTAGAATTTAGGGATACGATATNNGNATAANCCATTANANAGGCAGAAAGCCG
TCACCCCYACGCACTTTNNNNNNNNNNCGTGCTACTTGGACTTGTCTNNNNNNNNNNNNN
RAGNNNNNGGAGCGATGGCGACCCAAAAACGCCTTAGTNNNNNNNNNNNNNNNNNNNAGC
GTAGAACCCNNNNNNNNNNNNNNNNNNNNTGYTGGGTTACTAAGAGTGATGTTACAGTCA
TACCTTGAGCTGCGCTTGCGCAGCTGCGAATAAGCTTCGTTGCGAGTTAGTCCTNTGNNT
NCGGNAGATATCAGTTCGATACGTGAGTANAGNANNNNNNNNNNNNNNNNNNNNCCATTA
GCAACGTAGAAATTAACCTANNNNNNNNNNNNCGCAACTCTCCTNNNNNNNNNNNNNNNT
GCTACCNCTATGTGTGATANNNNNNNNNNNTTTCTCGCGTCGCTCGGTNNNNNNNNNNNN
NNNNNNNNNNNNNNNNGGGATCTAGCCTCTTAANNNNNNNNNNNNACAGGTTGNNNNNNN
NNNNNNTGGTAAAAAAAAGTATGTGTTTTGACTTTTNNNNNNNNNNNNNNNNATCTGTGT
ATCTGAGATCGCTCGAGTGATACGATGGATAANNNNNNNNTTCCGGGACTAACTACACCT
TGTGTGCCGTATTGAAGAGCAAAGTGAATCCTAATNNNNNNNTGTCTTGGATTGGGTCGT
TGTGNTTCCCGTAAAACTTYGGTACTGGCATTTCATCCGAACAATTCATCCGGTTCAAAT
CGCATTGACAGGAATTGATAATTTACGATGTCGAAAAAACCTCAGGCTCGGTCAGGTCAT
CTGGTGAGANNNNNNNNNNGCAAACGGTAACCTCAGCTTACGTGGGTTTCCAGAATTCAG
CGGATTCATGAAGTTTAGGCTCTCTCTCTACGTTTGTTGGTGAGTCGTGGGGTTGTAGTT
TTAACCCGTCACAGCTTTTGGTCTTTGTCAGACTGTCGCAGACATCTTGACGAGATTGTA
AAGAGATGTTAATGGTAATTTGGTTATANNNNNNNNNNNNNNCTTCCGGAATTACTTGTG
TATAATATGNNNNNNNNNNNNAATTATTGTTCTGAGGAATGTGGGAAACCATTTGTTAGC
TGAGTATTGTTAGCGATTGAGCGAGAGGATNNNNNNNNNNNNNNNATTTTGTTACTCTGT
CCTGGTAAGCGCTCAAGGGTGAGTTATTCTGGTCAATTACACTTCAGCCACGTTACGCTC
AAGAGAAATCACNCTTNGCCGAGNTTTNNTNAGAGANTGAACCANATGTGTAATATGAAC
AAAATAGTGGATAAACAAGCGGCGTACCTTGCAATACGTCCCACACAATACGTGATTGAT
TTAGCACGCATCTGTTTATACTGACGCTKNNNNTGATTGGCNNNNNNNNNNNNCAGAAGA
GTGCATTCGGGCCGGATATAGNNNNNNNNNTATCYACACTAACACAGCTAAATATAANCN
ANNNNNNNNNNNNNNNNNNNNACCTATCGCAAAANTCCCATTCGGCANNNNNANCGTTTC
CTCGAGCTAGTNNNNNNNNNNNNNNNNCCAAATATATAACCCTANNNNNNNNNNNNNNNN
NNNNNNNNNNNNNAAGTGATCGTTTTTTAGCGACCAACTTTAGGGTGAGAACGCATTART
TACGCCAATCGTTGCTTTTCCGGCTGTTGGGTCATCATTAGAATCTNGNGNNNNNNNNNN
CGCCCAGTCCTGCAWGTNNNNNNNNNNNNNNNNNNNNNNNATCCGACAGCATAACGGTTA
GCACTGTGTNATAAACATTACCGCGTATGCCATTTACTTTTGACCATAGGTGANNNNNNN
NNNNNNNNNNNCAANNNTCACNNNNAAGTTAATTGCCGCNNNNNNNNNNNNACGGTGCTC
ATTTTCAAGGAGAGAAATNGGATNNNNNGNGCTCCACACCTGTATGAGTGTAATTTGTAA
TAGAAGTTGGGATCCTATAGGCTATTGTAATAACTATGGCAAACTCACTGTTATATATAA
GTCCCTCTCCACAAGATAAGGGAATGGATACAAGACNNNNNNNNNNGGTAAGTCCAGTGG
CACCCCACGGCTAAGCTCCCACGATCTATGTAATAGCTTTGGTGTCAACTCTTATATAGA
AAATATCTGAGGCCTGGGTGTTTTGTCTAAAGTTACCAATTCGTATTTAATCTTAATAAT
TGCATGGGCTTGTTACAGATAAAAAGAATTACTTCGGTACTAATCGTGTGCNNNNNNNNN
NNNNNNNNNNNNNNNNNNNNNNNCAAGCCTCNNNNNNNNNNNNNNNNNNNNNNNNNNNNN
NNNNNNNNTCACTCATGGTNNNNNNNNNNNNNNNNNGCCTCANNNNNNNACGGATATATC
NNNNNNNNNNNNNNNTGAAGGCCCGCGTCTATCTGGAANATTACTTGAAACTTGAGGTTT
ACTCACATAGCTCCGGTCATGAACTCTARTAATGRYATTCAGCGTNNNNNNNNNNNNNNA
TAGACATTAAGGATTGTTGAACAAGAAATACTAAAAGGCTTTTCTTTTATACGNNNNNNN
NNNNNNNNNCTGGTCCTCAAGAGCGATCNNNTCTCAATTCCAATACTTTATCGGACTGTT
AACANNNNNNNNNGACCTCGTCRCAATATCAATTAGCCGAGYTGGTACAGTTACCTTAGT
TGATAACGCAGCATCCYATAAYCNNNNNNNNNNNCGACGCCTCGATGCGTACTTCTCACG
NNNNNNNNNTTAAACAAACAGTCGCTACGCGCNNNNNNNNNNNNNNNNNNNNNNNNNNNN
NNNNNNNNNNNNNNNNNNNNNNNNNNNNNNACGAACCGTTGATAGTCNNNNNNNNNNNTG
TAACATGTACGGTAACACAATTTTCATCTAGGTTTCAACATTTCTCCGTCAACAGATTAG
RTACCGAGACTTTGACCGCAGCANNNNNNNNNNNNNNNNNNNNNNTNACNNNNNTAACAA
CTCAAACCANNNNNNNNNNNNNNNNNNNNTAGTCTTAAAAGGAACGATCCGTTACGAGCC
T
>C_tetragona_A252
ATTCCCTACTTCAGGTCACNNNNNNNNNNNNNNNNNNNNNNNATGGCCATTCTGTGTCTA
TTCCCTTCATCTCCGTTTCCAACTGAAAATGATGTATTCTCWTAGTANNNNNNNNNNNNN
NNNNNTGCCAGAATTCTCGGCCANNNCTGCGGCATAGCCTANCGCAACCNNNNNNNNNNN
NCTGMANNAATCAATGCAAGCGGGTGCCTTAGAATCTCAACTCATGTATGGCGAAATTTC
GACAACATTCAGCTGTCTWMANGTACATGTCTTCAAGATAAGCANNNNNNNTGGCTCTAT
GCTTGGGCGCACGATTAGTAGAGGCYCGCSGAATGAGTGNGTAANNNNNNNNNNNNNNNN
NNNTTTCCATTAAAATTGAAAATTTTATNNNNNNNNNGGGGGCGAAATGAAAGAGGTAGC
TATAGCGATTACTCGACGCTTCTTCGGTCTGTAAGTTGTCTTTTGTGGTTCTCATTATTA
TTATAAAANNNNTGCACCTGCCCTAAACTCCAAGGATCAAATAGGATNTTTCNCGTCTTT
TACATTTGGAAAAAATTACAGATACGTAAAGTAAGTTCATATTATATCAGTCTATAGCGA
GGCTCTTAAACTGGTATTCTGGACCATTAATTGCCATTCGTTCATAATGTTTTTAGTTGT
TCTGGCGGGTAGTGACTACTCGGTGCATGAATTNNNNNNGCAGGGGANNNNNNNNNNGTA
GTGAATCCGAGGGTGCCGAANGGTTNGGTNNNNNNNNNNNNNNNNACCAAGTCCTCAGGA
AATGAAAATCTATNCAGGAATCACGTGACCCCGATGTTCCAACATACTTATYGACAYAGA
AATTCCACAGTAACTGNNNNNNNNNNNNNNNNNNNNNNNNNNNNNNNNNNNNNNNNNNNN
NNNNNNNNCTGCGAGAGATAGCATTGAATNNNNNNNGNCCNCATTTNAATGCAATTATAT
TTGTTAANNNNNNNNNNNNNNNCGATATGATCGTGACCAGTCGTGGAAAGCCTGGGCGCG
AAAAACAAAGAAATGACAACATATTCTGCTTTAGTGACTCATATTTATATTGTTTNNNNN
NNTCGCACTGCTGTATNNNNNNNNNNNNNNNNNNNNNNNNNNTCGAATCTCANNNNNNNN
NNTAACGTCGATGACGTTACTAGTCACCGCTAATACACAGAAGANNNNNNNNNGAACATT
TAACCGTATTGACTGTATTGGGAAAAAACAACGTTTTTTAATCAGTTCTGATCTTTAGCA
GAAAAGTATNNNNNNNNNNNNNNNNNNNNNNNATGAATAGATTGGCTACTAGTTTTCAAT
AAGAAATGTCGTTTTTTTTTATCTTCCACAGTGTGGTTACCATGGTTATTCGGAAGATGC
ACCTTCAATTCTGCAGTGGTGAGTNCATGTGGGGAGGCATCGGCCGATATATATCATATG
GATCNNNNCGGATGAGGTACTGAGGGGAGTACCATCTCAAGCTCCAACGAATCGACGAAA
ATACAGAGTCTCCAATAAGATTTACATTTNTCTTNTTAAGCAATTTTCATGATTGAACTA
NNNNNNACTAGCATGGCTTCCAACGTAGTTNNNNNNNNNNNTCGGATGTNNTAACGGTAT
ACCCGGCGTTTCTCTCGMGTCGGGGTCGGTCAGTCCCGAAGTGTGTCCNNNNNNNNNNNN
NNNNNNNCGACCCATGTGTGATTGTGGAGGAAACCGCCGACAGTTAAGAGATATAASATA
CTATAAGTCTAAAGTTCGGCCTAATAANTTTAAACAGGCAATCGCGGCGAGATGAATCGC
GAGATACTGTAAGTGGGGAGAGGTATACAGGACTGACTCTNNNNNNNNNNNTTAACCACT
GATCGAACTNNCCGCGTGGAGAATCAGCTACCCATATCAATCGTCCCCTTCCCTGAGCTT
TGCCGAAAGCTAAAGTATTGTGAGTTGGACAGGGCCGGGATTACTAGGGCGTCTANNNNN
NNNNNNNNNNATTTTTCGGCGCACTTANNNNNNNNNNNNNNNNNNNNNNNNNNNNNNNNN
NGTGATTCCTGTCTTACTAGTAANNNNNNNNNNNNAATTGCCCAGTGGCTANNNNNNNNN
NNNNNNNNNNNNTGTAATGACTTAGAGGTCTCGTACGGAGAAATGCGAGAATATAAGATT
TAAAACAACTACATNATTGTTCANNNNCACCTGAATGAAGTCAGGTACCCGCAGGCGGNN
NNNNNNNNNNNNGTCTGCRCTTCGCTCTGGAGACATGNNNNNNNNATAAGAAGGATTACA
CCCGGATANNNNNNNAAGCTCACGGTTGTTACTACTTAAATRATAAGTTAAACGATAGTT
AGTTGTATTACAAATGTTTTGACACGAAAACTNCNNNNNNNNNACGCGRTAGATGCGCCT
TAGTAAGACACCGAAGNNNNNNNNNNNNGGATTATTACGTGCANNNNNNNNNNNNNNNNN
NNGTTGTCCTATCAANNNNNNNNNNNNNNNNNCTCNGTCGCNTTGTGATTGAACTTNNNN
NNNNNNAGTAAGAGCATTACAACGCTAANNNNNNNNNNNNCCGAGAGGACAAAAGAATTG
TACTGCCTGGTTCTTATTGCGTTGTCGGCAAAAATTGGTAATTANNNNNNNTGAAACCAT
CCNTTAGGGGGCAGTAATACTCACAAAAGTGTGATGAAGTCAATTCATGCTCCGAATTGT
GACGNNNNTTNGTAGAGACATCGAGCACGTAANACGATGTNTCAATATGTCGTGGTAGAG
RAAAAGTTGAAATTTGCGTATTASATWAYATAGACGAGGATATCCTAGAACAGTTTTAGT
TGACGTCCGTTATGGTTCTACGTGATCCATCAGCGCGAATGTGTATATATAATNNNNNNN
NNNNNNNATACATAGAGAGGGNNNNNNNNNNNTGTTCCGGTGAGCAAAACGCTACGTCAC
TTTACCGTCGTTTAACGAAGTGNNTGCATGGGAGCCACCCGGGCAATTTGGATTNNNGCA
AGGNNNTGACTYTATAAACTAAGATATACCCAGGAAGTCAAGAATACTATTCGTACTACC
AATTATTATTGAGTTAGNNNNNNNNNTAGAGAGTACAGGTCCCCATTTCTGATATTTTGA
TAGCGATACGGTTTTATNNNNNNNNNNNNNNNNNNNNNNNTCAAGAGTTAGATTCACAAG
TGATAGTTTCTTTAAACCTGCCATGACTAAAACTCCGATGTATGTTTATTATTACTTTCA
TTAATTTCGGATACCTCTACGCCCCATAANGATGACTCGGGCTTTGGATTTCTGCTGTCA
ACGCGGGTTCTGTATCGTGGTAATAACAAGCTTAATTNNNNNNNNNNNNNNNNNNNAAGA
NNNNNNNNNNNNNNNNNATGTGTCCACATGTTTAAGATTTTNNNNNNNNTCCACCTAATT
CAAAAGATACGTAACAATCAGTTTATAAATCTACGGTAAGAGTAGNGTNCNGGCTGGAGA
TAAAAGAATTTTTACATTGGTGTTTTGCGCCAATAAAATACACCGAGGCTATAATACAAC
GCGACACGGGATTGAGCACANNCGTNTGCYAGAGMTCGAAGTCNNTCTATATACGAACAT
GACAGCCGGCACCGATCAACTACCTTAYGANNTTGGCGGCGAGCCGGGATGATGCGTAAA
TGTTTTTTTTTTCTTAAATANNNNNNNNNNNNNNNNNNNNCCTTAAGATTACGAACACTT
ACGANNNNNNNNNNNNNNNNNACAATACTGATTATTCCAAATCGATAAATAAGTYAGCTT
ATAGATGNTAGTCCGGGTGGCGCTGATCGGTACGACTGTTCCGACCTCTGTCACTTCCTA
TTCTATAGAAATGTGGAAGGTTCTAAGGCTGCCACCAAATTCTCTTTTCACGTTCATNNN
ACTAGTAAAATTGATTTTACACCGCANNNNNNNNTTGTGGCTGGCTGCGCCATNNNNNNN
NNNNNNNTGATCACCCTTAATGGGTTCAGGCCGGGTTCATATTCGATAGAAATAAAANAA
ARTTTGTSGTTYTTATATTTCCGGACAAGCANCGTRATGATTGGACTGAAATGCNCTACA
CACACGNNNNNNNNNNNNNNNNNNNNNNNNNNNNACAGTTGATGTANNNNNNNNNNNNNN
NNNNNNNNNNNNNNNNNNNNAACCTATTTATAATTCTATTTATAATGCCTCTNNNNNNNN
NNATATTAAAAAATCTCATTTTTNNNNNNNACATGTATGGGATTCNNNNNNNNNNNNNNN
NTTATTCAGGTAGTCGGTTTTTACCGGAGTTAAGGAATATACCAGGCATTGTATTATCAT
CCGCATTTACACTGYGTGATAGGGAGCNNNNNNNAAACACTTGAGATGCACCTAAGATAG
GTAAATAANGTTGTCCAAGAYTATCAGCGTTAGAATGAGGATGTCAAACCGAGGGCAAAT
TACTCATTCTTGATTTTGCCTCACTAAGAAGACGAACTCCTACCGACGTGCTTATCGACA
CTGGTGATCCAACGGGGGCGTGAGGACCTTCTAAGACGATCATTCTCTTATTATATAGTT
CGGCAAATCTAAACCGTCGTACNNNNNNNNNNNNNNNNNAGAACCTATAGGGCAATNNNN
NNNNNNNNNNAAATTGTGCTTTAGCAATAGTTATGATAGAGAANNNNNNNNNNNTGTATT
TGGCGACCTATTTCCGCATTTSTATGTCGAGCCNATCAAATCACAAANAAGTTAAGTGAG
TTTGCAGAAGTTANNNNNNNNGGATCTACAAAAGTGGTCATGTCCGGGGGATCGTGTTTT
CTTCTTTGCNNNNNNNNNNNNNNNNTCCGAAAKSCACCGWAAGGTACTTTCAAGATCNNN
NNNNNNNNNNNNNNNNNNNNNNNNNNNNNGACTTCCCTCTATCAGTAYRCGTAYTACTCC
CTCCGCTATCGNNNNNNNNNNNNNNNNNNNNNNNAAARCAAANNNNNNNNNNNNNNNNNN
NNNNNNNGTGCTCATTGGTAATACGATTCTAAGAAAGGTTTGCTAGGTTTAAACATGATG
TACTTTCCATACAAGCGTCTTTAACAGTTGTTGTAGNNNNNNACTCTAACGCATATWAGC
ACCGGGGTNAYTTCACNNNNNNTTAGCGTTATCGTTTTTTTTAGGAATATCTCCCCCCTN
NNGTTCAAGATCAGGATCCCTGGCCAACTCATATAAATTACGCGGGGTTAAGAGTGCTAA
CAANNNNNNNNNNNNTTAACAAGCGGCATTGATATGACTCTGCTCACAACGTTTACGTGA
CTTAAAGGTTCTCCACAAGCCTGAAATTCTGCTTTAGAGACCGGTATAAATCAAACATAT
TGGTCTTCGNNNNNNNNNNNNTTTAATTCNNCTCGATTTACTCCTAAAGTGTAAGTTACT
GAGATCTAGCACAGCGTTACATAAGCGATTTAGATCGGCTAAATAATAAACAAAAAGTGC
GTTAGTGAGTATGAGATATTAAGAGAATACATAGANCAAGTGGCTNNNNNNNNNNNNNNN
NNNNNNNNNNNNNTTACAGTCAGTTATGTGTCTTACTCTGATTCACTTTTAACTCAGGAT
TTGTGTACGAGGATCAAGCTNNNNNNNNNNNNNNNNNNNNNNNYCGAGAAAGTTATCGCA
TATGGTAATACAATGAGATTARGGGGTTATTTTGGTCTTTGTCCGGCCATATTGATTGGG
TTTANTAAACTGTCCGATCNNNNNNNNNNNARTTTTAGATGCACTTCATGACACGGTTCT
CCTTTCAGTTTATCATTATGCGCTGTTTTNNNNNNNNNNNNNNNNNNNNNNNNNNNNNNN
NNNNNNNNNNNNNNNNNNNNNNNNNNNNNNNTTCACGGAANNNNNNNNNNNNAGTTCNNN
NNNNNNNNNCACGGACCACGTGCCANNNNNNNNAAATACAAAAAACCGCGAGACGTCACA
GAAAATACTGGTGGGCCTAAATTGTTAATATACGAATATCWCAANNNNNNNNNNGATTCG
ACATCGNNNCCGTGTTACTAGGTRTAATAATTGTGATTTGGCTGCAATTGAACAGYATCN
NNNNNNNNNNNNANACAGTACTAATTCCAACGAACAATCTANGCGNNNNNNGCACATCAG
TCGCTTGGACAACCCGGGATGTTTTAATAATGTATATATGTAAGTTAATTCCCCTTAATT
GCGTGATCGATGGGGACTGCCNNNNNNNNGTTGCTTTTCTGTCACTACAATGTAGATGGG
GAGCTAACANNNNNNNNNNNNNNNNNNGTATAGGATCANNNNNNNNNNGAGGACAATGGA
CGAGTCGAATACGAGCTCACTAAATGCGAGCGTCCAAACCGTGAAGTANNNNNNNNTAWG
CGCATACCTGCCTACGAGGAGTAACATGGTGACCTCACTGCCTTACTGTGCACGACTCGA
GTGGAGTACGAGTAAGCAAATTGGTCTACATGTTCGTANNNNNNNNNNNTTGGGTNNNNN
NNNNNNNNNNNNNTGGCATCACACGACAGANNNNNNNNNNNNNNNNTATAGCNNNNNNNN
NNNNNNNNTTTGAGAAACCGAATATCAAGCNNNNNNNNNNNNNNATCGTCCCTATGGAAG
TTGAGAGACCTATAGATAAATCAANAAGCAGGATGAATATAGTAAGAAACAGTCGCGTAG
TAATGGTCGAGACGCCTAAACAATAAACGTGGATAAAANNTAGTGAAGCNTTNNNNNNNN
NNNNNNNNNNNNNNNNNCCACTCTTGTNNNNNNNNNNNNNNCTTACTGGAACACAGCGCA
TTCACAGAATACGTGAATTATACCCGTSGCTAGTAATGGACNNNNNNNNNNNNNTTGAAT
TACTACAGATTACCCCTTATCCGTCCACANNNNNNNNNNNGACGACTCAGGCATCAACGC
CGGTMGAGTGGGTGGTTGTAAGTTAACACTTTNNGATGCTCAACTGCAAGATCGTGCCAC
AAGTTGATCTTTTGTGATAAGCGTCAACNTCAGCGCACACTTCTAGNGCGGTGCGNNNAG
ACCGCGACACAACAGTAGCTGATCACGSTCCWKTAWGACYAGGAGTTAGCCTACTTACNN
NNNNNNNNNNNNNNNNNNNNNNNNNGTAACAATTACGCGACGCCACCTATGTTNCATTTG
CTATAAAAGTCCCCGANNNNNNNCCTACTCATATGTGACGAGCACNNNNNNNNNTCGTCA
TCACCTCGTCAGNCGAAGGGGGTGGAGTTAGAGACAATTGGGTGACACCTGTTGGTCAAA
AAGCAANNNNNNNTGTAGTGAAAACTGTGTAGCTTAGGACCAARACACATACATATATCT
TTCATGCTAAGATCACCGCGCTAAANNNNNNNNNNNNNNNNNGAGTACTAGTATTTTCAA
GAGGTGAGACTGGGWNAAGTGTRANTATCCCTTTTATTGTTGTARGTGGTGAGTGTAAGA
ATCCACTAAGGACAGNNNNNNNNNNNAGTTACTATGGAACTTTGGTNNNNNGATATATGA
CCTNNNNNNNNNNNGTTAAAGAGAGAGACACCCTNNNNNNNTTATGCTATNNNNNNNNNN
NNNNNNNNNNNNNNNNAACCATTAACTTTTTATCCCAACATTGAAANNNNNNNNNNNNNN
NNNNNNAATTACCGGAATTAAGCTGGCTTTTGGTGTGCCGATCATGAGTGTNNNNNNNNN
NNNNNNNNNNNNNCAGAANNNNNNNNTTCTGCCAGTAAAGNAATATAATATTTAAGGTCA
ACGACTCATTGGTAACAGCTTAGATACTCTCTGTTANCGTATCCCAATGACCTAGGTTCA
ACAATTAAACTGTYCCATGTCTGTCAGGAGGTTAGCTCCCGCAGCTAGCTGATCATTAAA
CGTTCAATACCCTCGACCGGTTGATTATATGATTCAAAYTATRCWACCTTCGCTTTAATG
CCAAGTGCTTTTCGGTATACNNNNNNNNNNNNNTACATCTTCGACAAGAGATCTATGATA
AAACTCCAGTCCCCCCGACTTCCGGATTAGTTAGTATGGTTNAANGAAAGCAAATCTTCG
TAGTTGATCACTGNCTTGTCCCAGGAAGGRRGYRTAATNNNNNNNNNNNNNNNNNTCCAT
GAGTAATTTGGGAGATCGTATCCCAGTACATAAGTCCTAGATACAAGAGAANNNNNNNNN
NNNNNNNNNNNNNNNNNNTAAGGNNAGCGAAAAAAATACAAGTGTATNANNCANCACCCC
TTTCGCTCCGACTCGCGWTACGGGCCCTTGAAGTCTCTGAACAGTKTCATTGGCGACCAG
CAACTGCCGGTAGTGATGTCGTCAACTCACTGCGACGTCANNNNNNNNGAAGGATTAAGA
ATAACACTAAGACANGAAGACGATATCTCGCAATGAAGGAAATGTTTTAATGAGANNNNN
NNNNNNNNNNNNNNNNNNNNNNNATTGACGTTTAGACTGATGCGGAAATAGGAGACAGGG
GTAACANNNNNNNNNNNNNNNNNNNNNNCTGTCTGATGTTGAATTAAGCGCAGTAAAAAC
TATCGTATGCAAACTTTGYGGAGTTGGGGTTGAGCACAGTGAAGTTGCTTAAGTGGTATA
TTTCTCAAGGAGGACCNNNNNNNNNNNATAAATATCGGGATAGCCTGCAATATTAATANN
NNNNNNACCTAACGCGTACGAGGTTACGTAAACATAATAAAACAGATATTACCTCGGTTG
TTTTGCGATTACTTATTGAAAAACGNNACACAAAAAAACAAAATTACGGTATTNNNNCTC
CGAAAANNNNNNNNNNGGTAACGTTTTTNNNNNNNNNNNNNNNNNNNNNNNNNNNNNTTG
TTAACCTANNNNNNNNTGCTCTCTATCACCGTGATGTGAAAGCCAACATTATGACAATCA
GCGATCTGGCGATGGAATCGTCAAATCGGTANNNNNNNNCAGTCCTATGAANNNNNNNNN
NNAGGATTGAAAATATTAATGTAGATGGTACTAAACTGTAAGTATTCTATGATATGCNNN
NNNNNNNNNNNTGCGAGAGAAGGCGGCGTTATGGCAAGCTGCCGGCYNNNNNNNNNNNNN
NNNNNNNNCTAACAAAGGTATGCACATTGATACAAGGACGTCCGATTTTTCACACACCAT
CGTATTCGAAACTCAAGGAAAAGATTCCACGCGCCCCGAATTCAGATTAAAATTTTGCTG
ATAGANNNNNNNNNNNNNNTACTAGAANNNTCGCGAGGAGGAACTAGTAGGATACGCTAA
TCCGTTGGTGATTTAATNGACTACAGTNATGCAGACCTATATGCGCGATAATTGATTCAT
TGATATTTGGTGAAGTGCCAATAAGTNNNNNNNNNNNNGTTATGCTGATTACTCCCTGTR
NNNNNNNNTANACGCCGTAAGTTCAAGTACCTAATAGNNNNNAAAATCTTGCACACTTTT
TGCCAAGTAGCCGCTAGTGAATCTCTTGACTACCTAACCCTCGGTCATTGTACATTGTCA
TTGACGAGAAGTATCGAMACTGTSATAAATANNNNNNNNNCGACAATCTATTACGGTCAT
ATGCATCNNATGAGCAGCNNNNNNNNNNNNNNNGCGAAGTGGNNNNNNNNTCACAGTAGC
CTTTCTGTTTCGGGGCAGGTCGCACCGGCGCGGGAATAAGGTCTTTAACACTGTATTGGA
ACTGATCTCACNNNNNNNNNNNNNNNNNNNNNNNNNNNNNNNNTGANAGGCGCCTGAAGG
ATGGAGGTCATTAACAATTTGCCCGTAACTCCGGTTNNNNNNNTCGAACTGCAACGTGTG
CCYCCNNNNNNNNNNTACAGTTAAGCAGNNNNNNNNNTGCGGACGTCACATTCGGTGCNN
NNNNNNNNNNNNCCGTAACTTTGTGTTAAGTCTGGCGTATACACTTTCCCTCCCGATAGG
TTTTCGAGCACTATGCTTCATCGTTGGCACGAATTGTCTGTTARACTCACAAGTTAGANN
NNNNNNNNNNNNNNNGAGCCTTCTGTATCCGGGTTAATGGTAATGTACAGGATCTATTGT
CTACAGCTAATGAAAAGAAGTCGTACATCTTCCTTCCTAATTACGTGTCTGCGAGATTTA
TCTCCCTATGCTGATTGGTCGTTTCTGAGGATAAAGTNNNNNNNNNNNNNNNNNNNNNNG
TACTCTCTACTCACATTCCACATAACAGAAAAGAGAAGACCACTGGTACGCAGAGGAGAT
GTTATGGTGTTACATTGCCCGCAGGCTTNCGTCGTTGGANNNNNNNNNNNNACCTATGAG
ATAACAGATGTTTCCTAATCCTAAGCAAGGCCAGCGCATTTGGGTCTCTATATTGGTTGT
TAGACTTCTCTTGCNCCTACAGAAATCACCTATCTTGCCCACAACCGATTAGTGGCATGT
AGGANNNNNNNNNNNNNATTTGAGAACTGCTTAGACCGAGTATGATATGGGCGTAGGAAT
GCCTATGTGGGTGTANNNNNNNNNNNNNNNATAAACTTATATTTTCAGGGTAATCCTTAG
CACTTGTTGGAACGCTCGGTACTCTGATTAATGGAATGATNTCTCTTNNNNNNAGTATAT
ATACTTTATTTCAAGTTCGTAATACTGCATTGCCTTGTATCCTTTCACGCCGTATCGTCG
ATCTCAGTGCGATAGGANNNNNNNNNNNNNNAAATATGNNNNNTTGCTTCTAGGTTGATC
TGCAGCGGTCTTGACATCAACTAGTTGTTTACTAGTTGGATTGAGAGTATCAANNNNGTA
ATTTCCGCACAAGTTTACAGATATCCGAAGCATGATTTTAAAATGTTTNNNNNNNNNNNN
NNNNNNNNNNNNNNNCACATGATCGTATTCGTGATTTTTTACCGATTTACGTACCTCCAC
TACAAACAGGACCTATGCATTTGGTAATTGACGTGATANNNNNNNNNNNTCAAAATACAA
CGTACCGTGCTATGCATGAGTGAACATTTCATCCACGAGTTACAGANNNCAGTCTRCAGA
GATANNNNNNNNNNNNNNTCTGCCTGAAACAGGAGTTTGCCTATNNNNNNNNNNNNNNNN
NTTACATANNNNNNNNNNNNNNNNTAATTGTAATGCGTAGCCTCCGAATAAATAAAAGCC
TTCTATGAGCGCNNNNNNNNNNNNNNNNNNNNNNNNNNNNNNNNNNNNNNNNNCCCGAGG
AAGGAGTTGATTGTTGCAGGCCACGGTCGCGTAGCTGAAAAGTTGGATAGTAGATTTTAT
AAAATCCTTGAGCTCGCTAACATCTGCTTCGCGCGGGAAAGGTGTGCCTCAATATATNNN
NNNNNNNNNNNNNNNNNNNNNNNNNNNNNNNNNNNNNNNNNNNNNNGTAGATTCCATACG
ACTACCACACAAGTCTTGACAGGCAACCTTCTGACATATCCAAAGGTACTAGACAGATTA
GGAATAGGATGTGTTTTAGCTTACTAGACTTGCCTCTGGGGCGAGCTGCGGTGGTAACAG
CGTAGATNNNNNNNNNNNNNNNNNNNNNNNNNNNNNNNNNNNNNNNNNNNNNAANAATAG
ACTCGGAGCCNTAGGGNGNNNNNNNNNNNNNNNNNNCCCCTTAATTTACGGGCTAAATAA
ATAATAACTTTCTCTGAAACGTGNNNNNNNNCACTTCGAATATTAAAGGTATTTTCTGCG
TNTGATGGTTTTAGTAGGTTTAAAATTGAACAGTGNNNNNNNNNNNNNNNNNNCCACGAC
TGCAAGTTNNNNNNNNNNNNNNNNNNNNNNNNNAATGGATAAGGCAAATCAGATNNNNNN
NTAATTTTGGCATTAAAGCCAGCGTCAAAAGAAANNNNNNNNNNNNNNNNNNARGCTAAC
GTAGAGAATCGTTTRAGCACRGCTCCACTGGCTACGTCGGGTCGCGATCTTCGTTCCCTC
TAGCATCATTTATACATTGCAATAAGCAGNNNNTTGTTGAGGCAGTACTGTTGATGTACC
TCGCATACATAGAGCCTAAAGATAGATTTGTAGAGAGNNAGATAGTGGCAAGATCAGTGC
AATGAACCTGTAGAAGGCTTAAAGCTACGCCACAGGCCATGTTCATCTATTCCCTTGGCT
GCTGCTTGGNNNNNACTTAGATAACATTCACTCCCTCGGGATAAACGANAAGTGAGAGGA
AATTCAGGAAGGGATCGAACCACCCGGAGCTCCCCCAGATCANGCTATCAAAGTCCATAA
ACATCTCTTCAAANNNNNNNNNNNNNNNNNNGAAGCCACGAATATAGCCCTCTCATAANN
NNNTGNTATTTACCCGTAGACCGGCCATGATGYTACGANAAATGAGTCGTATCGACGTGA
CAGCTTTTCCTGCGAAGTGACTTTTNNNNNNNNNNNNNNNNNNNNNNNNNNNNNNNNNNN
NNNNNAGAAAGTTTGATAGCATTATGAATGCAGAGATGGAGTAAGAGAGAACAATGCTGA
ATGGGAATTGAACGTGCGGTAGTCTTGTCCATGGTTCGTCTACATTGGAAGTAATCGGGT
AGGTCTGCCTTGCGACAGGTCNNNNNNGCGNNTTATTCACTTNNNNNAAGTATAGTCACT
GTCANTNNNNNNNNNCTTGCATGGTACACNGGGCAGACAAGCTTGATCCCGCGACCCCGT
ATACANNNNNNNNNNNNNNNNNNTAGTAAGAAACGTATTTCTCGAANNNNGCAATGCGTA
CGATTNNNNNNNNNNNNNNNNNNNNNNNNNNNNNNNNNNNNNNNNTAAAAAAAGAAAAGG
AATGTTTTTCAAGTTAAGTCCTTTAATAGCAACTTTTTAGGGAGNNNNNNCTGTGCGGAA
TGCAAATGTTCCACGCATTAATCGACTACGCGCTAACCANCCNNNNNNCCGYTAAGGNNN
NNNNNNNNNNNNTGATCCTCGTAATAAGTGCTCTACGTCAACAAAATACGAAACGCTCAG
NACCAGAAATGCGAAAGTCTGGTGATTNNNNNNNNNNNNNNNNNNNNNAACACGCGTCAG
AGAGCACAAGTGATGTATGGANNNNNNNNNNNNNNTGGACCAACTTTCTCTCGCGGGCNN
NNNNNNNNGCAGTAACGACTATCCATAATCGAGTAAAAAATATCAAAAAGATATGGATTC
TCTGCCTCACTAAANNNNNNNNNNNNNNNNNNTTCTTTAAGAATGAATCAGGTTTTATAC
CAGACTACGTACTCGTANNNNNNNNNNNNNNNNNNNNNNNNNNNNNNNNNNNNNAAGTTC
CATTTTCGACTTTTTCTTTTAGAAGTCAGGACACCATTACTTCACCCGGCGAGTTGATGG
TACTACACCTTCGTCTGANNNNNNNCATATTATAGTACATGCCGGATCGAATTNNNNNNN
NNNNCTCTTTGATTACCGTATTCACTATCAGACTAATATTGCTCTCCRGGATTATAAACC
TGTAGTAATTCTATAGGGGTTGGATCCAAGCTTCGGTTGCCAAATNNNNNNNNNNNNNNN
NNNAAATCGCGACTCATCTTTCTCTTTTAGGGGACACTAGGCCTGTTGTAATCRCCTGTT
GTCANNNNNNNNNNNNNNNNNGATCTAAAACAACTGGATGNGCACACTNTGATGGACCAT
GATCANANNNNNNNNNNNNNNNNNTCTTTTCGGATATTGCACTTGGTAATTTNCCAGCCC
CGCCGGGGATCACACGAGATCGAAGGCGTTACATAAACTAAGGCCAATGTCACAAGGACG
CTCGTTTACGCCCTTGGAGGCCAAAAGAATTAAGCGCANYGGCTCCTATAGAARGTNCTA
TAATCTTAGCTAGCGTGTTGATCAGACCGTGTTGTAGTCCCAACAATTCAGTTCCGAGCG
ATATATCTCGCCCNNNNNNNNNNNNNNNNNNNNNNNNNNNNNNNNNNNNNNNTTCTCGAT
ACSACGGTACACCCGACAGGACTACCATCTGATTATCCAACGTNNNNNNNNTATCAAAAC
ATGACAANNNCTCCTTNATAGTCCAGTCTTTAAAAAGACAATCATCCAATATTCTTTCTG
TTTGTGAAGGACACTTGTCGAAGGTCCCTATAGCCACGAGACCCAACCTCCGNNNNNNNT
ATTGTGCATTATTTGATTGAACATATTGACCACATYACAGTGACAATAAGGATTAATTGT
CAACCGGNTTTATCACGAGGCGACGCCGTGGCTGTCTCGNNNNNNNNNNNNNNNNNNNNN
CGCGCCTCGCATCAAACANNNNNTGTGGTCGGGACGATGATTCGCTGGAGATCGAGCCGA
GGGAATACGTATNGGGTGGACAATCAGGCGGCCCGTAATGCGGCTTTAGGCCTAAGTCCA
ATGGAATGTATATTGATTACTGATTNNNNNNNCGAATACAGCAAGGGGCTACTAAGACGC
TTGAATATAGTGCAGTACGGTCCCCATTGACTAACAGCATAAACAGANGCNCGACCATGA
ACGGACAGTAGACTTTNNNNNNNNNNNNNNNNNNNNNNNNNCCCCGAAACCTTACCGANN
NNNNNNNNNATCCGNNNNNNNNNNNNNNNNNNNNNNNNAATTTCTGTCAATAACCCGGCG
AATGTCTATTACCTNNNNNNNNNNNNNNNNNNNNNNNNNNNNNTCCACAAGACTCTCACC
GGGTTATAATATAGGATTNNNNNNNNNNNNNNNAAAGATTAGTCCGANNNNNNNNNNNNC
ACCGTTTAGNNNNNNNNNNNTAACCTTTTTTTCATCATTTGGCACCCCCCNNNNNNNNNN
NNNNNNNAGAAGGACATTTAATTAAAAACCCCGGATAGGAAACGTTTTANNNNNNNNNNN
NNNNNNNNAATTAGAATACCGCTGCGGTGAGCTGGTGCGTACCAAGTCTGANNNNNNNNN
NNNNNNNNNNNNNNNNNNNNNNNNNNNNNNNNNNNNNNNNNNNNNNNNNNNAYKAATTAG
TAGTNNNNNNNNNNCCTGGTGCTTTTCAAAACTTCTGCTNNNNNNNNNNNNNNNNNNNNN
NNNNATGAGTCGTAAAGCTCNNNNNNNNNNNNNNNNNNNNNNNNNNNNNNNNNNNNNNNN
NNCTTCTGGAAAACTNNNNNNNNNNNNNNNNNNACTGGTACATCTTTTTACAACTTCATG
GGTTCCGGTCAAATTGTAATCTGCACGGGAGCCATTCAAGCTATTCNNNNNNNNNNNNNN
NNNNNNNNNNNNNNNCACGRATAGTGACTATGGAATTCGTCAACTCCTGACATATNNNNN
NNGTAAAATCCANNNNNNNNNNNNNNNNNNTAAAGCAGAAAAGTGAGATGAGGAATATTT
CAACATATGCCGTTGGAGTTGTGTTGACTTTTANNCACNNNNNNNGTATCTATTGACTAC
TAACCTACGCGCAATATACATGAGTAGCCATTCCGNNNNNNNNNNNNNNNNTACTGTCNT
CTCAGTGYCTATTCAARGAGARGAATNNNNNNNNNTTTCTGCTTCAAGTGCATTTCATCC
CATATTTCAGGCGACTCCTNNNNGCATTAGAAGTGTCGCTAAAATTGGGAGCGAAAAAGC
GTAGCGTGCGCTATGCGNNNNNNNNNNNNNNNTTTGTGCNNNNATGTATATACAACGTAT
TATTCCCCTCAAAATACCTGTCTAGATCGCGCAAAGGTGAGAGGTACCTTATTTTATNAT
GNGNACTTGGAAGACTTNNNNNNNNNNNNNNNNNNNNNNNNNNNNNTGCAGTCTTTTNNN
NTGTATTAAGTCAGGGCAATTCTACCGTGTTTGGTCGACTTGAGGGTGCTGGAGNNNNNN
NNNNNNNNNNNNNNGACGTGAAAGGGGGATNNNNNNNNNNNNNNNCGCAGCATTTGCCGA
GAAACTCGGTYAGTGAATACACTATTACTATTAGTGTACGATATCCTTTTGAGCCATTAT
TTGTTTGCATATTTTGGCAATGRTATATGGATTTATCTNNNNNNNNNNNNNNNNNNNNNT
CCCGTAAYCGTGTTGATTTCYCATATTGTTAAATACAAAAACCTTTAATTACATCCTGNN
NNTATCGANNNNNNNCTGGACAATAATTTCTTGTGTCATGCAAAAAGAGAGACACATCAG
CTTATCTGTAGATCTTTGATCCGTNNNNNNTAATGGATGTGGCTTGCATTGTAATAAATC
GTGTCACTACTACTAACTCGGCATTACACCATGGTCTGACGACAGTCTAATCGGNNNNNN
NNNNNNNNNNNNNNNNNNNACTTGGAAGATAAANNNNNNNNGCTATCGCGATAAATAAAA
TTATTGAASCTCTGTTAACACTGCTCATTCACTGCAGAATGACATNCNNNNNNNNNNNNN
NNNNNNNNNNNNNNNNNNNNNCAACCTGTGATGAACCTCGCTAACATACTTATTATTGGA
TATCTAACAAGGACAGGGAACGTAGGTGGTCCAGGGTCGAAATATAACAATTAGACTAAT
TATTACGGCATAATAGCGTCTTATCCTTAGATTTANNNNNNNNNNNNNNACCCCAGTAGN
NNNNNNNNNNNNTGCCAGGTAGTCATCTGCCCCGTGTNAGCCAACGCCGAGATACTGACA
CGCCCGTGAATGGGCAGGCATTAAATTTCGACTTCGATATATACTGTATATATTTGTTGG
TTTTCTCCGTGCCACCTGGACTCCTTCTCAAGGCCGGCTTATGCCGTAATGTTGAGTTTT
AGATATGGTGGAGATTATTTTTTTACCTGAACGGTACGGACCGATACACCACTTTCGCTT
GGGGTRAGATNCAAATATNNNNNNNNNNNCGTGCACGGGTCCAATGGCTCCTTGTCTGGC
TMNNNNNNNNNNNNNNNNCCAGAGTAGNNNNNNCAGGGTTATGAGGCAAATAACNGGCCT
CAAGAGACTCNNNNNNNNNTCACATCGTCCTTGAACCATATCCCATTCGTGCATGTTTCC
GGCAGGATCAAACCTATTCCTAAGAAAAGATGCATTTNGNGCTATCTCAATACCTTCAAN
NNNNAATTTGGTAGCCTGAARTTTTATATATTTAAGCAGATCAGTTCTATAATTACGTNG
GCGGNNNNNNNNNNNNNNNNNNNNNNNACTTCCGAATAATGAANNNNTCCAACACAAGGT
GAATGGTACAGGNNNNNNNNGTACTTTAAGGAGCATTTCTAGTATTCTGCCTATACCGTT
AGGGCCATCCTATTCTAAATGATGCCTGGCTGACACTGTCTCTTATAGGGGGCTAGTATC
CAACAGCTCAATATTGGTGGAAGTGCATCAGYATGTTCCTCAGACGATCGTCCCTGGTTT
TCGGGCTCTCCCTCAACAGAGCGAAGCTAGAGTGAAATAATTGCYCATGAACTATNNNNN
NNNNNNNNNCGCACTCTAAGAACGTAGCTCGATTATTTACATGATGCACAACACATTTGA
ATATGTCGAAACG-CCGCCAGACGTTATGTATCGGGTATTAGTTTGTCCCGGAAATGTTA
GTCCCTAACCCACAACGGCACGCGGRTCGGAACCGCTATATTATCCTATCTCACACATCT
GATTCCTTGAGGGATGTCGAAATATAACCAGCATTCTNNNNNNNNNNNNNNNNTGATAAG
ATCTCTACCTCGATAGTCCCGNNNNNNNNNNNNNNNNNNNNNNNNGGGTAACAGTGGTCG
TAGGATTGAACCTTCTCGTCTAGGCAGTTGGTTCGCGACYAACAATAGTTCGCTNNNNNN
NNNNNNNNCTGTGTGCAGGTGTAAATCNGTCCTCTCCAACATGCGCGGATACACYGCGGA
TAAGACACGTAAGTCTTATTTTACAANNNNNNNNNNNNNNNNNTTGCCAGCCCNNNNNNN
NNNNGNATCACTGGCCCCTAGCGGTAACAATGGCCGCAANNNNNNNTATAATCTCTTAAC
GTATATGTCGGCAATTAGTTGCAGACTTCCACTTTCGGTGACTCCTTAATAAATATGCTG
GAACTTTCTATTTGAACAAAGCATATTAAGACCTCTTTTAGTAGGTACATCAAATTCAAC
TTCTTCCTATCTTAGTATCTGTACGGTAAGANNNNNNNNNNNNNNNNNNNNNNNNNGGTC
ACGTATTNNNNNNNNNNNNNNATATNNCANNNNNNNTTCCGTCGATACANNNNNNTTAGA
ATGGGTCTTATCGAGATCTTGTATGCAGATTCCGTTAACATTCGCGTACCGAAGAACTGT
GAGAAGCGCGAATNNNNNNNNNNNCCAACTCCGATNNNNNNNNNNNNNNNNNNNNNNNNN
TAAGCATATGCAATTTTTGTNNNNNNNNNNTCGCAAGATRAGASGAAGNNNNNNNNNNNN
NNNNNNNNNNNNNNNNNNNACACCCATANGACGGCCACTTGAGTAATCTAATTTTATTTC
TTGTAAACTGTNTNNNNNNNNNNNNNNNNNNNNNNNNCSAGYACTANNNNNNNNNNNNNN
NNNNNCTGCTGTTTTATACCACTCGAGANNNNNNNNATGGAGACTACAGTCGTAACATGT
AATTAGCAGGGGGCTTTNGAGACGGATAGACGTTAAACTGAGYTTCGCCATAAAGACATC
GTAAAGGAACGCTTGGCAATGRGGTACTAGAATTTCGATAAACTGTATGAAAACGCTANA
GGGAACGGGCTYCRTCATTTCNNNNTGCCGTACATTNNNAGGCATAAACCTGGTTGAGTG
CTTATCGARTAGGTTTTNNNNNNNNNNNNNNNNNNNNNNNNNNNNNTTCTNNNNGRAGGN
NNNNNNNNNNNNNTATTTATAAAAAGTATATATACATGACGTACCTAACATTCCTCAACA
GATTGACAGAATTTAGATGTACTNGCGACNNNNNNNAGAAGTGACATATTGGGTATCCNN
NNNNNNNNNNNNNNNNNNNNNNNNNNNNNNNNNNNNNNNNNNNTCAAGGACTATGAGTGT
TATGGAGGTCGAGGACTTATTTTCCCCCTNCTGCACATTTCTATTCNNNNNNNNNNNNNN
NNNTTTGACTACNAACCTCNNNNNNNNNNNGTATATATAACTTAGATATGTCGAGATAAA
GAAGGTCAGACACACATGCTCTTCTAGTTGTCTTAGTGTCGAGGACATGTATTTATAGTA
TTAGAGCACTGCCTTTGATATCCATATCAGGATGGCCGNNNNNNNNNNNNNNNNNNNNNN
NNNNTAAAAGTCRGCCNTTCGCGGTGTCCCTCGTTATCGCATTAGATATGTCATATAKAA
TCGATTTGATAAGGGGCTCGTAATCATGAAATACATAGAGTTCTGTCCATAGACCCCGGN
NNNNNNNNNNNNNNNNNNNNNNNNNNAAGCACNGCTCTGCTCAATTAGACGTCTAAATTT
CTCTTTTTACAATATAACAAATGAGAGACTGACACGGGCGTTATTTTGGTAACGTGTCAT
NNNNNNNNNNNNNNNNNNNNNNNCTGGTGTACTGTTATCTCTCACTGAGCGCGGTGCTTG
TATKTCGTTGTTTTCTGCGCATCATTGGCTSYACAGGACCGGAAATTGAAACCATGGGTG
CCAAGTATTATTAAAAACTNNNNNNNNNNNNNNNNNNNNNNNNNNNNTACCATAAACATT
TNNNNNNNNNNNNNNNNTAGTGTCASTGCTACTAACGCANNNNNNNNNNNNNNNNNATAG
ANACTGTGTGTGTAATATAGACGAGAGGAAACTCATGTATCATCTMCTGKRGGTCACCAC
GCCCTATCCACCGGTTCCNNNNNNNNNNNNNNNNNNNNNNNCCAGNAAACTTATGATATG
CGGATCCCCACATCATTGCCAGANNNNNNNNNNNNNNNNNNNNNNNNNNNNNNNNNNNNN
NNNNNNNNNNNNNNNNNGGTCGAGTAGAGCAACTGTNNNNNNNNNNNNNNNNNNNAATTT
TTCCCATATTCCGCATACCNNNNNNNNNNNNNTAAGGACTTGTGAGTGGCAGAGCTATCG
TTAGGATCGCNNNNNNNNNNNNNNNNNNNNNNNNNNNNNNNTTTCAAGCTGGATYAGAAT
CATAACTCTTAGACGCNNNNNNNNNNNNNNNNNNNNNNNNNNNNNNNNNNNNTAACACTA
TATGGGAAGTCCCTCTGGAGTCCTACTGCGMCSCGGACTTTCATTAGCAATATTCAGCGA
GATCCTGCTATGTTTGANACACAGCGCAGCACTCCTACGATTAGCTWAMCCATTTGTAGT
GACTATGATCANNNNNNNNNNNNNTGTAAGGATTGAGCTAWAGTAGGCATTGCMGTTANN
NNNNTTTNCGNNNATCTTACCWNNNNNNNNNNNNNNNNNNNAACTCCTGTNNNNNGTGGA
GAGCGATTATGTGAGTTTCATTTAAGATTTTYTCGAAGCTTGAGRYGYTNNNNNNNNNNN
NGAGTCATCAAAAGATCGAAGGCTGACAGGTATCATTNNNNNNNNNNNNNNAACCAGTTG
CATACTCTTGTCCTCCGTGGAACCTAGCACAAACACGTATCTACACTCCCTGAAGGCGNN
NNNNNNNNNNTNNNGNACTAGAAAAGCCTGCGTAGCAAAACATTCCACTAAGCAACGCTA
ACTAGCAGGAATTTCGTGAATAATGGGANNNNNNNNNNNNNNNNNNNNNNNNNNNNNNNN
NNNNNTCGGGCTNNNNNTGACATATACTGATRTTTCGANNNNNNNNNNNNNNATGTCGAG
GGGGGTAGGNNNNNNNNNNNNNCAGCGATTGCTTAGAAGTTTCATATAAATATTCTAGAR
TTTTTCTGTTTTGCAATTTGTATTGTTGTATTTTNNNNNNNNNNNNNNNCTACTAGGAAC
CAAGGTTGCAGGAAACCGATACCCTTACCGGCCGGACAATGANNNNNNNNNCTTTTGGCC
GTCATCGGTGTGTCGTTTGGTNGAATTTGTCTAGTCGCTATCAACGTTTGTTGCTTATTA
ATGGTAGAACGAAGAACAAGACGTACTCGTTATCCAAAAAGCGGGATGAACCGTTTTGGT
ATTGCATTTATGTAAGNNNNNNNNNNNNNNNNATGGAAAAATCGGTACTGGATATCGAGG
CCTACACGAATGCCACAAGTGGCTCTAGGCCTTGCCGGANNNNNNNNNAACTTCAGACTA
CTTCCGAACGCGNNNTGATAAGTTATAGTCTTGATACTAATATTATGCGNNNNCGATAAA
TTACTGATAACAAGTTNNNNNNNCTCRTATACAGATGTTGATAACGCGCGCACGAGANNN
NNNNNNNNNNNNNNNNNNNNNNNNNNNNCCACGTGATTATTTGAGACTGCTTAGNNNNNN
NNNNNNATGAGTCTCGGAGACAAATTCACACGAGCCAGCTCAGGGGCTTTTTTGAGGAGC
GCTAACGACGCCGTACNNNNNNNNNNNNNNNNGGAAATTCCAAGCCCTCTTCCAGTACCG
TAACACTGTCAGGACCGAGATCATAGTAGCAAACCTTAGTATAATGCCTGGAAAAGCGTC
ATGCATTGGTAGCCAAGACAGAACTTGGTCTCCTGTAAGCGCAAGATACCCACGGCCARA
GCCGYCTTGGTTATGWRTACATCCATAGGCGTTCTACAAAGTGTATATACAGGCACTCCG
GAAGAAAAAGACATTCATCGCTCTTTCCGAAGTGACCAGATGTGTGGGGTCCCACNNNNN
NNNAACGAGCAATTTCAGCTTTTTCCCTTGTCATACGCCAAATTACCGTAARAACACGTT
TTGTTCCCTCATTCCGAAGGCCTAGCAAGTTTGATGCTTTCGAAATGCTTCNNNNNNNNN
NNNNNNNNNNNNGANGCTCCGGNATTTGACACAATATTCTTGTCCTTGTTAGGGGATAAA
CAGCCCGTTGCGTACCAGCCTAAGGAGCCAACTTCAAAACCCCTCTCNGACCGSTAGAAA
TTTTATACTAGTTAGTAGGNTTGCGARTRGTRCCATGTTATGAGGGNNNNNNNNNNNNNN
NNCGTAGACGTTTCGGTGAATTCTGCCTTATGTTACTCAACCGTTACATTCTGGTAGTGC
GTGTGAAAATGACATAACGATCGTAATGGAANNNNGAAGAGGAATAGAGAATTACTTTGG
TTTGGAGTTAAAATCAAGTGTTTACTTTGTAATCTNNNNNNTGATTTTACTGCATTTCTC
CACTGCTTCAGCTACATCCCCATTCGCARTTAGTCRGACCTGACTAACAAAGAGNNNNNN
NNNNNNNNNNNNAGGAAATCCAGCCAAANNNNNNNTTTACGATGCGAATATAAATTTCAA
CTATGAACGTGCGTGGTTGATACGAGAGTTACTAATCCTGCTCATATATTCAAACCTAAA
TTAACACCTCTTTGAGTTCCGCTCCGCCTGGAACGAGAACGGCACAGCGGTTCGAACANN
NNNNNNNNNNNNNNNNCCACTCTTTGTATGAGNNNNNNNNNNNNNNNNTAAGAAAGAATC
YGYATTTNNNNNNNNNNNTCGGGCAGGCGGTTCGGGCGGTCGATCATGGGCGCGGGAGAA
TGAAGCTGAACAGAGTTCGTCTAATGYAGCATACGNNNNNNNNNNNNAAATGCTTCCAAG
TTACGACGTACAAACGTCMGCAGTCACCCTCCATATCATCAGCAGTGTATATACTGTGCG
GATGCTANNNNNNNNNNNNNNNNNNNNNNNNACTATTGATTCGGGAGACGAGGACCGTTT
CATCAAACACGGAGCCAAATCTTCAGATAAGYTTCGGTTTGTGCTTGCCGCAAATATSTA
GGTCRRTMTTCGTAAAGANNNNNNNNNNNNNNNNNNNTTCTGAGCTCGCCGNANTATNAA
AANNANTCTAGGTGGGTTATYACTTTTATGCTCATGATTTTCTGTGATATTTTTCCATAT
AGCACGCTACGTCTTTCTGCTCACATCAACCATTGTTACACTGGTAACGGTTAGTGGATC
CTAGCTTCATGTTCGAAGGACTTTATGTCACTTAACGCTATTATCTTTTGAATTTACCAG
GGTCCTATTGGANNNNNNNNNNNNNAAAATTGATGCGATACTCTCTCGTATGTCACTTNN
NTTCGCGAGCAATANNNNNNNNNNNNNNNNNNNNNGCGGTTCCATCAACACGCAGAGTAA
AGGTATTCACACTGGACAATAAAAAACACAATGGCATTCTCGAAATAAATTTANNNNNNN
NNNNAAGATGNNNNNNNNNNNGTTGCTACTGGCCAGTGTGGCAAGAAGTCATTCTACAGA
CCGCTTCCCAGGAACGTTAATTGCAANNNNNNNNNNNNNNNNTTGGCNNNNNNNNNNNTT
ACTGGAWATTAGAATTACCAGACGATGTTTTAGGATNNNNNNNNNMRNNNNNNNNTGTGG
AACAAGTCACGATATATTAGATCAGTTTTGAGCACTTAGTACACCTATCTCGCTTCGCAT
TTGCGCGTTACATGTGANNNNNNNNNNCACCAATGAGGCGACAATGGACTGGANNNNNNN
NNNNNNNNATCAAGAGCCCCGCGCCACGTAAAAGTTATCGACGCAAAACTCGGTCTATGC
ACTAGGAGCTGSCGAGACTCTTCAGTTTTATAGTCCTNNNNNNNNNNNNNNNNNNNNTCA
CATGNNNTANNAATGCNNNNNNNAAGATACTGAGAACTAGGACCAAACAACAAGTCGCAT
TTAAGTATGTGCAGGGCGTGCGCTGACAGCAGAGTGTGATTNGNNACAGGCNNNNNNNTG
CTCGGATGATATATATGTTGTCTGGAATTTGGACCTGGGAAWACGAGAAATTCAWTTATT
AACACAAATATGAATCACATAGTTTGATATGATACTCGANNNNNNNNNNNNNNNNNNTGG
GAAAGCTGTTGGGNNNNNNNNNNNNNNNNNTAAGCGGTTGTTCGGCATGATAATTCTACA
TGTCAGGTTAGCAGCGTTTTTANTCGCAAATTCTCGGGTCCGCGCAGACACCTTTGGGTT
CGTGTTNNNNNNNNNNCTTGTNNNGTANGTTACTCGGTGGGTATCTGAGAATATATTGGT
GACCTCAAAACATCAGTTTGTAAGACTATAAGAGTATCGCTGTACCTCAGCTTAAGTATG
CGGATATATAGTCACCGACCATAAGTTGNNNNNNNNNNNNNNNNNNNNNNNNTTGAGACC
GCGGTAATCCAATTTTCGGGCCTTCTATATATGNNNNNNTTAACAGACTCTTGTACACTA
GGGAGTATGTATCGCTYTCGTTGGTTCTCTTCCGCGTTCGTTCTCAATTTCCCKGAAMKG
TTCTTTCACTRTAACTGAAYCRACGTATGGTTAATTTGCCTAGGTCAATTTTGACTAMAG
GAAAGTTAGCAGGGTCTAAGCTATGGCTCAGCATGTCTGATTTTAACTGCAAACGTGAGT
TAAANNNNNNNNNAAGTACCACCTTAATAATTCATGTTGTGGATAGTTAACAGCGTCACG
ATTTCCGTCGCCGGTTACAATNNNNNNNNNNNNNNNNNNCCCACATATACCCGGNNNNGG
TCNTTATTANNTTGNNATCTTCAGTTTTCTTTTACTCTCTCTGGCTCNNNNNNNNNNNNN
NNNCTTTTCATTTACGGTTATACATCGATGTTCCCAATAGACANNNNNNNNNNNAGTGTT
GCGCTTCGCAGNNNNNNNNNNNNNNNNNNNNNNNNNNNNNNNNNNGTCGCGAAGTTTGGC
CATAAGAGCAGGGTAGTTCAATCTGGTTATTTCGTCCTCTCTGGATAATWTCAAAGGGAC
AANNNNNNNNNNNCAAACGCACGACTATTGTTTGGTGAACGACAAGTCAACCCCGCACGT
TAGTCCAAGAAACTAATCAGCTTCNNNNNNNCACTTAATTATAACGGACCCAAGGCTCAA
AGGATACCGGACGAGTCTACGCTTGGTTAAGTAYWCTCACCMTTTAATATTAGNNNNNNN
NNNNNNNNNNNNNNNNNNNNASATAAATGTACAAWGTCTTTCGTAGAGNCAATGGGACCC
GCATCTTTGTGAGCGACGTATAGAGAGYAACGTANNNNNNNNNNNNNNNNNNNNNNNNNA
TCGATTATATTATAAAATTGGATATCCGNNNNNNNNNNNNNNNNNNNTATGCCAATTAGG
CTAGCACGGTAGTGTGTGAGAAATGACGAAGGATGGTGCCCTCCTAAGGCATATGGATTT
AAATCGTTTTAGTAGGACTTCCCTGTTCGTTAGTAGAAGCATCATGTGNNNNNNNNNNNN
NNNNNNNNNNNNNNNNNNNNNATGAGGGTTTGGGTCTCCAACGAACTGCANNNNNNNNNN
NTGATCAATCTAACAAACTCGCTTAAGGTAAAGTACCCCAAAGTAACTTTGTCCGCAATA
TCATANNNTNTCCTTCTGGCTCAGNNNNNNNNNNNNNNNNNNNNNNNNNNNNNNNTATTC
GCAAGCTTGCAATTTTCGTGGCTAGACTCTAAATACATCTCCTACGTAATGTTTGGATCA
TAACNAATAATAGCCCACACTGGATACATCGAGGTATATNNCAGGACCGCYCNNNNNNNN
NTGCAGCACCCGCTCGCCTGTGTGTANNNNNNNNNNNGAAAATACAGAATGAGATCCTGG
AACACCTTACAGACGAGTTGCAGAGCTAGCACATGTACAACAACATNGAGACANNNNNNN
NNNNNNTCTTTATGAACTACGGATGTGATAGCATGAATCCTTTCTNACTTTNCCTTTGNC
TARCACTCATTTTTCTGGCTTACTGAAGGGAAACTAATATTAAGTATTTTACTTGTTTCT
TCCCGTAATANNNNNNNNCTCTTCTTGCTGGCCTTGTACAGTTAATGTACAATAACTTAC
CTATGGTCATTGTCCTGTTTAAAGAGGTCACGTAATTTGCTTCTGATTAGTNAGGAAGAG
GACTTAATTAGAATTTGGGGATACGATATGAGTATAACCCATTAGACAAGCAGTAAACCG
TCACCCCCACGCACGTATTAATAATATAGTGCCACCTGGGCTTGTCTNNNNNNNNNNNNN
NNNNNNNNNNNNNNNNNNNNACCTAANAAATCCTTAGTAGTGGGGTTTACCGACGATTGT
GTNNNNNNNNNNNNNNNNNNNNNNNNNNNTGTTGGGTTACTAAGATTGATGTTACAGTCA
TACGTTGAGCTGCGCTTGCGCAGNNNNNACTAGNCTTCGTTGCGAGCTAGTGCTATGAGT
TCGGGAGNNNNNNNNNNNNNNNNNAGGTANAGNANNNNNNNNNNNATACTTAATCCACTA
GCAACGTAGAAATTAACCTATGATGTTGGAAAYGCAACTCTCCTNCTCTTNNTNATTTGG
GCTACCCCAATGTGTGATAGCATAAAATCATNNNNNNNNNNNNNNNNNNNNNNNNNNNNT
CGCTCTTATGAGGTCAGGGNTCTAGCNNNNNNNNNNNNNNNNNNNNNNNNNNNSWGCATC
ATGMATTGGTAAAAAGAAGTGTGTGTTTGGACTTTTNNNNNNNNNNNNNNNNATCTRTST
ATCTGAGRTCGMYCNAGTGATACGATGGATAAGACATATATTCCRAGACTAACTTCATCT
TGTGTCCCGTATTGAAGAGCAGACTAAATCCTAATAGAATTCTNNNNNNNATTGGNTCGT
TGTGGTTCCCGCAAAACTTCGGTACTGGCATTTCMTTCGAACAATTYATCCGGTTCAAAN
NNNNNNNNNNNNNNNTGATAATTTACGNNNNNNNNNNNNNNTCAGGCTCGGTCAGGTCAN
NNNNNNNNNCGATTAAATTGCAAACGGTAACCTCAGCTTACGTGGGTGTTCAGAATTCAG
CAGATTCATGAAGTTTAGGCTCTCYCTCTATGCTTGTTGGTGAGTCGTGAGGTTGTAGTC
TTAATCCGTCACAGCTTTTGGTCTTTGTCAGACTGTCGCAGACATCTTGACGAGAGTGTA
AAAAGATGTTAATNNNNNNNNNNNNNNNCCACGGATCCTTTTCTTCCGANNNNNNNNNNG
TATAATATGTTTTTATAACTANNNNNNNNNNNNNNNGAATGTGGGAAACCATTNNTTAGC
TGAGCATTGTTAGCGATTGAGCGAGAGGATNNNNNNNNNNNNNNNATTTTGTTACTCTGT
CCTGGTAAGCGCTCAAGGGTGAGTTATTCTGGTCAACTGCACTTTAGCCACGTTACGCTC
AARAGAAATCACTCTTGGCCGAGATTTCCTACAAGAATGAANNNNNNNNNNAATATGAAC
AAAATAGAGGATAAANNNNNNNNNNNNNNNNNAATATGTCCAACACAATACGTGATTNNN
NNNNNNNNNNNCTGYTTATACTGACGCTKNNNNTGGTTGGCAGCTTGAGAACACAGAAGA
GCGCATTCGGGCCGAATATAGNNNNNNNNNTATCTACACTAATACAGCTAAATATAACCG
ANNNNNNNNNNNNNNNNNNNNATCNATCGCAAAAGTCYCATTCAGCAATGGGATCGCTTC
CTCGAGTTGGTAACATTCCTTACATAGCCAAATATATCACCCTATTTNAGACTTGTCTCT
CTCTYTCTTCYCAAAGTGATCGTTTTTTNGNGACCAACTTTAGGGTGAGAACGCATTNNN
NNNNNNNNTCGTTNCTTTTCCGGCTGTTGGRTCANNNNNNNNNNNNNNNNNNNNNNNNNN
TGCCCANNNNNNNNNNNNNNNNNNNNNNNNNNNNNNNNNNATCCGACAGCATAACGGTGA
GCACTRTGTGATAAACATTACCGCGTATGGCATTTACTTTTGGCCATAGGTGGNTAAACG
CCCGCAAAGGGNNATATTCACCTGANNNNNNNNNNNNNNNNNNNNNNNNNNACGNNNNNN
NNNNNCAAGGAGAGAAATCGGATTCTTGGGGCTCCACACCTGTATGAGTGTAATTTGTAR
YAGAAGTYGGGATCTTATAGRCCATTGTAATAACTATGCCAAACTCACTGTTNNNNNNNN
NNNNNNNNGCACAAGATAAGGGAATGGATACAAGACNNNNNNNNNNNNNNNNNNNNNNNN
CACCCCACGGCTAAGCTCCCACGATCTATGTAATTGCTTTGGTGTCAACTCTTATATAGA
AAANNNNNNNNNNNNNNNTGCTTTGTCTAAAGTTACCAATTCGTATTTANNNNNNNNAAT
TGCATGGGCTTGTTACAGATAAAAAGAATTACTTCGGTACTAATCGTGTGCTTCTATTAG
GCCACAATCATTTAACATAAAGTCAAGCYTCCTAGAAAAAAGAAGGGCGCGGTTTGGGGC
GTATAACGTCACTCATGGTGAATACAATAGATTTCGGCCTCANNNNNNNACGGATATATC
AAAGTTGCCACTGGTTGAAGGCCCGCGTCTATCTTAATNNNNNNNNNNNNNNNNNNNNNN
NNTCACATAGCTCTAGTCATGAACTCTAGTAATGATATTCAGCGTAACAWACGYTYGGAA
TAGACATTAAGGATTGTTAAACAAGAAATAGAAAAAGGCTTTTCATTTATACGAGTGCCG
TNNNNNNNNCTGGTCCTCAAGAGCGATYATCTCTCAATTCCAATACTTTATCGGATGRTT
AACANNNNNNNNNGACCTCGTCGCAATATCAATTAGCCGAGTTGGNNNNNNNNNNNNNNN
NNNNAACGCAGCATCCTATAATCNNNNNNNNNNNCGACGCCTCGACGCGTACCTCTCACG
NNNNNNNNNNNNNNNNNNNNNNNGCTACGCGCTAAAACGGAATTACAACTCGAACCGTAA
TGTTATATAAATTTTCCRACCCCAAGTTGTACAAACCGTTGATAGTGNNNNNNNNNNNTG
TAAGATGTACGATAACACANNNNNNNNNNNNNNNNNNNCATTTCTCCGTCAACGGATTAG
GCACCGAGACTTTAAGCGCAGCANNNNNNNNNNNNTCTAGTGGTTTTACTGCAATAACAA
CTCAAACCATCCCTTTACGGAATAAGAAATAGTCTTAAAAGGAACGATCCGTNNNNNNNN
N
>C_lancifolia_A320
ATTCCCTACTTCAGGTCACCTTAAAACGGTTCTNNNNNNNNNATGGCCATTNNNNNNNNN
NNNNNNNNNTCTCCATTTTTAACTGANNNNNNNNNNNNNNNNNNNNNNGNNNTCAATTTA
TTATTTGCCAGAATTYTCGGCCANNNCTGCGGCATAGCCAAACGCAACCNNNNNNNNNNN
NCTGAANNAATCAATGCAAGCGGCTGCCTTAGAATCTCAACTCATGTATGGCGAAATTTG
GACAATATTCAGCTGTCTTCACGTACATGTCTTCAAGATAAGCATTCACGGGCGCTCTAT
GCTTGGGCGCACGATTAGTTGAGGCYCGCGGAACGAGTGGGTAACATGTCTGNNNNNNNN
NNNTTTCCATTAAAAATGAAAATTNNNNNNNNNNNNNGGGGGTGAAATGAAAGAGGTAGC
TATAGTGATTACTCGACGGTTCTTCGGTCTGTAGGTTGTTTTTTGTGGTTCTCATTATTA
TTATAAAANTAATGYACCTGCCCYAAACTCCAAGGATCAAATAGGATTTTTCCCGTCTTT
TCCATTTGGGAAAAATTACAGATACGTAAAGTAAGTTCATATTATATCAGTCTATCGCGA
GGCCCTTAAACTGGTATTCCGGACCATTGATTGCCATTCGTTCACAATGTTTTTAGTTGT
TCTGGCGAGTAGTGATTACTCGGTGCATGAAATCTTTGANNNNNNNNCGGTAAGTTGGTA
GTGAATCCGAGGGTGCCGGANGGTTNGGTNNNNNCGTGTCACCTAACCAAGTCCTCAGGA
AATGAAAATCTATCCGGGAATCACGTGACCCCGATGTTCCAACATACTTATTGACATAGA
AATTCCACAATAACTTNNNNNNNNNNNNNNNNNGATGTACTNNNNNNNNNNNNNNNNNNN
NNNNNNNNCTGTGAGTGATAGCATTGAATAGCCATTGACCTCATTTCAATGCAATTACAT
TTGTTAAGTCTACCACATCGGCNNNNNNNNNNNNNNNNNNNNNNNNNNNNNNNNNNNNCG
AAAAACAAAGAAATGACAACATATTCTGCNNNNNNNNNNNNNNTTTATATTATTTAAACG
AANNNNNNNNNNNNNNTGCTGTTNNNNNNNNNNNNNNNNNNNTCGAACCTCANNNNNNNN
NNNNNNNNNNNTGACGGTACTAGTCACCGCTAATANNCANAAGACAAGCCCATGAAYATT
TAACCGTATTGACTGTATTAGGAAAAAACAATGNTTTYTAATCAGNNNNNNNNNNNNNNN
GAAAAGTATAACCTCGGCACCTTNNNNNNNNNATNNNNNNNNNNNNNNNNNNTTTNCAAT
AAGGAATGTCGTTTTTTTTTATTTTCCACAGTGTGGTAACGATGGTTANNNNNNNNNNNN
NNNNNNAATTCTGCAGTGGTGAGNGCATGTGGNNNNNNNNNNNNNNNNNTATATCATATG
AATCGATTCGGATGAGGTACTGAGGGGAGTACCATCTCAAGCTCCAACAAATCGACGANN
NNNCAGAGTCNNCANTANNNNNNNNNNNNATCTTTTTAAGCAATTTTCACGACTGAACTG
GTTCGGNNTAGTATGGCTTCCAACGTAGTTATATGTAGCGGNNNNNNNNCTTAATGATAT
NNNNNGCGTNTCTCTCGCGTCGGGGTCGGTCAGTCCCGAAGTGTGTCCTCACATGTGGCG
TAACGATCGACCCATGTGTGATTGTCGAAGAAACCGCCGACAGTTAAGAGATATAAGATA
CTATAAGTCTAAAGTTCGGCCTAATAAGCTTAAACNGGCAAGAGCGACGANNNNNNNNNN
NNNNNNNNNNNNGTNNGNNNAGNNNNNNNNNNNNNNNNNNCAGTCCCCGGATTAACCACT
GNNNNNNNNAACCGCNTGGGGAATCAGNNNNNNNNATTAATCGTCCCCTTCCCTGAGCTT
TGCCCAAAGCTAAAGTATTNNNNNNNNNNNAGGGCCAGGATTACTGGGGCGTCTACTGAA
CCGAACCACAATTTTTCGGCGCACTTACCCCCTGATATGTTCCTATTCACAGGGAGGATC
TGTGATNNNNNNNTTACTAGCAATAAGGACGTTATARTTGCTCAGTAGCCAAGTTTAAGG
GTTGTATATGACNNNNNNNNNNNNNNNNNNTCGTACNNNNNNNNNNNNNNNNATAAGATT
TAAAACAACTACATGATTGTTCAATTACACCTCAATGAAGTCAGGTACCCGCAGGCGGCT
CTTAAGAAATATGTCTGCACTTCGTTCTGGAGACATGAGACAAAAATAAGAAGGATTACA
CCCGGATAATCCATCAAGCTTACGGTTGTTACTACTTAAATAATAAGTTAAACGATAGTT
AGTTGCATCACAAACGTTTNNNNNNNNNNNCTANAATATATAGACGCGATAGANNNNNNN
NNNNNNNNNNNNNNNNCAAGTCGCCGATNNNNNNNNACGTGCATGGTACACGACACTATA
ATGTTGTTCTATCAANNNNNNNNNNNNNNGCGCTCAGTCGCATTGTGATTGAACTTTCCG
AAAAGTAGTAAGAGCATTACAACGCTAANNNNNNNNNNNNCCGAGRGGACAAAAGAATTG
TACTGCCTGGTTTTTATTGNNNNNNNNNNNNNNNNNNNTAATTAAATTAGGTGAAACCAT
CCNTTGGGGGGNANNNNTACCAACAAAAATGTGATGAAGNNNNNNNNNNNNNNNNNNNNN
NNCACCTCTTGGTAGAGACATCGACCACGTAATACGATGTTTCAATATGTCGTGGTAGAG
GACAAGTTGAAATTTGCGTAKTACATTATATAGACGARGATATCCTAGAACAGTTTTAAT
TGACGTCCGTTATGGTTCTNCGTGATCCATCAACGTGAATGTGTATATATAATGACACGA
TTACGGTNNNNNNNNNNNNNNAAAATATAAACTGTTCCGGTGAGCAAAACGGTACGTCAC
CCTACCGTCGTTTAANNNNNNNGATGCATGGGAGACACCCGGGCAATTTGGATTTTCGYA
AGGAAANNNCTTTATAAACTAAGATATACCCAGGAAGTCAAGAATACTATTCGTACTNCC
AATTATCATTGAGTTAGTAGTTCGGGTAGAGAGTACAGGTCCCCATTTCTGATATTTTGA
TAGCGATACGGTTTTACCCGCATACCTAGATTACCGTCATTCAAGAGTTAGATTCACAAG
TGATAGTTTCTTTAAACCTGCCATGACTAAAACTCCGATGTATGTTTATTATTACTGTCA
TTAATTTCGGATACCTCCACGCCCCAAAATGATGACTCGGGCTTTGGATTTCTNNNNNNN
NNNNNNNTTCTCTATCGTGGNNNNNNNNNNNNNNNNNNNNNNNNNTTTCGTTGAGCAAGA
TTAGAAGTCGANNNNNNATGNGTCCACATGTTTAAGATTTTTTATTCCATCCATNTAATT
CANNNNNNNNNNNNNNATCAGTTTATAAATCTACGGTAAGAGTAGTGCACGGGCCGGAGA
TAAAAGAATTTTTACATTRGTGTTTTGCGCCAATAAAATGCACCGAGGCTATAATACAAC
GCGATATGGGATTGGGCACACGCGTCTGCCAGAGCTCGAAGACAATCTGTATANNNNNNN
NNNNNNNNNNNNNNNNCAACTGCCTTATGAGCNTGGCGGCGAGCCGGTTTGNNNNNNNNN
NNNNNNNNNNNNNNNNNATATAATCTTTTGTCATCATTTACCTTAAGATTACGAACANTC
ACGAAATAGTTAGATCTCAAAACAATANNGATTATTCCAAATCGATAAATAAGTCAGCTT
ATAGATGATAGTCCGGGTGGCGCTGATCGGTACGACTNNNNNNNNNNNNNNNNNNNNNTA
TTCTATAGAAATGTGGAAGGTTCTAAGGCTGTCACGANNNNNNNNNNNNNNNNNCGTCTT
ACGAGTAAAATGGGTTTTATGTCGCAACTGTATTTTGTGGTTGGCTGNNNNNNCTAACAT
NNCTCTATGATCACCCTTAATGGGTTCAAGCCGGGTTCANNTTCGATAGTAATAAAAAAA
AATTTGTCGTTTTTATATTTCCAGANNNNNNNNNNNNNNNNNNNNNNNNNNNNCACTACA
CACACGAATAAAGCAGANGCAATGTAAGACTCAAACAGTTGATGTAATCTTTTATGCAAG
TATTAAAGCAGCGAATACGGAACCTATCTATAATTCTATTTATAATGCCTCTNNNNNNNN
NNATCTTAAAAAATCTCATTTTTCATATAAACATGTATGTGATTGACACTAGAGTATAAT
CTTATTCAGGTAGTCGGTTTTTACCGGAGTTAAGGAATATACNNNNNNNNNNNNNNNNNN
NNNNNNNNNNNNNATGTGATAAGGAGCGCCTGTTAAACACTTAAGATGGACCTAAGATAG
GTAAATAACGTTGTCCAAGATTACCAGCGTTAGAATNNNNNNNNNNNNNNGAGGACAAAT
TACTTATTCTTGATTCTGCNTCACTAAGAAGACGAACTCCTACCGACRTGCTTATCGACA
CTGGTGATCCAACGNNNNNNNNNNGACCTTCTAAGACGATCATTCTCTTNTNATATAGNN
CGGCAAATCTAGACCGTCGTACCGGTGGCTATATCCACCAGNNNNNNTCAGGCAATCTCT
TCAACGTGTAAAATTGTGCTTTAGCNNNNNNNNNNNNNNNNNNNNNNNNNNNNNTGTATT
TGGCGACTTATTNCCGCNTNTCTATGCCGAGCCAATCAAATCACAAAAAAGTTAAGWGAG
YTTGCAGAAGTTAACATTATTGGATCTACAAAAGTGGTCATGTCCGGGGGATCGTGTTTT
CYTCTTTGCNNNNNNNNNNNNCCAATCCGAAANGCACCNNAAGANACTTTCAGAATCACA
AAAAAGCTTAAATGTTGTCCGATTTACTCGACTTCCCTCTATCAGTATGCGTNCTACTCC
CTCCGCTATCGAATATCTGAGATTTCTATAGGTGANAACAAACCATGTGGAGGGTAGTCN
NNNNNNNCTGCTTTTTGGTAATACGATTCTAAGAAAGGTTCGCTAGGTTTAAACATGATG
TACTTTCCATACAAGCGTCCTTAACAGTTGTCGTAGATTATAACTCTAACGCATATAAGC
ACCGGGGTAATTTCACGGGATTTTAGCGNNNNNNNNTTTCTTAGGAATATCTCCCCCCTC
TTGTTCAAGGTCAGAATCCCTGGCCANNNNNNNNAAATTACGCGGGGTTAAGAGTGCTGA
CAATATTAAAGGACATTAACAAGCGGCATTGATATGACTCTGCTCACATCGTTTACGTGA
CTTAAAGGTTCTCCACAAGCCTGAAATTCTGGTTTAGAGGCCGGTATAAATCAAACATAT
TGGTCTTCGCTCATATTTAAATTTAATTNCACCCGATNTACTCCTAAATCCTGAGTCACT
GAGATCTAGCGCAGCGTTTCAGAAGCGATTTAGATCAGCTAAATAATNAACAAAAAGCGC
GTTAGTGCATATGAGATATTAAGAGAATACATAGANNNNNNNNNNTGAGGATACATCGTA
AGCATGAGCTTGATTAGAGTCAGTTATGTGTCTTACTCTGATTCACTTTTAACTCAGGAT
TTGTGTACAAGGATCAAGCTTCAAACAGGACATCTCATATGCTTCGAGAAAGTTATTGCA
TATGGTAATACAATGAGATTAGGGAGTTATTTTGGTCTTTGTTCGGCCATATTGATTGGG
TTTNGTANNNNNNNNNNNNCTGTATTGTTAAGTTTTAGATGCACTTCATAACACGGTTCT
CTTTTCAGTTTATCATTATGCGCTGTTTTAAGAGGGGACAAGCNNNNNNNNNNNNNNNNN
NNNNNNNNNNNNATTATAAAATTAACGTACATTCANGGAATATCAGATACCGAGTTCTGT
ACGCATACANNNNNNNNNNNNNNNNCTCGGACGAAATACAAAAAGCCGCGAGACGTNNNN
NNNNNNNNTGGTGGGCCTAAATTGTTAANNNNNGAATATCACAATCTTACATTAGATCCG
ACATCGCTGCCGGGTTACTAGGTATAATAATTGTGATTTGGCTGCAATTGAACAGTATCG
TCTAGCACTCTTAGACAGTACTAATTCCAACGAACAATCTACGCGTGTAAGGCANNTCAG
TCGCTNNNNNNNNNNNNNATGTTTTAATANTGTNNATCTGTAAGTTAATTCGCCTTAATT
CCGTGATCGATGGGGACTGCCTTAGTTTGTTTGCTTTTCTGTCACTACAATGTAGATGGA
GAGCTAACANNNNNNNNNNNNNNNNNNGTATAGAATCANNNNNNNNNNGAGAACAATGGA
CGAGTCGAATACGAGCTCACTGAATGCGAGCGTCCAAACCGTGAAGTAATGTCATGTATG
CGCATACCTGNNNNNNNNNNNNNNNNNGGAGACCTCACTGCCTTACTGTGCACAACNNNN
NNNNNNNNNNNNNAAGCAAATTGGTCTACATGTACGTANNNNNNNNNNNTTGGGTNAANT
ATNAGTCTTGTCATGGCATCATACGACAGANNNNNGCGTGTNNNNNTATAGCACCTCTGG
TCGAGATATTTGAGAAACCAAATATCAAGCNNNNNNNNNNNNNNATTGTCCCTATGGAAG
TTGAGAGACCTATAGATAAATCAAAAAGCAGGATGAATNNAGTGAGAAACAGTCGCGTAG
TAATGGTCGAGACANNNNNNNNNNNNNNNNNNNNNNNNNNTAGTGAAGCGTTTTAACTCC
GTAGCTGTTGTCCGAGACCACTCTTGTACCAAATACTTACANNNNNNNNNNNNNNTCGCA
CTCGCAGAATACATGAATTATACCCGTNNNNNGTAATGGACNNNNNNNNNNNNNNNNNNN
NNNNACAGATTACCCCTTATCCGTCCGTATACGTCGACGAGACGACTCAGGCATCAACGC
TGGTCGAGTGGGTGGTTGTAAGTTAAAANTNNNNNNNNNNNNACTGCAAGATCGTGCCAC
AAGTTGATCTTTTGTAATAAGCGTCAACGTCAGCGCACACTTCTAGCGCGGTGCGTATAG
ACCGCGACTNNNNNNNNNNNNNNNNNNNNNNNNNNNNNNNAGRAGTTAGCCTATTTACAA
ATGAAAGTTGTATTAATATATACTAGTANCAATTATGCGACGCCACCTATGTTACATTTA
CTGTAAAAATCCCTGAAAATAGACCTACTCATATTCGACGAGCACGAGTTNNNNTCGTCA
TCACCTCGTCAGCCGAAGGGGGTGGAGTTAGCGACAGTTGGGCGACACTTGTTGGTCAGA
AAGCAATAGAAATTGTAGTGAAAACTGTGTAGCTTAGGACCAAAACACATACATATATCT
TTCATGCTAAGATCACCGGGCTAAAGGCCTCATGGTCAATAAGAGTGCTAGCATTTTCAA
GANGTGAGNNNNNGTGAAGTGTAACNNNNNNNNNNNTTGTTGTAAGTGGTGAGTGTAAGA
ATCCACTAAGGACAGGTGTCCGTATAAGTTACTATGAAACTTTGGTCTGAAGATATATGA
CCTTGTATGCTTATGTTAAAGAGAGAGACACCCTATTGGTATTATGCCATNNNNNNNNNN
NNNNNNACAGCTAATANNNNNNNNNNNNNNNATCCCAACATTGAAAAGCACNNNNNNNNN
NNNNNNAATTGCCGGAATTAAGCTGGCTTTNNNTGTGCCGATCATGAGTGTATGACAATT
ACGAGACGAGGGACAGAANNNNNNNNTTCTGCCAGTAAAGAAATATAATGTTTAAGGTCA
ANNNNNNNNNNGTNACAGCTTNGATACTMTCTGTTAGCGTATCCCAATGACCTAGGGTCA
ACAATCAAACTGTTCCATGTCAGTCAAGAGGTTAGCTCCCGCGGCTAGGTGACCGTTAAA
CGTTCAATACCCTCGACCGGTAGATTATATGATTCAAACTATGCAACCCTCGCTTTAATG
CCAAGTGCTTTTCGGTATACTACGCCGTCAACTTACATCTTCGGCAAGGGATCTATGATA
AAACTCCAGTCCCCCCGACTTCCGGATTAGNNNNNNTGGTATAACGAAAGCAAATCNTTN
TANTNGATCACTGGCTTGTCCCAGGAAGGGAGTATAATGGTAGACCATCATTAGCNNNNN
NNNNNNNTTCAGAGATCGTATTCCAGTACATAAGTCCTAGATACAAGAGAAGCAAGTAAC
CCATAAAGGTAGTTTGCGTAAGGGCGGCCAAAAAAATACAAGTGTATSAGACACNNCCCC
TTCCGCTCCNACTCGCGNTACGGGCCCTTGAAGTCTCTGAACAGTTTCATTGGAGAGCAG
CAACTGTCGGTGGTGAAGTCGTCAACTCACTGCGACGTCAGTTAAAAAGAAGGAGTAAGA
ATAACACTAAGAAAAGAAGACGATATCTCGCAATGAAGGAAATAATTTAATGAGACGTCA
GATCGATGTATTGCGGTCTTCCAATTGACATCTAGACTGATGCAGAAATAGGAGACANNN
NNNNNNNNNNNNNNNNTCAATATTGGACNNNNNNNNNNNNNNATTAAGCGCAGTAAAAAC
TATCGTATGCAAACTTTGCGGACTTGGGGTTGAGCACAGTGAAGTTGCTTAAGTGGGATA
TTTCTCAAGGAGGACCTTTNNNNNNNNATAAATAGCGGGATAGCCTGCAATATTAATATA
AACATCACCTAACGCGTACNNNNNTACGTAAACNNNNNNNNNNNNNNNNNNNNTCGGTTG
TTTTGCGATTACTTATTGAAAAACGATACACAAAAAAACAAAATTACGGTATTAATCCTC
CAAAAANNNNNNNNNNNNNNNNNNNNNNGGTACTAAAAAGATGGAGCGAGACGTAGTTTG
TTAACCTACCACTTCCTCCTCTCTATCANNNNNNNNNNNNNNNNNNNNNNNTGACAATCA
GCGATCTGGCGACGGAATCATCAAATCGGTAATGAGACACAATCCTATGAAAATGTAAAC
GCAGGATTGAAAACATTAATGTAGATGGTACTAAACTGTAAGCATTCTATGATATGGGCG
CGAACGTTCGACGCGAAAGAAGGCGGCGTTNNNNNNNNNNNNNNNNNNNNNNNNNNNNNN
NNNNNNNNCTAACAAAGNNNNNNNNNNNNNTACAAGGACGTCCGCTTTTTCACAGACCAT
CGNATTCGAAACTCAAGGAAAAGACTCCACGCGCCCCGAATTCAGGTTAAAATTTTGCTG
ATAGAAATAAAGTCGACNCTCCTACAANNNTCGCGAGGAAGAACTAGTAGGATACGCTAA
TCCGTTGGTGATTNNNNNNNNNNNNNNNNNNCAGACCTATATACGCGATAATTGATTCGC
TGATATTGGATGAAGTGCCAATAAGTTAGCATTGCTCTGTTATGCTGATTACTCCCTGTA
ACTACCCGTAAACGCCGTAAGTTCAAGTACCTAATAGAAGCAAAAATCTTGCACANTTTT
TGCCAAGTAGCCGCTAGTGAATCTCTTGACTACCTAACCCTCGGTCGTTGTACATTATCA
TTGACGAGAAGTATCGANACTGTCATAAATACATTACTTGNNNNNNNNNNNNNCGGTCAA
ATGCATCAAATGAGCAGCTCACTTGTGTCTGTGGCGAAGTGGTGTTAGACTCACAGTAAC
CTTTCTGTTTCGGGGCCGGTCGCACCGGCGCGGGAATAAGGTCTTTAACACTGTATTGTA
ACTGATCTCTCCCTACAGAACAGGCCATTAATAGCTATTGTCGNNNCAGGCGCCTGAAGG
ATGGAGGTCATTAACAATTTGCCCGTAACTCCGGTTGGCCTCATCGAACTGCAACRTGTR
CCYCCACAAAGGCCATACTGTTAAGCAGATTATCAATTGCGGACGTNNNNTTCGGTGCTT
CACATTCAGGACTCGTAACTTTGTATTATATCTGGCGTATACANNNNNNNNNNNNNNNGG
TTTTCGAGCACTATGCTTCNNNNNNNNNNNNNNNNNNCTGTTAAACTCACAAGTTAGATA
TTATCTCGCTATTTTGAGCCTTCTGTATCCGGGTTAATGGTAATGTACAGGATCTATTGT
CTACAGCTAATGAAAAGAAGTCGTACATCTTCCTTCCTAATTACGTGTCTGCGAGATTTA
TTTCCCTATGCTGATTGGTCGTTTCTGAGGATAAAGTCTAATGACCCTAATGCAACATAG
TNNNNNNNNNNNNNNNNCCACATAACAGAAAAGRNAAGACCACTGGTACGCAGAGGAGAT
GTTATGGTGTTACATNNNNNNNNNGCTTACGTCGTTGCATTATATCAAAGCNNNNNNNNG
ATAACAGGTGTTTCCTGATCCTAAGCAAGGCCAGCGCATTTGGGTCTCTATNTNNGTNGT
TNNNNNNNNNNTGATCCTACAGAAATCACCTATCTTGCCCGCAACCGAATAGTGGTATGT
ATGATGGGCGAATCTGGATTTGGATTCTGCTTAGACTGAGTATGATANNNNNNTAGAAAT
GCCTATGTGGGTGTAACGCGGTCTTTTGTCATAAACTTATATTTTCAGGGTAATCCTTCG
CACTTGTTGGAACRCTCGGTATTCTGATTAGTGAAATGATATCTCTTCTTACAAGTACAT
ATACTTTATTTCAAGTTCGTAATACTGAATTGCCTTRTRTCCTTTCACGCCGTATCGTCG
ATCTCTGTGCGATNNNNCCTCGGAGATGACAAAATATGACATATTACTTCTAGGTTGATC
TGCAGCGGTCTTGACATCAACTAGTTGTTTACTAGTTGGATTGAGGGTATCAATCCCGTA
ATTTCCGCANNNNNNNNNAGANATCCGAAGCATGATTTTAAAGTGTTTTCAAGTAATTCC
CCTGGTGTAAATAATCACAAGATCGTATTCGTGACTTTTTACCGATTTACGTACCTCCAC
TANAAANNNNNNNNNNNNNNNTGGTATTTGACGTGATAGATGCGCTTATTCAAAATACAA
CGTACCGTGCTATGCATGAGTAAACATTTCGTCCACGAGTTACAGANNNCAGTCTACGGA
GATANNNNNNNNNNNNNNTCTGCCTGAAACAGGAGTTTGCCTATNNNNNNNNNNNNNNNN
NTTACATANNNNNNNNNNNNNNNNNNNNNNNNNNNNNNNNNCTCCGACTAAATAATAGCC
TTCTATAAGCRCNNNNNNNNNNNNNNNNNNNNNGTTACATTTCTCTTTTYTAACCCGAAG
AAGGAGTTGATTGTTGCAGGCTACGGGTGCGTAGCTGAAAAATTGGATAGTAGATTTTAT
AAAATCCTTGAGCTCGCTAACATCTGCTCCGCGCGGGAAAGNNNNNNNNNNNNNNNNGTA
ACTAGTACCTTAATATCAAAACGGAYAGTGTGGCACTTAATCTTGTGTAGATTCCATACG
ACTACCACACAAGTCTTGACAGGCAANNNNNNNNNATATCCAAAGGTACCAGACNGNNNN
NNNNNNNNNNNNNNNATAGCTTACTAGACTTGCCTCTGGGGTGAGCTGCGGTGGTAACAG
CGTAGATAAATTCCGAGGAATATGGCGTGTCCTCGTAAAGTTATGTCCAACCAGGAATAG
ACTCGGAGGCTTAGGGACCCCTAATCTCTCCACTTGCCCCTTAATTTACGGGCTAAACAA
ATAATAACTTTTTCTGAACCGTGTATGCTCACACTTTGAATATTAAAGGTATTTTCTGCG
TATGATGGTTTTGGTAGATTTAAAATTGAACGGTGTTATCTGGTGTTTATGCGCTACGAC
TGCAAGTTNNNNNNNNNNNNNNNTAACTCGATGAATGGATAAGGCAAACCAGGTTAATTT
TNNNNNNNNNNNTTGAAGCCGGCGTCAAAAGAAAACACGTGGTATACGTGGGAGGCTAAC
GAAGAGAATCGTTTGAGCGCAGCTCCGTTGGCTACGTCGGGGCGCGATCTTCGTTCCNTC
TATCATCATTTATACATTGCAAAAAGCAGAAGGTNGTNNNNNNNNTACTGTTGATGTAAC
TCGCGTACTTAGAGTCTAAAGATAGATTTGTGGAGAGCAAGATAGTGGCAAGATCAGTGC
AATGAACCTGTAGAACGCTTAAAGCTACGCCACAGGGCCTGTTCATCTATTCCCNNNNNN
NNNNNNNNNAGGCAACTTAGATAACATTCACTCCCTCGGGATAAACGATAAGTNNNNNNN
NNNNNNNNAAGGGATCGAANCACCCGGANNNNNNNNNNATCACGCTATCAAAGTCCATAA
ACATCTCTTCAAATGACGACGTTCAGTTGTCGAAGCCACGAATATAGCCCTCTCATAANN
NNNTGATATTTACCCGTAGACCGGCCATGATGTTACGATAAATGAGNNNNNNNNNNNNNN
CAGCTTTTACTACGAAGTGACTTTTTGACAATGGTGTGCACACAAAAGCGTAATTTTATC
ATTTGAGAAAGTTTAATAGTATTATGAATGGAGANNTGGAGTAAGAGAGAANAATGCTGA
ATGGGAATTGAACGTGCGGTNNNNNNNNCCATGGTTCGTCTACATTGGAAGTNNNNNNNN
NNNNNNNNNNNNNNNNNNNNNNNNNNNGCGNNTTATTCGCTTNNNNNAAATATAGTTACT
GTCACTAAATAAATACTTGCATGGTACACTGGGCAGACAAGCTTGANCCCGCGACCCTGT
ATACAAATNTGATATAGTTTTCATAGTAAGAAACGTGTTTCTCGAATATTGCAGTGCGTA
CGATTGGGGCAAAGCTCTACACAGCCTAGCCGACATACATAATGTNNNNNNNNNNNNNNN
NNNNNNNNNNNNNNNNNNNNNNTTAATAGCAACTTTTTAGGGAGCTTATANNGTGCGAAA
TGCAAATCTTCCACGCATTAATCGACTACGCGCTAACCACCCTCTGCACCGTTAAGGCGA
ATACAAGTCGACTGATCCTCGTAATAAGTGCTCTACGTTAACAAAATACGAAACGCTCAG
CACCAGAAATACGAAAGTCTGGTGATTCAACTTTAGCTCTGTTCATATAACACGTGTCAG
AGAGCACAAGTGATGTATGGANNNNNNNNNNNNNNTGTACCAACTTTCTCTCGCGGAATT
ATCATGGGGCGGTAACGACTATCCATAATCGAGTAAAAAATATCAAAAAGATATGGATTC
TCTGTNNNNNNNNNTTCANCATAACGCACCGATTCTTTAAGAATGAATCAGGTTTTAYAC
TAGACTACGTACTCGTGNNNNNNNNNNNNNNNNNNNNNNNGCTATGTTTTCTTTNNNNNN
NNNNNNNNACTTTTTCTTTTAGAAGTTAGGACACCATTACTTCACCCGGCGAGTTGATGG
TATTACACCTTCGTCTGTCTGCATGCATATTATAGTACATGCCGGATCGAATTACTTATA
TCAACTCTTTTATTAGCGTATTCACTATCAGACTAATCTTGCTCTCTGGGATTATAAACA
TGTGGTAATTCTATAGGGGTTGGAGCCAAGCTTCGGTTGCCAAATNNNNNNNNNNNNNNN
NNNNNNNNNNNNNNCATCTTTCTCTTNTAGGGGACACTAGGCCTGTTGTAATCACCTGTT
GTCACTTCGGGCGTAATAGAGGATCTAAAACAATTGGATGAGCACACTTTGATGGNNNNN
NNNNNNNNNNNNNNNNNNNNNNNNTCTTTTCGGATATTGCACTTGGTAATTNNNCAGCCC
CGCCGGGGATCACACGAGATCGAAGGCGTCNNNNNNNNNNNNNCCGATGTCACAAGGGCG
CTCGTTTNNNNNNNTGGAGGCCAAAAGAATTAAGCGCAATGGCTCCTATAGAAAGTACTA
TAATCTTAGCTAGCGTGTTGATCAGACCGTGTCATAGTCCCAACAATTCAGTTCCGAGTG
ATATGTCTCGCCCTACATTATACGTTCTTATCATTGTAACCAAGCGCAGTCTTTCTCGAT
ACCACGGTACACCCGACAGGACTACCATCTCATTATCCAACGTATATTAATTATCAAAAC
ATCACAANNNNNNNNNNNNNNNNNAGTCTTTAAAAAGACAATCATCCAATATTCTCTCTG
TCTGTGAAGGACACNNNNNNNAAGTTCTTATGNNNNNNNNNNNNNNNNTCCGATTAGGAT
ATTGTGCAGTATTTGATTGAACATATTGACCACATCACAGTGACAATAAGGATTAANNNN
NNNNNNNTNNNNNNNNNNNNCGACGCCGTGGCTTTCTCGNNNNNNNCGTAAAAAATTGGC
CGCGCCTCGCATCAAACAACTGTTGTGGTCGGGACTATGATTCGATGGAGATCGAGCCNN
NNNNNNNNNNNNNNNNTGGACAATCAGGCGGCCCGTAATGCGGCTTTAGGCCTGAGTCCA
ATGGAATGTATATTGATCACTTATTTCATACGCGAATACAGCAAGGGGCTACTAAGACGC
TTGTATATAGTGCAGTACGGNNCCCATTGACTAACAGCATAAACAGAAGCGCGACCATGA
ACGGACAGTAGACTTTGTCGGATTGCGCAGTATTGTCATTTCCCCGAAACCTTACCGATT
ATAGTCCCAATCCGTGATACCCGCGGCAACATTATGCCAATTTCTGTCAATAACCCGGCG
AATGTCTGTTACCTTTTAGTCTATGNNNNNNNNNNNNNNNNNNTCTGCAATACTATCACN
NNNNNNNNNNNNNNNNNNNNNNNNNNNNNNNNNAAAGATTAGTCCGACTGTATATACCAC
ACCGTTTAGACGAACACCGCTAACCTTTCTGTCATCATTTGGCACCCCCCAAATAATTAC
CACTGCCAGAAGGACATTTAATTAGAAACCCCNNNNNNNNNNNNNNNNNTGCCAACGACT
CTTGTTCTAATTAGAACACCGCTGCGGTGAGCTGGTGCGTACCAAGTTTGATGATTGACT
AGTATAAGATGGTTCTAATCGTCTACGCAATCTATCGACGCTCCGCGGTCGACTAATTAG
TAGTCCTATCCCTGCCTGGAGCTTTGCAAAACTTCTGCTTCAAGTATATGATACCAATCA
CGGANNNNNNNNNNNNNNNNNTCTTTTTTCTTCTCCCTGGCGTCACAAGTACACAAGAAW
CACTTYTASAAMACTNNNNNNNNNNNNNNNNNNACTGGTACAGCTTTTTACAACTTCATG
GGTTCCGGTCAAGTTGTAGTTTGCACGCGAGCCATCCAANNNNNNNNNNNNNNNNNNNNC
TATTTGTCAATTACGCACGAATAGTGACTATGAAATTCGCCATCTCCTGACATATNNNNN
NNGTAAAATCAAGCTAGATGAAGTACGGGCTAAAGCAGAAGAGTGAGATGAGGGATATTT
CAANNNNNNNNNNNNNNNNNGTGTTGACTTTTANNCACNNNNNNNGTATCTANNNNNNNN
NNNNNNNNNNNCAATATACGTGAGTNNNNNNNNNNNNNNNNNNNNNNNNNNTACTGTCGT
CTCAGTGTCCATTCAAAGAGAGGAATATAATGAAAATTCTGCATGAAGTGCATTTCATTC
CATATTTCARRCGACTCYTGATAGCATTAGAAGTGTCGCTAAAATTGGGAGCGAAAAAGC
GTAGCGTGCGCTATGCGACGCCGTAAACTCATTTTGTGCAGATATGTATATACAACGTAT
TRTTCCCCTCAATATACCTGTCTAGATCGCGCAAAGGTGAGAGGTACCTTATTTTATTAT
GAGTNNNNNNNNNNNNNNNNNNNNNNNNNNNNNNNNNNNNNNNNNNTGCAGTCTTTTTTA
TCGCATCAAGTCCGGGCTATTCYACCGTGTTTGGTCGATTYGAGGGTGCTGGAGAGGGGG
ATAGAGTCTGTTTAGACGTGAAAGGGGGAACTTCGATCTCTACACCGCAGGCTTTGCCGG
AAAACTCGGTTAGTGAATACACTATTACTACTAGTGTACRRTATCCTTTTCAGCCATTAT
TTGTTTGCATATTTTAGGAATGATATATGGATTTATCTTGCAATANNNNNNNNNNNNNNT
CCCGTAATCGTGTTGATTTCTCATATTGTTAAATACAAAAACNNNNNNNNNNNNCCTGTC
CGTATCGAAGACCTTCTGGATAATAATTTCTTGTGTCATGCAAAAAGAGAGACACATCAG
CTTATCTGTAGATCTTTGATCCGTNNNNNNTAATGGATNTGGCTTGCATCGTAATAAATC
GTGTCACTACTACTAACCCGGTATTACACCATGGTCTGACGTGAGTCTAATCGGGATGCA
GANNNNNNNNNNNNNNNNNACTTCGAAGATAAATTCCTTTTCCTATCGCGATAAATAAAA
TTATAGAAGCTCTGTTCACACTGCTTATTCNCNNNNNNNNNNNNNNNTACGTGCGAACGG
AGTAAACCCCCAAGGATTTTGCAACCTGTGATGAACCGCGCTAACATACTTATTATTGGA
TATCTAACAAGGACAGGGAACGTAGGTGGTNNNNNNNNNNNATATGACAATTAGACTAAT
TATTACGGCATAATAGCGTCTTATCCTTAGATTTATGTCACCTGCACATNNNNNNNNNNN
NNNNNNNNNNNNNNNNNNNNAGTCATCTGTCCCATGTAAACCAGCGCCGAGATACTGACA
CGCCCGTGAATGGGCAGGCATTAAATTTCGACTTCGATATATNNNNNNNNNNTTTGTTGG
TATTCTCCGTGCCACCTGTACTCCTTCTCAAGGCCGGATTATGCCGTAATGTTGAGTTTT
AGATATGGCGGAGATTATTTTTTTACCTGAACGGTACGGGCCGATGCGCCACTTTCGCTT
GGGGTAAAATTCAAATATNNNNNNNNNNNCGTGCACGGGTCCAATGGCTCCTTGTCTGGC
TANNNNNNNNNNNNNNNNCCAGAGTAGGAACTACAGGGTTATGAGGCAAATAACGGGCCT
NNNNNNNNNNGCTGCCGAATCACATYGACCCTGAACCATNNNNNNNNNNNNNNNATTTCC
GGCAGGATCAAACCTATTCCTAAKAAAAGATGCATTTAGCGATNTCTCAATACCATCAAN
NNNNAATTTGTTAGCCTGAAATTTTATATATTTANNNAGATCAGTTCTATAATTACGTNG
GCGGAAACGAAGAAAAGGGACAGCATTACTTCCGAATAATGTATTTATCCAACNNNNNNN
NNNNNNNNNNNNNNNNNNNNNNNNNNNNNNNNNNNNNNNNNNNNNNNNNNCTATACCATT
AGGGCCATCCTATTCTAAATGATGCCTGGCTGACACTGTCTCTTATAGGGGGCTAGTATC
NNNNNNNNNNNNNNNNNNNNNNNNNNNTCTGTATGTTCCTCAGACGATCGTCCGTNNNNN
TCGGGCTCTCCCTCNACAGAGCGAAGCTAGAGTAAAATAATTGCNNATGAACTATATTAG
TATGGATGGCGCACTCTAAGAACGTAGCTCGATTATTTACATGATGCACAACGATTTTGA
ATATGTCGAAACG-CCGCCAGACGTTATGTATTGGGTATTAGTNNGTCCCGNNNNNNNNA
GTCCCTAACCCACAATGGCACGCGGATCGGAACCGCTATATTATCCTATCTCACACATCT
GATTCCTNNNNNNNNNNNNNAATATAACCAGCATTCTNNNNNNNNNNNNNNNNTGATAAG
ATCTCTACCTCGATAGTCCCAAGGCGACCGTTTTTAANNNNNNNNGGGTAACAGTGGTCG
TAGGATTGAACCTTCTCGTCTAGGCAGTTGGTTCGCGACCAACAATAGTTCGCTATTCAA
ATTACGCTCTGTGTTCAGGTGTAAATCCGTCCTCTCCAACGTGCGCGGATACNNNNCGGA
TTAGACACGTACGTCATATCTTACAANNNNNNNNNNNNNNNNNNNNNNNNNNNNNNNNNN
NNNNGTATCATTGGCCCCTAGCGGTATCAATGGCCGCAATGGTTTATATAATCTCTTAAC
GTATATGTCGGCAATNNNNNNNNNNNNTCCATTTTCGGTGGCCCCTTAAYAAATATGCTG
GAACTTTCTATTTGAACAAAGCATATTAAGACCTGTTTAAGTAGGTACATCCAATTCAAC
TTCTTCCTATCTTAGTATCTGTACGGTAAGATGATTGTGCTCGATTATCAAGAGATGGTC
ACGTATTTAGCTCTANNNNNNATATGTCATCATTTCNNNNNNNNNNNNNGGTGAGTTAGA
ATGGGTCTTATCGAGATNNNNNNNNNNNNNNNNGTTAACATTCGCGTACTGGAGAACTGT
GAGAAGCGCGAATCGGATCTGCCTCCAACTCCGATTCTAACTAAACCGTTCCCGTTATTA
TNAGCATAGGCAATTTTTGTNNNNNNNNNNNNNCAAGATAAGAGGAAGGTGGTATAGTAN
NNNNNNNNNNNNNNNNNNNACACCCATATGACGGCCACTTGAGTAATCTAATTTTATTTC
TTGTAAACTGTATCACGTGTATAAGAAGGTCAATTCACCAGTACTANNNNNNNNNNNGCT
TCAGCCTGCTGTTNTATACCACTCGAGACGCGTGTTATGGAGACTACAGTCGTAACATGT
AATTGGCNNNNNNNNNNNGAGACGGATAGACGTCAAACTAAGCTCCGCCATAAAGGCATC
GTAAAGGAATTTTTGGCAATGGGGTACTAGAATTTCGATAAACTGTATGAAAACGCTANA
GGGAATGGGCTTCATCATTTCNNNNNNNNNNNNNNNTCCTGGCATAAACCTGGTTGAGTG
CTTATCGAATAGGTTTTCTGATGATACGGAACCGAAATTGTTNGAATTCTCCGAGGAGGT
ATAAGCATACTGATATTTATAAAAAGTATATATACATGACGTACCTAACATTCCCCAAGT
GATTGACAGAATTTAGATGTACTGGCGACCGAATCAAGAAGTGACATATTGAGTATCCAT
TTGTGTATATACGAGCGAGATCGGAGGGANNNNNNNNNNNNNNTCAAGGACTATGAGTGT
TANGGATGTCGAGGACTTATTTTCCCCCTTCTGCTCATTTCTATTCCTTAAGCGGGATGG
GGTTTTGACTACTAACCTCCTGATCGAATCGTATATACAACTTATATATGTCGAGATAAA
GAAGGTCAGACACACATGCTCTTCTAGTTGTCTTAGTATCGAGGACATGTATTTATAGTA
TTAGAGCACTGCCTTTGATATCCATATCAGGRTGGCCGAAACATACACTCTAAATCNNNN
NNNNTAAAAGTCGGCCTNNNNNNNNNNCGCTGTTTATCGCATTAGATATGTCATATAGAA
TCGATTTGAAAAGGGGCTCGTAATCATGAAGTACATARAGTTCTATCCATAGACCCCGAG
GCTTAGATCATCACACGGCTCCCGAAAAGYACTGCTCTGCTCAATTAGACGTCTAAATTT
CTCTTTTTATAATATAACAAATGAGAGACTGACACGGGCGTTATTTTGGTAACGTGTCAT
TACACCACTACGAAGCACTCTCTCTGGTGCACTGTTATCTCTAATTGAGCTTGGCGCTTA
TATTTCGTTGTTTYCTAYGCATCATTGGCTCTACAGGACCGGAAATTGAAACCATGGGTG
CCAAGTATTATTAAAAACTNNNNNNNNNNNNNNNNNNNNNNNNNNNNNNNNNNAAGCATT
TTGTTTTGCTTATATTTTAGTGTCACTTCTACTAACGCAGAAGCGACAAAATGAATATAT
WGACTGTGTGTGTAATATNNNNNNNNNNNNNNNNATGTNNNATCTACTGGGGGTCACCAC
GCCCTATCCACCGGTTCNCATCATCCTTCCTTTYCCTRCAANNNNGAAATTTATGATATG
CGGATCTCCACATCATTGCCGGANNNNNNNNNNNNNNNNNNNNNNNNNNNNNNNNNNNNN
NGTGGCGGCGGACTGGGGGTCGAGTAGAGCAACTGTNNNNNNNNNNNNNNNNNANMATTT
TTCCCATATTCCGCATATCATCATCARCAACATAAGGACTTGTGAGTGGCAGAGCTATCG
TTAGGGTGGCNNNNNNNNNNNNNNAGACGACTTACTCTCATNNNNNNNNNNNNNNNNNAT
CANNNNNNNNNNNNNNNNNNNNNNNNNNNNNNNNNNNNNNNNNNNNNNNNNNTAACACTA
TATGGGAGGTCCCTCTGGAGCCCTACTGCGCCCTGGACTTTCATTAGCAATATTAAGCGA
GATCCTGCTATGTTTGATACACAGCGCAGCACTCCTACGATTAGCTTAACCATTTGTAGT
GACTATGCTCATACTTCCAGTGATTGTAAGGATTGAGCCAAAGTAGGTATTGCCGYTACC
GAAGNNNNNNNNNNNNNNNNNNNNNNNNNNNNNNNNNNNNNAGCTCCTGTNNNNNGTGGA
GAGCGATTATGTGAGTTTCATTTAAGATTGTCTCGAAGCTTGAGATGTTTTGTAGTAGAT
CGAGTCATCAAAAGATCGAAGGCTAACAGGTATCATTGGAGCATGAAGGAACACCAGTTG
CATACTCTTGCCCCNNNNNNNNNNNNNNNNNNNNNNNNATCTACACTCCCTGAAGGCGTT
ACGCGTCTCTTCAAGGACTAGGANNNNNNNNNNNNNNNNNNNNNNNACTAAGCAATGTTA
ACTAGCAGGAATTTCGTGAATAATGGGACTTCGTCACGCAATCTGTTATAGACATGGTAC
NGTTATCGGGCTTTTAATGACATATACTGATGTTTCGATTCCCTAATGTGTTNNNNNNNN
NNNNNNNNNATATATCTGGGAGCAGCGATTGCCTAGAAGTTKMRTATAAACATACTAGAG
TTTTTCCGTTTCGCAATTTGTACTGTTGTATTCAGTCGCAGAAAATGCANNNNNNNNNNN
NNNNNNNNNNNNNNNNNNNNNNNNNNNNNNNNNNNACAATGAAGTAAAGCACTTTTGGCC
GTCATCGGTGAGTCGTTCGGTAGAATTTGTTTAGTCGCTATCAACGTTTGTTGCTCATTA
ATGGTAGAACGAAGAACAAGACGTACTCGTTATCCAAAAAGCGGGATGATCCGTTTTGGT
ATTGNNNNNNNNNAAGTGATTGCTCCTTCAATATGGAAAAATCGGTACTGGATATCGAGG
CCTACACAAACGCCACGAGTGGCTCTAGGCCTTGCCGGGGTGGACTTTAACTTCAGACTA
CGTCCAAACGCGGATTGATAAGTTATAGTCTTGATAATAATATTATGCGTTTCCGATAAA
TTACTGATAACAAGTTAGACCAGCTGATATACAGATATTGATAACGCGCGCACGAGANNN
NNNNNNNNNNATATACACGAATCCTTTACCACGTGATTATNNNNNNNNNNNNNNGGTTAA
ACGTAAATGTGTCTCAGAGGCAAANNNNNNNNNNNNNNNNNNNNGGCTTTTTTGAGTAGC
GCTAACGACGCCGTACTCGTCTTTCGGGATCTAGAAATTCCAAGCCCTCTGCCAGTAACG
TAACACTGTCTGGACCGAGATCATAGTAGCAAACCTTAGTATAATGCCTGGAAAAGCGTC
ATGCATTGGTAGCCAAGACAGAACTTGGTCTCCTGTAAGCGCAAGATACCCACGGCCAGA
GCCGCCTTGGTTATGTATACACCCATAGGCGTTCTGCAAGGTCTATATACAGGCATTCCA
NNNNNNNNAGACATTCACCGCTCTTTCCGAACTGACCAGATGTCTGGGGTCCCACATTCC
GTTAACCAACAATTTCAGCATTTTCCCTTGTCATACGCCAAATTACCGTAAGAACNNNNN
NNNNNCCCTCCTTCCGAAGGCCTAGCAAGTTTGATGCTTNNNNNNNNNNNNTGTTGGGGT
CGAATAGTCCATGAGGCTCCAGTATTTGACATGATATTCTTGTACTTGTANNNNNNNNNN
NNNNNNNNNNCGTACCGGCCTAANNNNNNNNNNNNNNNACCCCTCTCGGACCGCTAGAAA
TTTTATACTAGCTAGTAGGATTGCGAGTGGTGCCATGNTATGAGGGCAACTGACTGCGTT
ATCGAAGACGTTTCGGTGAATTCTGCCTTATGTTACTCAACNGTTACATGCGGGTAGTAC
GTGTGAAAACGACATAACGATTGTAATGGAANNNNGAAGAGAAGTAGAGAATTACTTTGG
TCTGGAGTTAAAATCAACTGTTTACTTTGTAATCTACAGAATGATTTTACTGCATTTCTC
CACTGCTTCAGCTACATGCCCATTCGCAGTTAGTCAGACCTGACTCGCAAAGAGCTCATA
GCGGGTGGTTCTNNNNNNNNNAGCCAAANNNNNNNTTTACGATGCGAATATAAATTTCAA
CTATGAACGTGCGTGGTTGATACGAGAGTTACTAATCCTGCTCATATATTCAAACCTAAA
TTAACACCTCTTTGAGTTCCGCTCCGCCTGGAACGAGAACGGCACANNNNNNNNNNNNAT
GCACACCTCTTTAATTNNNNNNNNNNNNNNNNTATGGCAGCCTAAAAGNNNNNNNGAACC
TGCATTTTCCGCTTCTCTNNNNNNNGGCGGTTCGGACGGTCNNNNNNNNNNNNNNNNNNN
NNAAGCTGAACAGAGTTCGTCTAATGTAGCATACGACCAGTTTATGAGAATGCTTCCAAG
TTACGACGTACAAATGTTCGCAGTCACCCTCCATATCATCAGCAGTGTATATACTGTGCG
GATGCTANNNNNNNNNNNNNNAATATTACGAACTATTGATTCGGGAGACGAGGACCATTT
CATCAAATACGGAGCCAAATCTTCAGATAAGTTTCGGTTTCTGCTTGNNNNNNNNNTGTA
GGTCAATCTTNGTAAAGATCAGTTCGANNNNNNNNNNTTCTGAGCTCGCCGGATTATCAA
AAAGAATCTAGGTGGGTTATCACTTTTATGCTCATGATTTTCTGTGATATTTTTCCATAT
AGCACGCTACGTCTTTCTGCTCACATCAACCNNNNNNNNNNNNNNNNNNNNNNNNNNNNN
CTAGCTTGATGTTCGAAGGACTTTATGTCACNNNNNNNNNNTATCTTTTGAATTTGCCGG
GGTCCTATCGGACTAGACTATAAAGCAAACTGATGCGATACTCTCTCGTATGTCACTTTG
ATTCGCGAGCAATAAATAGNNNNNNNNNNNNNNNNGCAGTTCCATCAACACGCAGAGTAA
AGATATTCACRCTGGACAATAAAAAACACAATNGCATTCTCGANNNNNNNNNNNNNNNNN
NNNNAAGATGCCGTGACCATACTTGTTACTGGCCATTGTGACAAGAAGTCATTNTANNNN
NNNNNNNNNNNNNNNNNNNNNNNNNNGCATTAAARCNNNNNNTTGGCCCGATCAGATTTT
ACTGGATATTAGAATTCCCAGACGATGTTTTAGAATNNNNNNNNNAGCCGGTGGTTGTGG
AACAATTCACGATATATTAGATCAGTTTTGAGCACTTAGTACANNNNNNNNNCTTCGCAT
TTGCGCGTCACATGTGAGTAGGAGAGCCACCAATGAGGCGACAATGGACTGGATAAAAGA
CATAACTCATCAAGAGCCCCGCGCCACGTAAANGTTANCGACCCAAAACTCGGTCTATNN
NNNNNNNNCNNGCGAGACTTTTCAGTTTTATAGTCCCNNNNNATCGCTCTNNNNNNNTCA
CGTGCCGTATCAATGCTTTGAGTNNNNNNNNNAGAACTAGGACCACACAACANNNNNNNN
NNNNNNNNNTGCANGATGTGCGCGGACGGCAGAGTGTGATTNGNTACAGGCNNNNNNNTG
CTCGGATGATNNNNNNNATGTCTGGAATTTGGACCTGGGAAAACGAGAAATTCAATTATT
AWCAYARATATRAATCACGTAGTTTGATATGATACTYGANNNNNNNNNNNNNNNNNNTAA
GAAAGCTGTTGGGNNNNNNNNTTTGTTTTGTAAGCGGTTGTTCGGCATGATAATTCTACA
TGTCAGGTTAGCAGCGTTTTTAGTCGCAAATTCTCGGGTCCGCACAGATGCCTTTGGGTT
CGTGTTAATCAGGTAACTTGTTTCGTATNNNNCTAGGTGGNTATCTGAGAWTATATTGGT
GACTTCAAAACATCAGTTTGTAAGACTATNNNNNNNNNNNNNNNNNNNNNNNNNAGTATG
CGGATATANNNNNNNNNNNNNNAAGTTGCATAAAACAATCTGNNNNNNNNNNTTAAGCTC
GCGGTAATCCGAGTTTCNGGTCNNNNNNNNNNNAATCTATTAACAGACTTTTGTACACTA
AGGAGCATGTATCGCTCTCGTTGGTTCTCATCCGCGTTCGTTCTCAAGTTCCCTGAAAGG
TTCTTTNNNNNNNNNNNNNNNNNCGTATGGTTAATTTGCCTAGGTCAATTTTAACTAAAG
GAAAGTTAGCAGGGTCTAAGCTATGACTCAGCATGTCTGATTTTAACTGCAAACGTTAGT
TAAANNNNNNNNNAAGTACCACCTTAATAATTAATGTTGTKGATAGTTTACAGCGTCACG
ATTTCCGTCGCCGGTTACAATANTGTTATAATTGTTCTTCCCACATATACCCGGTTATGG
TCATTANNNAGTAGAGATCTTCAGTTTTCTTTTATTCTCTCTGCCTCCTTCAATCTGCAG
CCTCTTTTCATTTACGGTTATACATNNNNNNNNNNNNNNNNNNGCCATTAGCTCAGTGTT
GCGCTTCGCAGCGTCCACACGCCTGATAGGCGATAAATGTCTCCGATCGCGAAGTTTGGC
CATAAGAGCAGGGTAGTTCAATCTGGTTATTTCGTCCTCCCTGGATAATATCNNNNNNNN
NNACTAAGCTACGNNNNNNNNNNNNNNNNNNNNNNTGAATGACAAGTCAACCCCGCACGT
TAGTCCAAGAGGCTAATCAGCTTCCAGAATACACTTAATTATAANGGACCCAAGGCNNNN
NGGATACCGGACGAGTCTACGTTTGGTTAAGTAYACTCACCMTTTAATAYTRRCGTGATT
CGGAGTCCCGCCCCCCCCGCACATAAATGTANRAAGTMTTTCGTANNNNCAATGGGACCC
GCATCTTTGTGAGCGACGTATAGAGAGTAACGTAATCATAGTAGCCTTNTANNNNNNNNA
TCGATTATATTATAAAATTGGATATCCAACTATGCCAGTNNNNNNNNTATGCCGATTAGG
CTAGCACGGTAGTGTGTGAGAAATGATNNNGNAAGGNNCNCTNCTAAGGCATATNNNNTT
AAATCGTTTTAGTCGGANTTCCNNNNNNNTTAGTAGAAGCATCATGTGCGATCAATTAGA
AAAAAACTAGTTGGTCGATTTNNNNGGGTTTGNNNNNNNNNNNNNNNNNNGTATCCAGAT
TNNNNNNNTCTAACAAACTCGCTTAAGGTGAAGTACCCCAAATTAACTTTGTCCGCAATA
TCATATACTNNNNNNNNNNCTCAGGCCCCCATCTGGGAGATTAGCCCTAGGGTAGTATTC
GCAAGCTTGCAANTNTCGTGGCTGGACTCTACATATATCTCCTACGCAATGTTNNNATCA
TAACCAATAATAGCTCACATTGGATNCATCGAGGTATATGACACGACCGCCCCCGTAGGG
GTGCGGCACCCGCTCGCCTGCGTGTANNNNNNNNNNNGAAAATACAGGAAGAGATACCGN
NNNNNNNNNCAGACGAGTTGCAGAGCTAGCACNTGTACAACAACCTAGAGACANNNNTTA
AGCGATTCTTTATGAACTACGGANNNNNNNNNNNNNNNNNCTYGTTACTTTGCCTTTGAC
TAACACTCATTTTTCTGGCTTACTGAAGGGAAACTAATATTAAGTATTTTACTTGTTTCT
TCCCGTNNNNATGACAAACTCTTCTTGCNNNNNNNNNNCAGTNAATGTACAATAACYTAC
CTATGGTCATTGTCCTGTTTAAAGAGGTCACGTAATTTGCTTCTGATTAGTAAGGACGAG
GACTTGATTAGAATTTGGGGATGCGATATGAGTATAACCCATTAGACAAGCAATAAACNG
TMACCCCCACRCAYTTANNNNNNNNNNCGTGNNNNNNNNNNNNNNNNGCTCTGGCGAAAC
NNNATAATNNNNNNNNNNNGACCTAAAAAATCCTTAGTAGTGAGGTTTACCGATGATTGT
GTCGGACCCNNNNNNNNNNNNNNNNNNNNTGTTGGGTTACTAAGGTTGATGTTACAGTCA
TACGTTGAGCTGCGCTTGCGCAGCTGCGACTAGGCCTCGTTGCGAACTAGTCCTATGAGT
TCGGAAGATTTCAGTTTGATACGTAGGTAAAGGAAAGGTCTTGGTATACTTAATCCATTA
GCAACGAAGAGATTAACCTATGATGTTGGAAACGCAACTCTGCTACTCTTTTTTATTTGT
GCTACCCCAATGTGTGATANNNNNNNNNNNNNNNNNNNNNNNNNNNNNTGAAGAATTTTT
CGYTCTTATGNTGTCAGGGATCTAGCCTCTTAAGGTGTAGTAAGTACAGTTTGNNNNNNN
NNNNNNTGGTAAAAAGAAGTGTGTGTTTGGACTTTTAGCTCGACCCTATACTNNNNGTGT
ATCTGNGATCGCTCGAGTGATACGATGGATAAGACATATATTCCGAAACTAACTTCATCT
TATGTGCCGTATTAAAGAGCAAAGTGAATCCTAATAGAATTCTGTCTTGGATTGGGTCGT
TGTGGTTTCCGCAAAACTTCGGTACTGGCATTTCATTCGAACAATTCATCCCCTTCAAAT
CGCATTGACAGGCATNNNNNNNNNNNNATGTCGAAAAAACTTCAGGCTCGGTCAGGTCAT
CTGGTGAGGCGATTAAATTGCAAACGGTAACCTCAGCTTACGTGGGTTTTCAGAATTCAG
CAGATTCATGAAGTTTAGGCTCTCTCTCTATACTTGTTGGTGAGTCGTGGGGTTGTAGTC
TTAACCCGTCACAGCTTTTGGTCTTTGTCAGGCTGTCGCAGACATCTTGACGAGATTGTA
AAGCGATGTTAATGGTAATTTGGTTATACCACGGATCCTTTTCTTCCGGNNNNNNNNNNG
TATAATATGTTTTTATAACTANNNNNNNNNNNNNNNGAATGTGGGAAACCATTTGTTAGC
TGAGCATTGCTAGCGATTNNNNNNNNNNNNTGCAAACGTAAGATANNNNNNNNNNNNNNN
NNNGGTAAGGGCNCAAGGGTGAGTTATTCTGGTCAATTACACTTTNNNNNCGYTACGCTC
AAGAGAAATCACTCTTGGCCGAGATTTCCTACAAGAATGAACCATATGTTTAATATGAAC
AAAATAGTAGATAAACAAGCGGCGTACCTTGCAATACGTCCAACACAATACGTGATTGAT
TTAGCACGCATCTGYTTRTACTGACGCTGCCGGTAGTTGGCNNNNNNNNNNNNCAGAAGA
GCACATTCGGGCCGAATATAGTCAGAATGGTTTCTACACTAATACAGCTAAATATAACCG
AACGTGTACAAACTAAGTTTCATCTCTCGCAAAAGTCCCATNNNNNNATGGGATCGCTTC
CTCGAGTTAGTAACATTCCTTACATAGCCAAATATATCACCCTTTTTTAGACTTGNNNNN
NNNNNNNNNNNCAAAGTGATCGTTTTTTAGCGACCAACTTTAGGATGAGAACGCATTAGT
TACGCCAATCGTTGCTTCTCCCGCGGTTGGGTTATCATTAGAATTTGGGGCGGTAAAGGA
TGCCCANNNNNNNNNNNNNNNNNNNNNNNNNNNNNNNNNNATCCGACAGCATAACGGTGA
GCACTGTGTGATAAACATTACCGCGTATGCCATTTACTTTTGACCATAGGTGGANNNNNN
NNNNNNNNNNNYRATATTCACCTGAATGTTAATTGCCGCACTTCTTCTCGCACGNNNNNN
NNNNNNNNNNNGAGAAANNNNNNTCTTGGGGCTCCACAACTGCATGAGTGTAATTTGTAA
TAGAAGTCGGGATCTTATAGGCCATTGTAATAACTNNNNNNNNNNNNNNNNNATATATAA
GTCCCTCTCCACAAGATAAGGGAATGGATACAAGACGTAAAGCGAAGGTAAGTCGAGTGG
CACCCCACGGCTAAGCTCCCACGATCTATGTACTTGCTTYGGTATCAACTCTTATATAGA
AAATATCTAAGGCCTGGGNNNNNNNNNNNNNNNNNCCAAATCGTATTTAATCTTGACAAT
TGCATGGGCTTGTTACAGATAAAAAGACTTACTTCGGNNNNNNNNNNNNNNNNNNNNTAG
GCCACAATCAATTAACACAAAGCCAAGCCTCCTAGAAAAAAGAAGGGCGCAGTTTGNNNN
NNNNNNNNTCACTCATGGTNNNNACNATAGATTTCGGCCTCAGGGTCTCNNNNNNNNNNN
AACGTGCCCACTGGTTGAAGGCCCGNNNNNNNNNNNNNCATTCATTGAAACTTCAGGTTT
ACTCACATARCTCTARTCATRAACTCTAGTAATGATATTCAGCGTAACATACGCTCGGAA
TAGACATTAAGGATTGTTGAACAAGAATTACTAAAAGGCTTTTCTTTTATACGGATGCCG
TAGCCCTGACTGGTCCTCAAGAGCGATCATCTCTCAATTCCAATACTTTATCGGATGGTT
AACATGGGGGGCGGACCTCGTCGCAAAATCAANTGGCCGAGTCGGKACATTTACCTTAGT
TGATAACGCAGCATCCTATAATCCTCTGCAATCACGACGCCTCGACGCGTACTTCTCACN
ATCAAGTGATTAAACAAACAGTCGCTACGCGCNNNNNNNNNNNNNNNNNNNNNNNNNNNN
NNNNNNNTAAATTTTCCGACCCCAAGTTGAACGAACCGTTGATGGTGTAATGATCTGTTG
TAAGAKGTACGGTAACACAATCTTCATCTAGGTTTCAACATTTCTCCGTCAACAGATTAG
GTACCGAGACTTTAAGCGCAGCANNNNNNNNNNNNTCTAGTGGTTTTACTGCGANNNNNN
NNNNNNNNNTNCCNTNANNNNNNNNNNNNTAGTCTTAAAAGGAACGATCCGTTACGAGCC
T
>C_tsirananae_A515
ATTCCCTACTTCAGGTCACCTTAAAACGGTTCTNNNNNNNNNATGGCCATTCTATGTCCA
TTCCCTTCATCTCTGTTTCCAACTGAAAANGNNGNATNCTNAAAGTNGGCGCTCACTTTA
TTATTTGCCAGAATTCTCGGCCANNNCTGCGGCATAGCCTAACGCAACCTTTAATGTATG
ACTGAAGCAACCAACGCAAGCGGCTGCCTTAGAATCTCAACTCATGTATGGCGAAATTTC
GACAACATTCAGCTGTCTTCACATACATGTCTTCAAGATAAGCACTCACGGTGGCTCTAT
GCTTGGGCGCACGATTAGTAGAGGCTYGCGGAATGAGTGGGTAACATGTCTGTCAGGATA
GCCTTTCCATTAAAATTGAARATTTTATNNNNNNNNNGGGGGCAAAATGAAAGAGGTAGC
TNTANNNNNNNNNNNNNNNCTCTTCGGTCTGTAGRTTGTTTTTTGTGGTTCTCATTATTA
TTATAAAATAAATGTACCTGCCCCAAACTCCAAGGATCAAATTGGATTTTTCCCGTCTTT
TCCATTTGGGAAAAATTACAGATACGTAAAGTAAGTTCATAYTATATCAGTCTATCGCGA
GGCTNNNNNNNNNNNNNNACGGTCCATTAATTGCCATTCGTTCATAATGTTTTTCGTTGT
TCTGGCGGGTAGTGATTACTCGGTGCATGAATTNNNNNNGCAGGGGACGGTAACTTGGTW
GTGAATCCGAGGCTGCCGGAGGGTTTGATCTGGGCGCGCCACCTAACCAAGTCCTCAGGN
TATGAAAATCTACCCAGGAATCACGTGACCCCGATGTTCCAACATACTTATTGACATAGA
AATTCCACAGTAACTGTTTGTTTTGCATCCGTCNNNNNNNNAGCATAATCCGTAAAATTA
ATGTAGTTCTGTGAGAGATAGCATTGAATNNNNNNNNNNNNNNNNNNNNNNNNNNNNNAT
TTGTTAANTCTACCACATCGGCCGATATGATCGTGACCAGTCGCGGAAAGCCTGGGCACG
AAAAACAAAGAAATGACAACATATTCTGCTTTAGTGACTCATATTTATATTGTTTAAACR
AATCGCACTGCTGTATTGCTGTTNNNNNNNNNNNNNNNNNNNTCAAATCTCAATACTAAT
TGNNNNNNNNNTGACGGTACTAGTCACCGCTAATACACAGAAGACAAGCCCATGAACATT
TAACCGTATTGACTGTATTGGGAAAAAACAACGCTTTYTAATCAGTTCTGATCTGTGGCA
GAAAAGTATAACCTCGGCACCTTNNNNNNNNNATNNNNNNNNNNNNNNNNNNTTTTCAAT
AAGGAATGTCGTTTTTTTTTATTTTCCNNNNNNNNNTTACCATGGTTATTCGGAAGATGC
ACCGTCAATTCTGCAGTGGTGAGTGCATGTGGGGAGGCATTGGNCGATATATATCATATG
AATCGATTCGGACGAGGTACTGAGGGGANTACCATCTCAAGCTCCAACAAAAAGACGAAA
ATACAGAGTCTCCAATAAGATTNACATTTATCTTTTTAAGCGAGNNNNNCGNCTGAACTG
GTTAGGACTAGCATGGCTTCCNNNNNNNTTNNNNNNNNNNNNNNNNNNNCTTAACGATAT
ACCCGACGTTTCTCTCGCGTCRGGGTCGGTCAGTCCCGAAGTGTGTCCCCACATGTGGCA
TAACGATCGACCCATGTGTGATTCTCGANNNNNNNNNNNNNNNNNAAGAGATATATGANN
CTATAAGTCTAAAGTCTGGCCTAATAATCTTAAGCAGGCAAGAGCGACGAGATGAATCGC
GAGATACTGTAAGTGGGGAGAGGTATACGGGACTGACTCTCAGTCCCAGGATTAACCACT
GATTGAACTAACCGCTTGGGAAATCAGCTACCCATATTAATCGTCCCCTTCCCTGAGCTT
TGCCGAAAGCTAAAGTATTGTGAATTGGACAGGGCCGGGATTACTGGGGCGTCTACTGAA
CCGAACCACAATTTTTCGGCGCACTCACCCCCTGATATGTTCCTATTCACAGGGCGGATC
TGTGATTCCTGTCTTACTACCAATAAGGACGTTATAATTKCCCAGTGGCTAAGTTTAAGG
GTTGTATATGACTGTAATGANTTAGAGGTCTCGTACGGAGAAATGNNNNNNNATAAGATT
TAAAACAACTACATGATTGTTCAATTAGACCTGAANGAAGTCAGGTACCCGCAGGCGGCT
CTTAAGAAATATGTCTGCRCTTCGTTCTGGAGACATGAGACAAAAATAAGAAGGATTACA
CCCGGATAATCCATTAAACTTACGGNTGTTACTNNNNNNNNNNNNNGTTAAACGATAGTT
AGTTGCATTACAAACGTTTTGATATGAAAACTACAATATGTATACGCGNTAGCTGCGCCT
TAGTAAGACACCGAAGCAAGTCACCGATGGATTATTNNNNNNNTGGTACATGACACCATA
ATGTCGTTCNNNNNNNNNNNNNNNNNNNNGCGCTCAGTCGCATTGTGATTGAACTTTYYG
AAAAGTAGCAAGAGCATTACAACGCTAACTTATTTCGGACCCGAGAGGACAAAAGAATTG
TACTGCCTGGTTTTTATTGCGTTGTCGGCAAAAATTGGTAATTAAATTAGATGAAACCAT
CCTTTGGGGGGCAGTAATACCAACAAAAGTGTAATGAAGTCAATTCACGCTCCGAATCGT
GTCACCTCTTGGTAGAGACATCGAGCACGTAATACGACGTTNNNNNNNNNNNNNNNAGAG
GAAAAGTTGAAATTTGCGTATTACATTATATAGACGAGGATATCCTAGAACAGTTTTAAT
TGACGTCCGTTATGGTTCYNCGTAATCCATCAGCGTGAATGTGTATATATAATNNNNNNN
NNNNNNNATANGTAGAGAGGGAAAATATGAGCTGTTCCAGTGAGTAACACGGTATGTCAC
CCTACCGTCATTTAACGAAGTGGATGTATGRGAGACACCCGGGCAGATTGGATTTTCGTA
AGGAAATGACTTTATAAACTAAGATATACCCAGGAAGTCAAGAATACTATTCGTACTACC
AATCATTATTGAGTTAGTAGTTCGGGTAGAGAGTACAGGTCCCCATTTCTGATATTTTGA
TAGCRATACGGTCTTACNNNNNNNNNNNNNNNNNNNNNNNTCAAGAGTTAGATTCACAAG
TGATAGTTTCTTTAAACCTGCCATGACTAAAACTGCGATGTATGTTTATTATTACTGTCA
TTAATTTCGGATATCTCTATGCCCCATAATGATGACTCGGGCTTTGGATTTCTGCTGTCA
ACGCNGGTTCYGTATCGTGGTAATAACAAGTTTAATTGCTAAAAATTTCGTTGAGCAAGA
TTAGAAGTCGAACGGACATGTGTCCACACGNNNNNNNNNNNTTATTACATCCATTTAATT
CAAAAGATACGTAACAATCAGTTTATTAATCTACGGTAAGAGTAGTGCGCGGGCTGRAGA
TAAAAGTATTTTTACATTGGTGTTTTGCGCCAATAAAATGCACCGAGGCTATAATACAAC
GCGATATGGGATTGAGCACACGCGTCTGCTAGAGATCGAAGATAATCTATATACGAATAT
GACAGCCGGCACCGAGCAACTACCTTATGAGCTTGGCGGCGAGACGGTTTGATTCGTAAA
TGTNNNNNNNNNNNNNNATANNNNNNNNNNNNNNNNNNNNCCTTAGGATTACGAACACTT
ACGAAATAGTGAGATCTCGAAACAATACTGATTATTCCAAATCGATAAATAAGTCAGCTC
ATAGATGATAGTCCRGCTGGCGCTGAYCGGTACGACTGTTCCGACCTCTGTCACTTCNTG
TTCTATAGAAATGTGGAAGGTTCTANNNNNNNNNNNNAATTCTCTTTTCACGTTCATCTT
ACGAGTAAAATTGGTTTTACATCGCAACTGTATTNNNNNNNNNNNNNNNNNNNCTAACAT
TACTCTATGATCACCCTTAATGGGTTCAGGCCGGGTTCATATTCGATAGAAATGAAAAAC
AGTTTGTCGTTTTTATATTTCCAGACAAGTACCGTAATGATTCGATAGCAATGCACTACA
CACACGAATAAAGCAGATGCAATTCAAGACTCAAACAGTTGATGTAATCTTTTATGCAAG
TATTAAAGCNNNNNNNNNNNAGCTTATTTATAATTCGATTTATAATGCCTCTTAAAATTA
ATATCTTAAAAAATCTNATTTTTCATATAANNNNNNNNNNNNNNNACACTAGAGTGAAAT
CTTACTCAGGTAGTCGGTTTTTACCGGAGTTAAGGAATATACCAGGCATTGCATTATCAT
CCGCATTTACACTGTGTAATAAGGAGCGCCTGTTAAACACTTAAGATGSACCTAAGATAG
GTAAATAACGTTGTCCAAGGTTATCAGCGTTAAAATGAGGGTGTCGGACCGGGGGCAAAG
TACGTATTCTTGATTTNNCCTCACTAAGAAGACGAACTCCTACCGACGTGCTTATTGACA
TNNNNNNNNNNNNNNNNNNNNNNNNNNNNNNNNNNNNNNNNNNNNNCTTATTATATAKTT
CRGCAAATCTAAATCGTCGTACCGGTGGCTNNNNNNNNNAGRACCTGTAAGGAAATCTCT
TCAACGTGTAATATTGTGCCTTAGCAATAGTTATGATAGAGAANNNNNNNNNNNTGTATT
TAGCGACCTATTTCCRCATTTGTATGTCGAGCCAATCAAATCACAAAAAAGTTANGTGAG
CTTGCAGAAGTTAACATTATTGGATCTACAAAAGTGGTCATGTCCGGGGGATCGTGTTTC
CTTCTTTGCAGTCTATCATTGCCATTCCGAAATCCACCGAAAGGTACATTCAGAATCACA
AAAAAGCTGTAATATTGTCCGATTTATTTGACTTCCCTCTTTCAGTATGCGTATTACNNN
NNNNNNNNNNNAATATCTGAGATTTCTATAGGTGAAGACAAACCATGTGGAGGGTTGTCC
TTGGATAGTGCTCATTGGTAATACGATACTAAGAAAGGTTTGCTAGGTATAAATATGATG
TACTTTCCATACAAGCGTCCTTAACAGTTGTCGTAGNTTAAAACTCTAACGCATATAAGC
ACCGGGGTAATTTCACGGGATTTTAGCGTTATTGTTTTTTTTAGGAATATCTCCCCCCTC
TTGTTCAAGGTCAGAATCCCTGGCCAACTCATATAAATTACGCGGGGTTAAGAGTACTGA
CCATATTAAAGGACATTAACAAGCGGCATTGATATGACTCTGTTCACAACGTTTACGTAA
CTTAAAGGTTCTACACAGGCCTNAAATTCTGCTTTAAAGGCCGGTATAAATGGAACATAT
TGGCCTTCGCTCATATTTAAATTTAATTCGACTCGATTTNNNNNNNNNNTGTAAGTTACT
GAGGTCTAGCGCAGCGTTACATAAGCGATCTAGANCGGCTAAATAATAAACAAAAAGCGC
GTTAGCGAGTATGAGANNNNNNNNNAATACATAGAACGAGTGGCTTGAGGATACATCGTA
AGCATGAGCTTGATTACAGTCAGATATGTGTCTTGCTCTGATTCACTTTTAACTCAGGAT
TTGTATACAAGNNNNNNNNNTCAAACATGACATCTTATGTGCTTCGACAAAGTTATCGCA
TATGGNNNNACAACGANATTNGGGGGTTATTTTGGTCTTTGTCCGGCCATATTGATTGGG
TTTAGTGAACTGTCCCATCCTGAATTGTTAAGTTTNAGANANGNNNCATAACACGGTTCT
CTTTTCAGTTTATCATTATGTGCTGTTTTAGGAGGCGACAAGCNNNNNNNNNNNNNNNNN
NNNNNNNNNNNNNNNNNNNNNTTAACGTACATTCACGGAANNNNNNNNNNNNNNNNNNNN
NNNNNNNNNCACGGACCACGCGCCACTCGGACGAAATACAAAAAGCCGCGTGACGTCACA
GAAAATACTGGTGGGCCTGAATTGTTAACATACGAATATCACAATCTTACATTAGATTCG
ACATCGCTGCCGTGTTACTAGGTATAATAATTGTGATTTGGCTGCAAYTGAACAGTATCG
TCTAGCACTCTTAGACAGTACTAATTCCAACGAACAATCTACGTGTGTAAGGCACATCAG
TCGCTTGGACAACCCGGGATGTTTTAATAATGTATNNNNNNNNNNNNNNNNNNNNNNNNT
CCGCGATCGATGGGGACTGCCTTAGTTTGGTTGCTTTTCTGTCACTACAATCTCGATCGA
GAACTAACACATATTRCAGTATAACTGGTATAGAATCACTGCATTATAGAGAACAATGGA
CGAGTCGNATACGAGCTCACTGAATGCGAGCGTCTAAACCGTGAAGTANNNNNNNNNNNN
NNNNNNNNNNCCTACGAAGAATAACATGGTGACCTCACTGCCTTACCGTGCACGACTCGA
GGNGAGTATGATTAAGCAAATCGGTCTACATGTTCGTATATCATTACACTCGGGTTAGTT
ATTAGTCTTTTCATGGCATCATACGACAGAGGACAGCGTGTGCTATTGTAGCACCTCTGG
TCGAGATATTTGAGAAACCAAATATCAAGCTACAACATCATGGANNNNNNNNNNTGGAAG
TTGAGAGACCTAGAGNNNNNNNNNNNNNNNNGATGAATATAGTNNNNNNNNNNNNNNNTG
TAATGGTCGAGATGCCTAAACAATAAACGTAGATAAAANNTAGTGAAGCGTTTTAACTCC
GCAGCTGTTGTCCGAGACCANTCTTGTNNNNNNNNNNNNNNCTTACTGGAACACAGCGCA
TTCGCAGACTACGTGAATAATACCCGTCGCTAGTAATGGACTTTATTTAGATTTTTGAAT
TACTACCGATTACCCCTTATCCGTCCGTATACGTCGACGAGACGACTCAGGCATCAACGC
TGGTCGAGTGGGTGGTTGTAAGYTAACACTTTCGGATGCTCAACTGCAAGATCGTGCCAC
AAGTTGATCTTTTGTGATAAGCGTCAACGTCAGCGCANACTTCTAGCGCGGTGCGTATAG
ACCGCGACACAACAGTAGCTAATCATGGTCCTTTATGACCAGGAGTACGGCTATTTACAN
NNNNNNNNNNNNNNNNNNNNNNNNNGTAACAATTACGCGACGCCACCTATGNNNNNNNNN
NNNNNNNNNNCCCTAANANNNNNCCTACTCATATGTGACGAGCACGAATTNNNNTCGTCA
TCACCTCGTCAGCCGAAGGGGGTGGAGTTAGCGACAATTGGGTGACACCTGTTGGGCAAG
AAGCAATAGAAATTGTAGTGAAAACTGTGTAGCTTAGGACCAAAACACNNNNNNNNNNNN
NNNNNGCTAAGATCACCGGGCTAAANNNNNNNNNNNNNNNNNGAGTACTAGCATTTTCAA
GACGTGAGGCTGGGTGGAGTGTAACNNNNNNNNNNNTTGTTNNNGGTAGAGAGTCTAAGA
ATCCACTAAGGACAGGTGTCCGTATAAGTTACTATGGAACTTTGGTCTGAAGATATATGA
GCTNNNNNNNNNNNGTTAGAGAGAGAGACACCCTNNNNNNNGTATGCTATNNNNNNNNNN
NNNNNNACAGCTAATAAACCATTAACTTTTAATCCCAACATTGAAAAGCACATACAGTTA
AGACCAAATTGCCGGAATTGAGCTGGCTTTTGGTGTGCCGATCTTGAGTGTATGACAATT
ACGTGACGAGGGACAGAACGTGACTATTCTGCGAGTAAAGAAATATAATGTTTAAGGTCA
ACGACTCATTGGTGACAGCTTTGATACTCTCTGTTAGCGTATCCCAATGACCTAGGGTTA
ACAATNNNACTGTTCCATGTCAGTCGGGAGGTTAGCTCCCGCAGCTAGCTGATCGTTAAA
CGTTCAATACCCTCGACCGGTTGATTATATGATTCAAATTATGCAACCTTCGCTTTAATG
CCAAGTGCTTTTCGGTGTACTACGCCGTCGACTTACATCTTCGACAAGGGATATATGATA
AAACCCCAGTCCCCCCGACTTCCRGATTAGTTAGTATGGTTTAACGAAAGCAAATCTTCG
TAGTTGATCACTGGCTTGTCCCWGGAAGGGAGTATAATGGTAGACCATCATTAGCTCCAT
GAGTAATTTGGGAGATCGTATTCCAGTACATAAGTCCTAGAGACAAGAGAAGCAAGCAAC
TCATAAAGGTAGTTTGCGTAAGGGCGGCCAAAAAAATACAAGTGTATCAGACACCACCCC
TTCCGCTCCGACTCGCGATACGNGCCCTTGAAGTCTCTGAACAGTTTCATTGGCGAGCAG
CAACTGCCGGTAGTGATGTCGTCAACTCACTGCGAYGTCAGTTAAAAAGAAGGAGTAATA
ATAACACTAAGAAACGAAGGCGATATCTCGCAANGAAGCANNNGTTTTAWTGAGACGTCA
GATCGATGTATTGCGGCCTTCCGATTGACATTTAGACTGATGCGAAAATAGGAGACANNN
NNNNNNCTTATTACCTTCAATATTGTACCTGTCTGATGTTGAATTAAGCGCAGTAAAAAC
TATCGTATGCAAACTTTGCGGACTTGGGGTTGAGCACAGTGAAGTTGCTTAAGTRGTATA
TTTCTCAAGGAGGACCTTTCAAATCGTNNNNNNNNNNNNNNNNNNNNNNNNNNNNNNNNN
NNNNNNACCTAACGCGTACGAGGTTACGTAAACATAATAAAACAGATATTACCTCGGTTG
TGTTGCGATTACTTATTGAAAAACGATACACAAACAAACAAAATTACGGTATTAATCCTC
CAAAATAGGTACTTGAGNNNNNNNNNNNGGTACTAAAAAGATGGAGCGAGACGTAGTTTG
TTAACCTACCNCTTCCTCCTCTCTATCACCGTGATGTGAAAGCTGACATTATGACAATCA
GCGATCTGGCGATGGGATCATCAAAACGGTAATGAGACACAGTCCTATGAAAATGTAAAC
GCGGGATTGAAAATATTAATGTAGACGGTACTAAACTGTAAGTATTYTATGGTATGGGCG
CGAACGTTCGACGCGAAAGAAGGCGGCGTTATGGCAAGCTGCCGGCCNNNNNNNNNNNNN
NNNNNNNNCTAACAAAGGTATGCACATTGAWACAAGGACGTCCGATTTTTCACACACCAT
CGTATTCGRAACTCAAGGAAAATACTCCACGCGCCCCGAATTCAGGTTAAAATTTTGCTG
ATAGANNNNNNNNNNNNNNCCCTACAAGAATTGCGAGGAAGANCTAGTAGGATANNNNNN
NNNNNNNNNNNTNTAATTGACTACAGTCATGCAGACCTATATGCGCGATAATTGATTTGC
TGATATTGGATGAANTGCCAATAAGTTAGCATTGCTCTGTTATGCTGGTTACTCCCTGGA
NNNNNNNNNNNNNNNNNNNNNNNNNNGTACNTAATNGAAGCAAAAATCTTGCACACTTTT
TGCCAAGTAGCCGCTAGTGAATCTCTTGACTACCTAACCCCCGGTCRTTGTACATTAGCA
TTGACGAGAAGTATCGAAACTGTCATAAAAACATTACTCGCGACAATCTATTACGGTCTA
ATGCATCAAATGAGCAGCTCNNNNNNNNNNNNNGCGAAGTGGTGTTANACTCACAGTAAC
CTTTCTGTTTCGGGGCCGGTCGCACCGGCGCGGGAATAAGGTCTTTAACACTGTAGTNTA
ACTGATCTCACCCTACAGAACAGGCTATTAATACCTATTGTCGTGACAGGCGCCTGAAGG
ATGGGGGTCATTAACAATTTGCCCGTAACTCCGGTTGGCCTCATCCAACTGCAACGTGTR
CCCCCACNRAGACCATACTGTTAAGCAGATTAGCAATTGCGGACGTCATACTCGGTGCTT
CACATTCAGGACCCGTAACTTTGTGTTAAGTCTGGCGTATACACTTTCCCTCCCGATAGG
TTTTCGAGCACTATGCTTCATCGTTGGCACGAATTGTCTGTTAAACTCACAAGTTAGATA
TTATCTTGCTATTTTGAGCCTTCTGTATCCGGGTTAATGGTAATGTACAGGATCTATTGN
CTACAGCTAATGAAAAGAAGTCGTACATCTTCCTTCCTAATTACGTGTCTGCGAGATTTA
TTTCCCTATGCWGATTGGTCGTTTCTGAGGATAAAGTTTAATGACCCTAATGCAANATAG
CACTCTCTACTCACATTTCACATAACAGAAAAGAGAAGATCACTGGTACGCAGAGGAGAT
GTTATGGTGTAACATTGCCCGCAGGCTTACGTCGTTGGATTATATCAAAGCACCTATGAG
ATAACAGGTGTTTCCTAATCCTAAGCAAGGCCAGCGCATTTNNNNNNNNNTATAGGTTGT
NAGACTTCTCTTKCTCCTACAGAAATCACCTATCTTGCCCGCAACCGATTAGTGGTATGT
ATGATGGGCGAATCTGGATTTGAGAACTGCTTAGACCAAGTATGATATTGGCGTAGAAAA
GCCTATGTGGGTGTANNNNNNNNNNNNNNNNNNNNNNNNNNNTTTCAGAATAATCCTTCG
CACTTGTTGGAACGCTCGGTATTCTGGTTAATGGAATGATAYCTCTTCTTACAAGCAYAT
ATACTTTATTTCAAGTTCGTAATACTGANNNNNNTTGTATCCTTTCACGCCGTATCGTCG
ATCTCAGTGCGATAGAACCTCGGAGATGACAAAACATGACATATTACTTCTAGGTTGATC
TGCAGCGGTCTTGACATCAACTAGTTGTCTACTAGTTGGATTGAGAGTATCAATCCCGTA
ATTTCCGCACGAGTTTACAGATATTCGAAGTATGATTTTAAAGTGTTTTCAAGTAATTCC
CCTGGTGCAAGTAATCACAAGATCGTATTCGTGATTTTTTACTGATTTACGTACCTCCAC
TACAAACAGGACCTATGCATTTGGTAATTNNNNNNNNNNNNNNNNNNNNTCAAAATATAA
CGTACCGTGCTATGCATGAGTGAACATTTCGCCCACGAGTTACAGATCCCAGTCTACAGA
KATAATGTTATCTAGAAGTCTGCCTTAAACAGGAGTTTGCCTATCATGAGGAATAATAGG
ATTACATAGACCTTTAGCAAAACCTAGTTGTAATGCGTAGCCTCTGAATAAATAAAAGCC
TTCTATAAGCGCAATTTTATGCGCTNNNNNNNNGTTACATTTCTCTTTTTTAACCCGAGG
AAGGAGTTGATTGTTGCAGGCTACGGGYGCGTAGCTGAAAAGTTGGATAGTAGATTTTAT
AAAATCCTTGAGCTCGCTAACATCTGCTCCNNNNNNNNNNNGTGTGCCTCAATATATNNN
NNNNNNNNNTTAATATCAAAACGGATAGTGTGGCACTTAATCTTGTGTAGATTCCATACG
ACTACCACACAAGTCTTGACAGGCAACCTTCTGACATATCCAAAGGTTCTAGACAGATTA
GGAATAGGATGTGTTTTAGCTCACTAGACTTGCCTCTGGGGTGAGCTGCGGTGGTAACAG
CGTAAATAGATTTCGAGGAGTATNNNNNNNNNNNNNNNNNNNNNNTCCAACCAAGAATNG
ACTCGGAGGCTTCGGCANCCCTAATCTCTTAACTTGCCCTTTAATTTACGGGCTAAATAA
ATAATAACTTTTTCTGAACCGTGTATGCTCACACTTCGAATATTAAAGGTATTTTCTGCG
TATGATGGTTTTNNNNNNNYTAAAATTGAAYGGTGTTATCTGGTGTTTATGCGCTACGAC
TGCAAGTTTAAATTGAACGTTGATAACTCGGTGAATGGATAAGGCAAATCAGATNNNNNN
NTAATTTTGGGCTTAAAGCCGGNNNNNNNNNNNNNNNNNNNNNNNNNNNNNNARGCTAAC
GAAGAGAATCGTTTGAGCACGGCTCCACTGGCTNNNNNNNNNNNNNNNNNNCGTTCCCTC
TATCATCATTTATACATTTCAAAAAGCAGNAGGTTGTTGAGGCAATACTGTTGATGTACC
TCGCGTACTTAGAGCCTAAAGATAGATTTGTGGAGGGCANNNNNNNNNNNNNNNNNNNNN
NNNNNNNNNGTAGAAGGCTTAAAGCTACGCCACAGGCCATGTTCATCTATTCCCTCGGCT
GCAGCTTTAAGGCAACTTAGCTAACGTTCAGTCCCTCGGGNNNNNNNNNNNNNGAGAGGA
AATTCAGGAAGGGATCGAACCACCCGGAGCTCCCCNAGATCACGCTATCAAAGTACATAA
ACATCTCTTCAAATGACGACGTTCAGTTGTCNNNNNNACGAATATAGCCCTCTCATAAGG
CGTTGTTNNNNNNNNNNNNNNNNNNCATGATGTTACGACAAATGAGTCGTATCGACGTGA
CAGCTTTTACTACGAAGTGACTTTTTGACAATGATATGCACACAAAGGCGTAATTTTATC
ATTTGAGAAAGTTTAATAGTATCATGAATGCAGAGATGGAGTARGAGRGAACAATGCTGA
ATGGGAATTGAACGAGCGNTNNNNNNNNCCATGGTTCGTCTACATTGGAAGTAATCGGGT
AGGTCTTCCTTGCGACAGGTCACGCGCGCGGTTTATTCRCTTTCATCAAATATAGTCACT
GTCACTAAATAAATACTTGCATGGTACACTGGGCAGACAAGCTTGATCCCGCGANCTCGT
ATACANNNNNNNNNNNNNNNNNNTAGTAAGAAACGTATTTCTCGAATATTGCAATGCGTA
CGATTGGGGCAAAGCTCTACACAGCCTAGCCGACATACATAATGTTAAAAAAAGAAAAGG
AATGTTTTTCAAGATAAATCCTTTAATAGCAACTTTTGAGGGAGCTTATACTGTGCGGAA
TGCAAATCTTCCACGCATTAATCGACTACGCGCTAACCACCCTCTGCCCCGTTAAGGCGA
ATACAAGTCGATTGATCCTYGTAATAAGTGYTCTACGTTAACAAAATACGAAACGCTYAG
CACCACAAATASGAAAGTGTGGTNNNNCAACTTTAGCTCTGTTCAGATAAAACGTGTCAG
AGAGCACAAGTGATGTATGGAGATTAAGTAAAACATGTACCGGCTTTGTCTCGCGGAATT
ATCATGGGGCAGTAACGACTATCCATAATCGAGTAAAAAANATCAAAAAGATATGGATTC
TCTGTNNNNNNNNNNNNNNNNNNNNNNNNNNNTTCTTTAAGAATGAATCAGGTTTTATAC
TAGACTACGTATTCGTAATGGTAGCGTCACTTGCTAAGCTGCTATGTTTTCGTTAAGTTC
CATTTTCGATTTTTTCTTTTAGAAGTTAGGACACCATTACTTCACCCGRCGAGTTGATAG
TATTNNNNNNNNNNNNNNCTGYATGNATATTATAGTACATGCCGGATAGAATTACTTATA
TCAACTCTTTTATTAGCGTATTCACTATCAGACTAATATTGCTCTCCGGGATTATAAACC
TGTGTTAATTCTATAGGGGTGGGAGCCAAGCTTCGGGTGCCAAATNNNNNNNNNNNNNNN
NNNAAATCGTGACTCATCTTTCTCTTTTAGGGTACGCTAGGCCTGTTGTAATCACCTGTT
GTCACTTCGGGCGTAATATGGGATCTAAAACAATTGGACGNGCACACTGTGATGGACCAT
GATCATAATATTGAAATTATTACGTCTTTTGGGATATTGCACTTGGTAATTTCCCAGCCC
CGCCGGGGATCACACGAGATCGAAGGCGTTACATAAACCAAGACCRATGTCACAAGGRCG
CNNNNNNAGGCCCTTGGAGGCCAAAAGAATTAAGCGCAATGGCTCCTATAGAAAGTACTC
TAATCTTAGCTAGCGTGTTGATCAGACCGTGTTGTAGTCCCAACAATTCAGTTCCGAGTN
NNNNNNNNNNNNNNNNNNNATACATTCTTATCATTGTAACCAAGCGCAGTCTNNNNNNNN
NNNNNNNNNNNNNNNACAAGACTACGGTCTCATTATCCAACGTATATTAATTATTAAAAC
ATGACAACTCCTCCTTCATRGTYCAGTCTTTAAAAAGACANNNNNNNNNNNNTCTTKCTG
TCTRTGAAGGACACTTGTCGAAGGTCCCTATGNNNNNNNNNNNNNNNNNNNNNNNNNNNT
ATTGTACAGTATTTGATTAAACATATTGATCACATCACAGTGACAATAAGGNTTAATTGT
CAACCGGTTTTATCACGAGGCGACGCCGTGGCTGTCTCGCACGCGTNNNNNNNNTTTAGC
CGCGCCTYGCACCAAACAACTGTTGCGGTCGGGATTAAGATTCGATGCAGATCGAGCCGA
GGGAATACGTNNNNNNTGGACAATCAGGCGGCCCGTAATGCGGCTTTAGGCCTAAGTCCA
ATGGAATGTATATTGATYACTGATTTCATACGCGAATACAGCAAGGGGCTACTAAGACGC
TTGTATATAGTGCAGTACGGTCCCCATTGACTAACANNNTAANCAGAAGCGNNNNNNNNN
NNNNNCAGTAGACTTTNNNNNNNNNNNNNNNATTGTCGTTTCCCCGAAACCTTACCGATT
ATAGTCCCAGTCCGTGATACCCACGGCAACATTATGCCAATTTCTGTCAATAACCCGGCG
AATGTCTRTTACCTTTYAGTSTATGNNNNNNNNNNNNNNNNNNTACACAATACTCTCACC
GGGTTATAATATAGGATTACATGGACAGTTGGTNNNNNNNNNNNNNNNNNNNNNNNNNNC
AYCGTTTAGANGAACACCGCTAACCTTTTTGTCATCATTTSGCACCCCCCAAAAAATTAC
CACTGCCAGACGGACATTTAATTAGAAACCCCGGATAGCAAACGTTTTATGTCAACGACT
CTTGTTCTAATTAGAACACCGCTGCGGTGAGCCGGTGCGTACCAAGTTTGANGATTGACT
AGTATANGNTGGTTCNNNNNNNNNNNNNNNNNNNNNNNNNNNNNNNNNNNNACTAAGTAG
TAGTNNNNNNNNNNCCTGGAGCTTTGCAAAACTTCTGCTNCAAGTATATGGTACCAATAA
CGAAATGAGTCGTAAAGCTCCTCTTTTTTCCTCTCCCTGGCGTCACAAGTACACAAGAAA
CACTTCTAGAAMACTCATTGTAACATCTCGTTGANTGGTACATCTTTTTACAACTTCATG
GGTTCCGGTCAAATTGTAATCTGCACGGGAGCTATTCAAGCTATTCCATATTTTTAAGTC
TATTTGTTAATTACGCACGGATAGTGACTATGAAATTCGTCAACTCCTGACATATNNNNN
NNGTAAAAACCAGCTAGATGAAGTACGGCCTAAAGCAGAAAAGTGAGATGAGGAATATTT
CAANNNNNNNNNNNNNNNNNGTGTTGACTTTNACCCACTAATTATGTATCTATCGACTAC
TAACCTACACGCAATATACATGAGTAGCCATTCCGTTTGCGATTAATTCTGTACTGTCGT
CTCAGTGTCTATTCAAAGAGAGGAATATAATGAAATTTCTGCTTCAAGTGCATTTCATCC
CATATTTCARRCGACYCYTGATAGCANNNNNNNNNNNNNNNNNNNNNNNNNNNNNAAARY
GTAGCGTGCGYTAYGCGNNNNNNNNNNNNNNNTTTGNGCAAATATGTATATACAACGTAT
TATTCCCCTCAATATACCTGTCTAGACCGCGCAAAGGTGAGAGGTACCTTATTTTATTAT
GAGTACTTGCAAGCCTTTTGACAAAATTAATGNNNNNNNNNNNNNNTGCAGTCTTCTTTA
TCGCATCGAGTCAGGGCAATTCTACCGTGTTTGGTCGATTCTAGGGTGCTGGAGAGGGGG
ATAAAGTCTGCTTAGACGTGAAAGGGGGAACTTCRATCTCTACACTGCAGGNNNNNNNNN
NNNACTCGGTTAGTGAATACACTATTACTAYTAGTGTACRRYATCCTTTTGASCCATTAT
TTGTTTGCATACTTTAGGAATGATATATGGATTTATCTTGCAAGACTAAATCATATTACT
CCCGTAATCGNGNTGNATTCTCATATTGTTAAATACAAAAACCTTTAATTACATCCTGTC
NGTATCGAAGACCTTCTGGATAATAATTTCTTGTCTCATGCAAAAAGAGAGACACATCAG
CTTATCTGTAGATCTTTGATCYGTAGGAYTTAATGGATGTGGCTTGCATTGTAATAAATC
GTGTCACTACTACTAACTCGGCATTACACCATGGTCTGACGTCAGTCTAATCGRGATGCA
GACCACTGACCAGTGCGTNACTTGGAAGATAACTTCCTTTTCCTATCGCGATAAATAAAA
TCATTGAACNNNNNNNNNNNNNNNNNNNNNNNTGCAGAATGACATACTACGTGCGAACGG
AGTAAACCCCCAAGGATTTTGCAACCTGTGATGAACCTCGCTAACATACTTATTATTGGA
TATCTAACAAGGACAGGGAACGTAGGTGGTCCAGGGTCGAAATATGACAATTAGACTAAT
TATTACGGCATAATAGCGTCNTATGNTTAGATTNATGTCACCTGCACATNNNNNNNNNNT
AGGCAGTTCYCTTGCCATGTAGTCATCTGCCCCATGTGGGCCAACGCCGAGATACTGACA
CGCCCGTGAATGGGCAGGCATTAAATTTCGACTGCGATATATACTGTATATATTTGTTGG
TATTCTCCGNNNNNNNNNNNNTCCTTCTCAAGGCCGGATTATGCCGTAATGTTTAGTTTT
AGATATNGCGGAGATTATTTTTTYACCTGAACNNNNNNNNNNNNNNNNNNNNNNNNNNNC
GGGGTAAGATTCAAATATNNNNNNNNNNNCGTGCACGGGTCCAATGGCTCCTTGTTTGGC
TANNNNNNNNNNNNNNNNCCAGAGTAGGAACTACAGGGTTATGAGGCAAATAACGGGCCT
CAAGAGACTCGCTGCCGAATCACATCGTCCCTGAAACATATCCCATTCGTGCATATTTCC
GGCAGGATCAAACCTATTGCTAAGAAAAGATGCATTTAGCGATATCTCAATACCWTCAAC
CATCAATTTGTTAGCCTGAAAYTTTATATATTTAAGCAGATCAGTTCTATAATTTCGTCG
GCGGAAACGAAGAGAAGGGACAGCATTACTTCCGAATAATGAATCTATCCAACACAAGGT
GAATGGTACAGGGTCAATTAGTACTTTAAGGAGCATTTCGAGTATTCTGCCTATACCGTT
AGGGCCATCCTATTCTAAATGATGCCTGGCTGACACTGTCTCTTATNNNNNNNNNNNNTC
CAACAGCTCAATATTGGTGGAAGTGCATCAGCATGTTCCTCAGACGATCGTCCGTGGTTT
NNNNNNNNNNNNNNNNNNNNNNNNNNNNNNAGTGAAATAATTGCTCNNNNNNNNNATGAG
TATGGATGGCGCACTCTAANNNNNNNNNNNNNNNNNNTACATGATGCACAACGNNNNNNN
NNNNNNNNAAACG-CCGCCAGACGTTNNNNNNNNNNNATTAGTTTTTCCTGGAAATGTTA
GTCCCTAACCCACAATGGCAYGCGGATCGGAACCGCTAYATTATCCTATYTCACACATCT
GNTTCCTTGAGGGATGTCGAAATATAACCAGCATTCTATAGTATCCCCTCTTGTGTTAAG
ATCTCTACNNNNNNNNNNNNNAGACGACCGTTCTTAATAACAGTTGGGTAACAGTGGTCG
TAGGATTGAACCTTCTCGTCTAGGYAGTTGGTTCGCGACCAATAATAGTTCGCTATTSAA
ATTGTGCTCTGTGTGCAGGAGTAAATCCGTCCCCTCCAACATGCGCGGATGCACCGCGGA
TAAGACACGTAAGCCTTATCTTACAACTTGCATAGCTTACAATTTGCCAGCCGNNNNNNN
NNNNGTATCACTGGCCCCTAGCGGTAACAACGGCCGCAANNNNNNNTATAATNTCTTAAC
GTATATNTCGGCAATTCGTTGTAAATTTCCACTTTCGGTGGCTCCTTAATAAATATGCTG
GANNNNNNNNNNNNNNNNAAGCATNTTAAGACCTGTTTAAGTAGGTACATCCAATTCAAC
TTCTTCCTATCTTAGTATCTGTTCGGTAAGATCATTGYRCTCGATTATCAAGAGATGGWC
ACGTATTTAGCTCTACCATTGATATGTCACCATTTCTTCCGTCAATACAGGTGAGTTAGC
ATGGGTCTTATCGAGATCTTGTATGCAGATTCCGTTAACATTCGCGTACCGAAGAAATGT
GAGAATTGCGAATCGGATCTTCCTCCAACTCCGATTCTAACTAAACCGTTCCCGTTATTA
TAAACATATGCAATTTTTGTTTGGATAGGTTAGCAAGATAAGAGGAAGGTGGTATAGTAG
CGTCATAGTGTAATGCGACACACCCATATGACGGGCACTTGAGTAATCTAATTTTATTTC
TTGTAAACTGTATCACGTGTATAAGAAGGTCAATTCACGAGTACTATGTAKTAAAGANNN
NNNNNCTGCTGTTTTATACCACTCGAGACGNGTGTTATGGAGACTACAGTCGTAACATGT
AATTGGCAGGGGGCTTTGGAGACGGATAGACGTTAAACTGANNNNNNNNNNNNNNNNNNT
GTAAAGGAATGCTTGGCAATGAGGTACTAGATTTTCGATAAACTGTATGAAAACGCTAGG
GGGAATGGGCTTCATCATTTCGCACTGCTGTACATTTCAAGGCATAAACCTGGTTGAGTG
CTTATCGAATAGGCTTTCTGATGATAYGGWACCGAAATTGTTAGAATTCTCCCAGGAGGT
ATGCGCATACAGATATTTATAAAAAGTATATATACATGACGTATCNNNNNTTCCCCAAGA
GATTGACAGAATTTAGATGTACTGGCGACCGAATCAAGAAGTGACATATTGAGTATCCAT
TTGTGTATATACRAGCAAGATCGGAGGGAGCGAGGGTATACTATCAAGGRCTATGAGTGT
TATGGATGTCAAGGACTTATTTTCCCCCTTNTGCACRTTTCTATTCCTTGTGCGAGATGG
GGTNNNNNNNNNNNNNNNNCTGATCGAATCGTATATATAACTTATATATGTCGAGATAAA
GAAGGTTAGACACACATGCTCTTCTAGTTGTCTTAGTATCGAAGACATGTATTTATAGTA
TTAGAGCACTGCCTTTGATATCCATATCAGGATGGCCGAAACATACACYYTNAATCGTTG
TTTCTAAAAGTCGGCCTTTCGCGGCGACCCTCGTTATCGCATTAGATATGTCATATAKAA
TCGGTTCGAAAAGGGGCNCGTAAACGTGAAATACATAGAGTTCTGTCCATAGACCCCGAG
GCTTAGATCATCACACGACTCCCGAAAAGCACTGCTCTGCTCAATTAGACGTCTAAATTY
CTCTTTTTATAATATAACGAATGAGAGACTGACACGGNNNNNNNNNNNNTAACGTGTCAT
TATACCACTACGAAGCACTCTCTCTGGTGCACTGTTATCTCTAATTGAGCTTGGCGCTTA
TATTTCGTTGTTTTCTACGCATCATTGGCTCTACAGAACCGGAAATTGAAACCATGGGCG
CCAAGTATTATTAAAAACTNNNNNNNNNNNNNNNNNNNNNNNNNNNNTACCATAAGCATT
TTGTTTTGCTAATCTTTGAGTGTCACTGCTGCTAACGCAGAAGCGCCAAAATGAATATAT
AGAGTGTGTGTATAATATAGACGAGARGAAACTCATGTATCAYCTACTGTAGGTCATCAC
GCCCTATCCACCGGTCYCCATCATCCTTCCTTTTCCTACAACSRGGAAATTTATGATATG
CGGATCTCCACATCATTGCCAGAGCACGTGGCAACAAATAGATATGAAATACCCGTAAGA
AGTGGCGGCGGACTGGAGGTCGAGNAGAGCAACTGTCTCGTTGACCGAATNTTAAAATTT
TTCCCATATTCCGCATATCATCATCAGCAACATAAGGACTTGTGAGTGGCAGAGCTATCG
TTAGGATGGCCCTATCTTTGCATAANACGACTTACTCTCATTTTCAAGCTGGATTRGAAT
CATAATTCTTAGACGCNNNNNNNNNNNNNNNNNNCGCCTTCAGTAACCTGAGTAACACTA
TATGGGAGGTCCCTNTNNNNNNNNACTGCGCCCCGGACTTTCATTAGCAATATNNNNNNN
NNNNNNNNNNTGTTTGATACANAGCGCAGAAATCCTGCGATTAGCTTAACCATTTGTAGT
GACTATGATCATACTCATAGCGATTGGAAGGATTGAGCCAAAGTAGGTATTGCCGTTACG
GAAGTTTACGCATATCTTACCAGAGACGTCCCTYYAYTCAAAACTCCTGTTGGATGTGGA
GAGCGATTATGTGAGTTTCATTTAAGATTTTCTCGAAGCTTGAGATGTTTTGTAGTAGAT
CGAGTGATCAAAAGATCGAAGRCTAACAGGTATCATTGSAGCATGAAGGAAAATCAGTTG
CATACTCTTGCCCCCCGTGGAACCTAGCACAAACACGTATCTACACTCCCTGAAGGCATT
ACGCGTCTCTTAAAGGACTAGAAARGCCTGCGTAGCAAAACACTTCACTAAGCAATACTA
ACTAGCAGGAATTTCGTGAATTATGGGACTTCGCCACGCAATCTGTTWTAGACATGGTAT
AGTTATCGGGCTTTTAATGACATATACTGATATTTCGATTCCCTAATGTGTTATGTCGAG
GGGGGTAGGATATATCTGGGAGCAGCGATTGCTTAGAAGTTKMRTATAAATATTCTAGAN
TTTTTCTGTTTTGCAATTTGTATTGTTGTATTTTGTCGCAGAAGATGCACTACTAGGAGA
CAAGGGTGCAGGAAAACGATACCGTTACCGGCGGGACGATGAAGTGAAGCACTTTTGGCC
GTCATCGGTGAGTCATTCAGTAGAATTTGTTTAGTCGCTATCAACGTTTGTTGCTTATTA
ATGGTAGAACGAAGAACAAGACGTACTCGTTATCCAAAAAGCGGGATGATCCGTTTTGGT
ATTGTATTTATGTAAGTGACTGCTCCTCCAATATGGAAAAATCGGTACTGGATATCGAGG
CCTACACGAACGCCACGAGTGGCTCTAGGCCATGCCGGAGTGGACCTTAACTTCAGATTA
CGTCCAAACGCGGATTGATAAGTTATAGTCTTGATACTAATATTATACGTTTCCGATAAA
TTACTGATAACGAGTTAGACCAGCTCATATACACATATTGATAACGCGCGCACGAGATCG
TAAAACACGCATATACACAAATCCTTTACCACGTGATTATTTGAGATTGCTTAGAGTTAA
ACGTAAATGTGTCTCAGAGGCAAATTCACACGAGCTAGCTCAGGGGCTTTTTTGAGGAGC
GCTAACGACGCCGCACTCATTTTTCGGGATCTAGAAATTCCAAGCCCTCTTCCAATAATG
TAACACTGTCTGGACCGAGATCATAGCAGCAAACCTTAGTATAATGCCTGGAAAAGCGTC
ATGCATTGGTAGCCAAGACAGAACTCGGTCTCCTGTAAGCGCNNNNTACCCACGGCCAGA
GCCGCCTTNNNNNNNNNNNNNTCCATAGGCGTTCTACAAAGTGTATATACAGGCATTCCG
GAAAAAAAAGACATTCATCGCTCTTTCCGAAGTGACCAGATGTGTGGGGTCNNNNATTAC
GCGAACGAACAATTTCAACTTTTTCCCTTGTCATACGCCAAATTACCGTAAGAACACGTT
TTGTTCCCTCCTTCCGAAGGCCTAGCAAGTACGATGCTTTCGAAATGCTTCTGTTGGGGT
CGAATAGTCCATGAGGCTCCGGNACTTTACACGATATTCTTGTACTTGTTAGGGNNNNNN
NNNNNNNNNNGGTCCCNGCCTAAGGAGCCAACTTCAACACCCCTCTCGGACCGCTAGAAA
TTTTATACTGGCNNNNAGGATTGCGAGTGGTGCCATGTTATGAGGGCAACTGACTGCGTT
ATNNNNNNNNNNNNNNNNNATTCTSCCTTATGTTACTCGACCGTCTCATNCNGGTAGTGC
GNGTCAGNNTGACATAACGATCGTAATGNAAACTTGAAGAGAAATAGAGAATTACTTTGG
TCTGGATTTATAATCAACTGTTTACTTTGTAAYCYACAGAATGATTTTACTGCATTTCTC
CACTGCTTCATCTACATCCCCATTCGCAGTTAGTCGGACCTGACTAACAAAGAGCTCANA
GCGGGTNNNNNNAGGAAATCCAGCCAAANCAACCGTTTACGATGCGNNNNNNNNNNNNNN
NNNTGAACGTGCGTGGTTGATACAAGAGTTACTAATCCTGCTCATATATTCAAACCTAAA
TTAACACNTCTTTGAGTTCCGCTCCGCCTGGAACGAGAACGGCACTGCGGATCGAACAAT
GCACACCTCTTTAATTCCACTCTTTGTATGAGTATGGCAGCCTAAAAGTAAGAAAGAATC
TGCATTTCCCGATTCTCTTCGGGCAGGCGGTTCGGGCGGTCGATCATGGGCGCGGGAGAA
TGAAGCTGAACAGAGTTCGTATAATGTAGCATACGACCAGTTTRTGAAAATGCTTCCAAG
TTACGACGTACAAATGTTCGCAGTCACCCTCCATATCATCAGCAGTGTATATACCGTGCG
GATGCCATCCGTGTACAAGGTNNNNNNNNNNACTATTGATTCGGGANGCGAGGACCGTTT
CATCAAATACGGAGCCAAATCTGCAGATAAGTTTCGGTTTCTGCTTGNNNNNNNNNTGTA
GGTCAATCTTCGTAAAGATCAATTCGACCATACTGGCTTCTGAGCTCGCCGGATTATCAA
AAAGAATCTAGGTGGGTTATCACTTTTATGCTCNNNNNNNNNNGNGNTATTTTTCCATAT
AGCACGCTACGTCTTTCTGTTCACATCAACCATTGTTACACTGGTAATGGTTAGTGGATC
NNNNNNNNNNNNNNNNAGGACTTTAGGTCACTTAANGCTATTATCTTTTGAATTTACCAG
GGTCCTATCGGACTAGGCTATAAAGCAAATTGATGCGATACTCTCTCGTATGTCACTTTG
ATTCGCGAGCAATAAATAGTATATTATCCGTGACAGCGGTATCATCAACAAGTAGAGTAA
AGATATTCACACCGGACAATNNNNNACACAATGGCATTCTCGAAATAAATTTATAACTTA
TGTTNNNNNNNCGGAACAATAGTTGTTACTGGCCAGTGTGGCAAGAAGTCATTCTACAAA
CCGCTCCCCGGGAACGTTAATTGCAAGCATTAAAGCGTCTGTTNGGCCCGATCAGATTTT
ACTGGATATTAGAATTACCAGANGATGTTGTAAGATCTTCTGTGGAGCCGCTGGTTGTGG
AACAAGTCACGATATATTGGATCAGTTTTGAGCACTTAGTACACCTATCTCGCTTCGCAT
TTGCGCGTCACATGTGAGTAGGAGAGCCANNNNNNAGGCGACAATGGACTGGATAAAAGA
CATAACTCATCAAGAGCCCCGCGCCACGTAAAAGTTATCGACCCAAAACTCGGTGTATGC
ACTAGGAGNNNGCGAGACTCTTCAGTTTTATAGTCCTAGATTCTCGTCCTGCTYCATTCA
CATGCCGTATCAATGCTTTGAGTAAGATACTGAGAACTAGGACCGCACAACAAGTCGCAT
TTAAGTATATGCAGGATGTGCGCTGACGGCAGAGTGTGATTTGCTACAGGCCATTTATTG
TTCGGATGATATATATGATGTCTGGAATTTGGACCTGGGAAAACGAGAAATTCAATTATT
ATCACAAATATGAATCACGTAGTTTGATATGATACTCGACGGACTAAATTAGCAAACTGA
GAAAGCTGTTGGGGTATAGCGNNNNNNNNNTAAGYGGTTGTTCGGMATGATAATTCTACA
TGTCAGGTTAGCAGCGTTTTTAGTCGCAAATTCTCGGGTCCGCGCAGATACCCTTGGGTT
CGCGATAATCGGTTGACTTGTTTCGTATGTTACTAGGTGGGTATCTGAGAATATATTTGT
GACCTCAAAACATCAGTTTGTAAGACTATAAGAGGATCGCTGTAACTCAGCTTAAGTATG
TGGATATATAGTCACCGACCATAAGTTGCATATAACAGTCTGCTAGCGGATTTTGAGACC
GCGTTAATCCAAGTTTCTGGCCTTCTATGTATGAATCTATTAACAGACCTTTGTATACTA
GAGAGTATGTATCGCTCGCGTTGGTTCTCTTCTGCGTTCGTTCTCAATTTCYCTGAAATG
TTCTTTCACTRTARCTGAAYCRACATATGGTTAATTTGCCTAGGTCAATTTTGACTAAAG
GAAAGTTAGCANGGTCTAAGCAATGACTCAGCATGTCTGATTTTAACTGCAAACGTGAGN
NNNNNNNNNNNNNAAGTACCACCTTAATAATTAATGTTGCGGATAGTTTACAGCGTCGCG
ATTTCCRTCGCCGGYTAYAWTATTGTTNTAATYGTTCTTCCCACATATACCCGGTTAYGR
TCATYANNNGGTAGGGATCTTCAGTTTTCTTTTACTCTCTCTGCCTCCTTCAATCTGCAG
CCTGTTTTTANNNNNNNNNNNNNNNNNNNNNNNNNNNNNNNNNNNNNNNNNNNNAGTGTT
GCGCTTCGCAGCGTCCACACNCCTGATAAGCGATAAATGTCTCCGATCGCGAAGTTTGGC
CATAAGAGCAGGGTAGTTCAATCTGGTTATTTCGTCCTCTCTGGATAATATCAAAGGGAC
AAACTAAGCTACGCGAAYGCACGACTATTGTGCGGTRAATGACAAGTCAACCCCGCACGT
TAGTCCAAGAARCTGATCAGCTTCCAGAATACACTTAATTATAACGGACCCAAGGCNNNN
NGGATACCGGAGGAGTCAACGTTCGGTTAAGTRYACTNACCATWTAATATTAGCGTGATT
YGGAGTCCCKCCCCCCCCGNACATAAATGTACAAWSTCTTWCGTANNNNCAATGGGASCC
GCATCTTCGTGAGCGACCTATAAAGRGTAACGWAATCATGATAGCCCTATAAAAATATAA
TCGATTATATTATAAAAATGGATATCCGACTATGCCAGTACAAAGAATATGCNNNNNNNN
NCAGCACGGTAGTGTGTGAGAAACGATGANGGAAGGTGCCCTCCTAAGGNNNNNGGATTT
AAATCGTTGTACTCGGANTTCCCTGTTCGTTAGTAGAAGCATCATGTGCAATCAACTAGA
AAAAAACTAGTTGGTCGATTTATGAGGGTTTGGGTCTCCATCGAATCTGCGTAACCAGAT
GNNNNNNNTCTAANNNNNNNNNNTAAGGTAAAGTRCCCCAAATTAACTTTGTCCGCAATA
TCATATACTGTCCTTCTGGCTCAGGCCCCCATCTGGGAGATTAGCCCTACGGTAGTANTC
GCAAGCTTGCAATTTTCGTGGGTAGANNNNNNNNNNNNNNNNTACGTAATGTTNNNACCA
TAACCAATAACAGCTCACACTGGATACATCGAGGTATATNNCACGACCGCCCCCGTAGGG
GTGCAGCGCCCGCTCGCCTGCGTGTACCAGCACGACANNNNNNNNAGAATGAGATMCYGG
AACACCTTACAGACGCGTTGCAGAGCTAGCACATGTACAACAACATAGAGACAAAAGTTA
AGCGGTTCTTTATGAACTACGGATGTGATAGCATGAATCCTTCCTTACTTTGCCTTTGAC
TAACACTCATTTTTCTGGCTTANTGAANGGAAACTAATATTAAGTATTTTACTTGTTTCT
TCCCGYAATANNNNNNNNCTCTTCTTGCTGGCCTTGTACAGTTAATGTACAATAACTYAC
CTATGGTCGTTGTCCTGTTTAAAGAGGTCACRTAATTTGCTTCTGATTAGTAAGGACGAG
AACTTGATTAGAATTYGGGGATRNGATATGAGTATAACCCATTAGACAAGCAATAAACCG
TCACYCCCACGCACTTATTAATAATACCGTGNNNNNNNNNNNNNNNNGCTCTGGCGAAAC
NNNCTGATNNNNNNNNNNNGACCTAAAAAATCCTTAGTAGTGAGGTCTACCGACGATTGT
GTAGGACCCAGCCAAATTACACTGTTACTTGTTGGGTTACTAAGATTGATGTTTCAGTCA
TACGTTGAGCTGCGCTTGCGCAGCTGCGACTAGGCTTCGTTGCGAACTAGTCCNNTGNNT
NCGGNCGATTTCAGTTCGATACGTAGGTAAAGGAAAGGTTTTGGTATACTTAATCCATTA
GCGACGAAGAGATTAACCTATGATGTTGGAAGCGCAGTTCTGCTACTCTTTTTTATTTGT
GCTACCCCAATGTGTGATAGCAKAAAATCATTTTTCGCGTCGCTYGGTTGAAGAATTTTT
CGCTCTTATGATGGCAGGGATCTAACCTCTTAAGGTGTAGTAAATACAGTTTGSWGCATC
ATSMATTGGTTAAAAGAAGGGTGTGTTTTGACTTTTAGCTCGACCCTATACTATCTGTGT
AANTGAGATCGCNNNNNNNNNNNNNNNNNNNNGACATATNNNNNNNNNNNNNNNNNNNNN
NNNNNNNCGTATTGAAGAGCAAAGTGAATCCTAATAGAATACTGTCTTGGATTGGGTCGT
TGTGGTTCCCGCAAAACTTCGGTACTGGCATTTCATTCGAACAATTCATCCNGTTCAAAT
CGCATTGACAGCCATTGATAATTTACGATGTCGAAGAAACTTCAGGCTCGGTCAGGTCAN
NNNNNNNNNCAATTACTTTGCAAACGGTAACCTCAGCTTACGTGGGYTTTCAGAATTCAG
CAGATTCATGAAGTTTAGGCTCTCTCTCTATACTTGTTGGTGAGTCGTGGGGTTGTAGTC
TTAACCCGTCACAGCTTTTGGTCTTTGTCAGACTGTCGCAGACATCTTGACGAGATTGTA
AAGAGATGTTAATGGTAATTTGGTTATACCACGGATCCTTTTTTTCCAGAATTACTTGTG
TATAATAKGTTTYTATAACTACATTATTGTTCTGAGGAATGTGGGAAACCATTTGTTAGC
TGAGCATTGTTAGCGATTNNNNNNNNNNNNNNNNNNNNNNNNNNNATTTTGTTACTCTGT
CCTGGCAAGCGCTCAAGGNNNNNNNNNNNWGGTCMATNNNNNNNNAGCCACGTTACACTC
AARAGAAATCRCTCTTGGCYGAGATTTCCTACAAGAATGAATCAGATGTTTAATATGAAC
GNNNTAGAGGATNNACAAGCGGCGTACCTTGCAATACGTTCAACACAATACGTGATTGAT
TTAGCACGCATCTGTTTATACTGACGCTGNNNNTGGTTGGCAGCATGAGAACACAGAAGA
GCGCATTCGGGCTGAATATAGTCAGAATGGTAACTACACTAATACAGCTAAATATGACCC
AACGTCTACAAACTAAGGTCTACCNATCGCAAAAGTCTCATTCGGCAATGGGATCGCTTC
CTCGAGTTGGTAACATTCCTTACATAGCCAAATATACCACCCTATTTWARACTTGTCTCT
CTCTTTCTTYYCAAAGTGAGCGTTTTTTAGCGACCAAYTTTAGGGTGTGAACGCATTAGT
TACGCTAATCGTTGCTTCTCCCGCGGTTGGGTCATCATTAGAATCTGGGGCGGTAAAGGA
YGCCCAGTCCTGTAAGTCCTCATGACTAGNNNNNNNNNNNNNNNNNNNNNNNNNNNNNNN
GCACTACGTGATAAACATTACTGCGTGCGCCATTTACTTCGGACCATAGGTGGATAAACG
CCCGCAAAGGGYRATATTCACCTGAAAGNTAATTGCCGGACTTCTTCNCGYACGGTGCTC
ATTTTNNNNNNGAGAAGTCGGATTCTTGSGGCTCCACACCTGTATGAGTGTAATTTGTAG
CAGAAGTTGGGATCTTATAGGCCATTGTAATACCNATGGCAAACTCACTGTTATATATAA
GTCCCTNNCCACAAGATAAGGGAATGGATACAAGACNNNNNNNNNNNNNNNNNNNNNNNN
CACCCCACGGCTAAGCTCCCACGATCTATGTAATTGCYTTGGTGTCAACTCTTATATAGA
AAATATCTAAGGCCTGGGNNNNNNNNNNNNNNNNNCCAATTCGTATTTAATCTTGACAAT
TGCATGGGCTTGTTACAGATAAAAACAATTACTTCGGTACTAATCGTGTGCTTCTATTAG
GCCACAATTGTTTAACATAAAGTCAAGCCTCCTAGAAAAAAAAAGGGCGCAGTTTGAGGC
GTGTGACGTCACTCATGGTGAATACAATAGATTTCGGCCTCANNNNNNNACGGATATATC
AAAGTGCCCACTGGTTGAAGGCCCGCGTCTATCTGGATCATCCCTTGAAACTTGAGGTTT
ACTCANATAGCTCTAGTCATGAACTCTAGTAATGATATTCAGCGTNNNNNNNNNNNNNNN
NNNNNNNNNNNNNNNNNNAAACAAGAAATAGAAAAAGGCTTTTCATTTATACGAGTGCCG
TAGCCCTGACTGGTCCTCAAGAGCGAACCTCTCTCAATTCCAATNCTTTATCGGATGGTT
AACGTGGGGGGCGGTCCTCGTCGCAATATCAATTAGCCGAGTTGGGACATTTACCTTAGT
TGATAACGCAGCATCCTATAATCCTCGGCAATCACGACGCCTCACCGCATACTTTTCACN
ATCAAGTGATTAAACAAACAGTCGCTACGCGCTAAAACGGAATGACAACNNNNNNNNNNN
NNNNNNNTAAATTTTCCGACCCCAAGTTGTACGAACCGTGGATGGTGNNNNNNNNNNNTG
TAAGATGTACGGTAACACAGTCTTCATCTAGGTTTCAANNNNNNNNNNTCAACARATTAG
RNNNNNNNNNNNNNNNNNNNNNNAGATTATCGTCTTCTAGTGGTTTTACTGCGANNNNNN
NNNNNNNNNTCCCTTTATGGAGTAAGAAATAGTCTTAAAAGGAACGATCCGTTACGAGCC
T
>C_ratsimamangae_A528
ATTCCCTACTTCAGGTCACCTTAAAACGGTTCTACTGCAGCCATGGCCATTCTGTGTCTN
TTCACTTCATCTCCATTTCCAACTGAAAATGATGTMTTCTCTTAGTAGGCGCNNNNNNNN
NNNNNTGCCAGAATTTTCGGCCACTACTGCGGCATAGCCTAACGYAACCTTTAATATATG
ACTGAAGCAATCAATGCAAGCGGCTGCCTTAGAGTCTCAACTCATGTATGGCGAAATTTC
GACAAYATTCAGCTGTCTTCACGTACAGGTTTTCAAGATAAGCANNNNNNNTGGCTCTAT
GCTTGGGCGCACGATTAGCAGAGGCYCGCSGAATGAGTGGGTAACATGTCTGTCAGGATA
GTCTTTCCATTAAAATTGAAAATTTTATNNNNNNNNNGGGGGCGAAATGNNNNNNNNNNN
NNNNGTGATTACTCGACGGTTCTTCGGTCTGTAGGTTGCTTTTTGTGGTTCTCATTATTA
TTATAAAATNNNTGYACCTGCCCYAMACTCCAAGGATTAAATAGGATTTTTCCCGTCTTT
TCCATTTGGGAAAAATTACAGATATGTAAAGTAAGTTCATATTATATTAGTCTATCGCGA
GGCTCTTAAAYTGGTATKACGGTCCATTAATTGCCATTCGTTCATAATRTTTTTAGTTGT
TCTGGTGGGTAGTGATTACTCRGTGCATGAATTCTTTGAGCAGGGGANNNNNNNNNNGTA
GTGAATCCGAGGGCGCCGGAGGGCTTGGTCTGGANNNNNNNNNNNACCAAGTCCTCRGGA
TATGAAAATCTACCCAGGAATCACGTGACCCCRAAGTTCCAACATGCTCGTTGACATAGA
AATTCCACAGTAACTGTTTGTTTTGCATCCGTCNNNNNNNNNNNNNNNNNNNNNNNNNNN
NNNNNNNNCTGTGAGAGATAGCATTGAATAGCAACTGACCTCATTTCAATGCAATTACAT
TTGTTAAGTCTACCACATCGGCCGATATGATCGTGACCAGTCGTGGAAAGCCTGGGCACG
AAAAACAAAGAAATKACAACATATTCTGCTTTANTGCCTCATATTTATNNTATNNNNNNN
NNTCGCACTGCTGTATTGCTGTTNNNNNNNNNNNNNNNNNNNTCGAATCTCAATACTAAT
TGTAACGTCGANNNNNNNNNNNGTCACCGCTAATGCACAGAAGACAAGCCCATGMAYATT
TAACCGTATTGACTGTATTNNNNNNNNNNNNNNNNNNNNNNNNNNTTCTGATCTTTAGCA
GAAAAGTATAACCTCGGCANNNNNNNNNNNNNATNNNNNNNNNNNNNNNNNNNNNNNNNN
NNNNNNNNTCGTTTTTTTTTATTTTCCRCAGTGTGGTTACCATGGTTATTCGGAAGATGC
ACCTTCAATTCTGGAGTGGTGAGNGCATGTGGGGAGGCATTGGGCGATANNNNNNNTATG
RRTCGATTCGGATGAGGTACTGAGGGGAGTACCATCTCAAGCTCCAACAAATCCACGAAA
ATACAGAGTCTCCAATAAGATTTACATTTATCTTTTTAAGCAATTTTCACGACTGAACTG
GTTAGGACTAGCATGGCTGCCAACGTAGTTATATGTAGCGGTCGGATGTCTTARCGGTAT
ACCCGGCGTTTCTCTCGAGTCGAGGTCGGTCAGTCCCGAAGTGTGTCCTCACATGTGGCA
TAACGATCGACCCATGTGTGATTGTCGANNNNNNNNNNNNCAGTTAAGAGATATAACATA
CTATAAGTCTAAAGTTCGGCCTAATAAGCTTAAACAGGMAAGAGCGACGAAATGAATCGC
GAGATNNNNNNNNNNNNNNNNNNNNNNNNNNNNNNNNNNNNNNNNNNNNNNTTAACCACT
GATCGAACTAANNNNNNNNNNNNNNNNCTACCCATNNNNNNNNNNNNNNTCCCTGAGCTT
TGCCNNNAGCTAAAGTATTGTGAGTTGGACAGGGCCGGGATTACWAGGGCGTCTACNNNN
NNNNNNNNNNATTTTTCGGCGCACTTACCCCCTGATATGTTCCTATTYACAGGGAGGATC
TGTAATTCCTGTCTTACTAGTAATAAGGACGCTAAAATTGCCCCGTAGCCAAGTTTAAGG
GTTGTATATGACNNNNNNNNNNNNNNNNNNTCGTACGGAGAAATGCGAGAATATAAGATT
TAAAACAACTACATGATTGTYCAATYACACCTGAATGAAGTCAGGTACCCGCAGGCGGCT
CTTAAGAAATATGTCTGCNCTTCGCTCTGGAGACATRAGACAAAAATAAGAAGGATTACA
CCCRGATAANNNNNNNNNNNNNNNNNNNNNNNNACTTAAATGATAAGTTGAACGATAGCT
AGTTNTATTACAAATGTTTNNNNNNNNNNNCTANAATATATATATGCGGTAGATGCGCCT
TAGTAAAACACCGNAGCAAGTCGCCGATGGATTATTACGTGCANNNNNNNNNNNNNNNNN
NNGTTGTTCTATCAATACCGGCCTGAAGCGCGCTCAGTCGCATTGTGATCGAACTTTCCG
AAGAGTAGTAAGAGNNNNNNNNNNNNNNNNNNNNNNNNNNCCGAGAGGACAAAACAATTG
TACTGCCTGGTTTTTATYGCGTTGTCGGCAAAAATTGKNNNNNNAGTCAGGCGAAAACAT
CCTTTGGGGGGCAGTAATACCAAYAATAGTGTGATGAAGTCAATGCACGCTCCGAATYGT
GTCACCTCNNNGTACAGACATCAAGCACGTANNNNNNNNNNTTAATATGTCGTGATAGAG
GAMAAGTTGAAATTTGCGTATTACATTATATARACGAGGATATCCTAGAACAGTTTTAGT
TGACGTCCGTTATGGTTCTACGTGATCCATCAGCGTGAATGTGTATATATAATNNNNNNN
NNNNNNNATACGTAGAGAGGGNNNNNNNNNNNCGTTCCAGGGAGCAAAACGGTACGTYAC
CCTNYCGTCGTTTAACGAAGTGGATGCATGGGAGACACCCGGGCAATTTGGATTTTCGTA
AGGAAATGACTTTATAAACTAAGATATACCCAGGAAGTCAAGAATACTATTCGTACTACC
AATTATTATTNAGTTAGTAGTTCAGGTAGAGAGTAYAGGTCCCCATTTCTGATATTTTGA
TAGCGATACGGTTTTACACACATACCTAGATTACCGTCATTCAAGAGTTAGATTCACAAG
TGATANTTTCTTTAAACCTGCCATGATTAAAACTCCGATGTATGTTTATTATTACTGTCA
TTAATTTCGGNNNNNNNNNNNNNNNNTAATGATGACTCGGGCTCTGGATTTCTGCTGTCA
ACGCGGGTTCTGTATCGTGGTAATAGCAAGTTTAATTGCTAAAAANNNNNNNNNNNAAGA
TTAGAAGTCGAACGGACATGTGTCCACATGTTTAAGATTTTNNNNNNNNTCCATCTAATT
CANNNNNNNNNNNNNNATCAGTTTATNAATCTACGCTAAGAGTAGTGCACGGGCTGGAGA
TAAAAGAATTTTTACATTGGTGTTTTGCGCCAATAAAATGCACCNANGCTATAATGCAAY
GCGATATGGGATTGAGCACACGCGTCTGCCAGAGCTCGAAGACAATCTATATANNNNNNN
NNNNNNNNNNNNNNNNCAACTACCTTATGAGCNTGGNNNNNNNNNNNNNNNATTCGTAAA
TGTNNNNNNNNNNNNNNATANNNNNNNNNNTCATCATTTACCTTAAGATTACGAACACTT
ACGANNNNNNNNNNNNNNNNNACAATACTGATTATTCCAAATCGATAAATAAGTYAGCTT
AYAGATGATAGTCCGGCTGGCGCTGATCGGTACGACTGTTCCGACCTCTGTCACTTCCTA
TTCTATAGAAATGTGGAAGGTTCTAAGGCTGTCACGAAATTCTCTTTTCACGTTCATCTT
ACKAGTAAAATTGGTTTTATGTCGCAACTGTATTNNNNNNNNNNNNNNNNNNNCTAACAT
TACTCTATGGTCACCCTTAATGGCTTCAAGCCGGGTTTATATCCGATGGAAATAAAAAAA
AATTTGCCGTTCTTGTATTTCCAGACAAGCAMCGTAAYGATTGGAYAGNAATGCACTACA
CACACGNNNNNNNNNNNNNNAATGTAAGACTCAAACAGTTGATGTAATCTTTTATGCAAG
TATTAAAGCAGCGAATAGGGAACCTATTTATAATTCTATCTATAATGCCTCTTAAAATTA
ATATCTTAAAAAATCTCATTTTTCATATAANNNNNNNNNNNNNNNACACTAGAGTAAAAT
CTTATTCARGTAGTCGGTTTTTACCGGAGTTAAGGAATATACCAGGCATTGCATTATCAT
CCGCATTTACACTGTGTGATAAGGAGCGCCTGTTNNNNNNNNNNNATGCACCTAAGATGG
GTAAATAACGTTGTCCAAGATTATCAGCGTTAGAATGAGGATGTCAAACCGAGGGCAAAT
TACTTATTCTTGATTCTGCCTCACTAAGAAGACGAANNNNNNCNGACGTGCTTATCGACA
CNNNNNNNNNNNNNNNNNNNNNNNGACTTTCTTAGACGATTATTCTCTTATTATATAGTT
CGGCAAATCTAAACCGTCGTACCGGTGGCTNNNNNNNNNAGAACCTATAAGGCAATCTCT
TCAACGTGTAAAATTGTGCTTTAGCNNNNNNNNNNNNNNNNNNAACTCTCGGGTNNNNNN
NNNNNNNNNATTTCCGAATTTGTATGYCGAGCCAATCAAATTAGAAGAAAGTTAMGTGAG
YTTSCAGAAGTTAACATTATTGGATCTACAAAAGTGGTCATGTCCGGGGGATCATACTTC
CTTCTTTGCNNNNNNNNNNNNCCATTCYGAAATCCACGGAAAGGTACTTTCAGNNNNNNN
NNNNNNNNNWAATATTGTCCGATTTAYTTNNNNNNNNNNTATCAGTATGCGTACTACNNN
NNNNNNNNNNNNNNNNNNNNNNNNNNNNNNNNNNAMAACAAACCATGTGGAGGGTTGTCC
TTGGATAGTGCTNNNNNNNNNNNNGATTCTAAGAAAGGTTTGCTAGGTTTAAACATGATG
TACTTTCCATACAAGCGTCCTTAACAGTTGTCGTATATTAAAACTCTAACGCATNTAAGC
ACCGGGGTAATTYYACNNNNNNTTAGTGTTATTGTTTTTTTTAGGAATATCTCCCCCCTN
NTGTTCAAGGTAAGAATCCCTGGCCAACTCATATAAACTACGCGGGGTTAAGAGTGCTRA
CCATAYTAAAGGACATTAACAGGCGGCATTGATATGACTCTGCTCACAACGTNNNNNNNN
NNNNNNNNNNNNNNNNNNNNNNNNAATTCAGCTTTANNNNNNNNTACAAATGGAACGTAT
TGGTCTTCGCTCATATTTAAATTTAATTCGACCCGATNTACTCCTARATCGTGAGTCACT
GAGATCTAGCGCAGCGTTTCAGAAGYNATTTAGATCAGCTAAATAATAAACAAAAAGCGC
GTTRGTGAGTATGAGANNNNNNNNNNNNNNNNNNNACAAGTGGCTTGAGGATACAKCGTA
AGCATGAGCTTSATTACAGTCAGTTATGTGTCTTGCTCTGATTCACTTTTAACTCNNNNN
NNNNNNNNNNNNNNNNNNNNTCAAACATGACATCTTATGTGCTTCGAGAAAGTTATCGCW
TATGGTAATACAATGAGATTAGGGGGTTACTTTGGTCTTTGTTCGGCCATATTAATTGGG
TTTATTAAACTGTCCGATCCTGTATTGTTAAGTTTTAGATAMASTTCATAACACGGTTCT
CTTTTCAGTTTATCATTATGYGCTGTTTTAAGAGGGGAYAAGCATACACGAAAAATATGC
CACTCTAACGGAATTATAAAANNNNNNNNNNNNNNNNNNNTATCAGAGACCGAGTTCTGT
ACGCATACANNNNNNNNNNNNNNNNCTCGGACGNNNNNNNNNNNNNNNNNNGACGTCACA
GAAAATACTGGTGGGCCTAAATTGTTAANNNNNGAATATCACAATCTTGCATTAGATCCG
ACATCACTGCCGTGTAACTAGGTATAACAATTGTGATTTGGCTGCAATTGAACAGTATCG
TCTAGCACTCTTAGACAGTACTAATTCCAACAAACAATCTACGCGTGTAAGGCANATCAG
TCGCTNNNNNNACCCGGGATGTTTTAATAATGTATATCTATAAGCTAATTCCTCTTAATT
CCGTGATCGATGGGGACTGCCTTAGTTTGGTTGTTTTTCTGTCACTACAATGTAGATGGA
GAACTARCACATATTACAGTATAACTGGTATAGAATCACTGCATTATAGAGAATGATGGR
CGAGTCGAATACGAGCTCACTGAATGCGAGCGTCCAAGCCGTGAAGTAATGTCGTGTATG
CGTATACCTGNNNNNNNNNNNNNNNNNGGTTACCTCACCGCCTTACTGTGCACAACTCGA
GGGGAGTATGATTAAGCAAATTGGTCTACATGTACGTATATCATTACACTTGGGTTAGTT
ATTCGTCTTTTCATGGAATCATCCGACAGAGGACANNNNNNNNNNNTATAGCACCTCTGG
TCGAGATANNNGAGAAACNNAATATCAAGCTACAACATCATGGAATTGTCCCTATGGAAG
TTGAGAGACCTATAGATAAATCRAAAAGCAGGATGAATATAGTAAAAAACAGTCGCGTAG
TAATGGTCGGGACACCTAAACAACAAACGTGGATAAAAARTAGTGAAGCGTTTTAACTCC
GCAGCTGTTGTCCGAGACCACTCTTCTACCAAATACTTACANNNNNNNNNNNNNNGCGCA
TTCGCAGAATACGTGAATTATACCCGTCGCTAGTAATGGACTTTATTTAGATTTTTGAGT
TACTACAGATTACCCCTTATCCGTCCACATACGTCGACGAGACGWCTCAGGCATCAACGC
TGGTNSAGTKGGTGGTTGTAAGTTAMCACTTTCGGATGCTCAACTGCMAGACCGTGCCAC
AAGTTTATCTTTTGTGATAAGCGTCAACGTCAGCGCACACTTCTAGCGCGGTGCGTATAG
ACCGCGACACAACAGTAGCTAATCACGGTCCTTTATGACCAGGNGTTAGCCTATTTACAN
NNNNNNNNNNNNNNNNNNNNNNNNNGTAACAATTACGCGACGCCACCTATGNNNNNNNNN
NNNNNNNNNNCCCTGAAAATGGACCTACTCATATGTGACGAGCACGAATTCCTGTCGTCA
TCATCNNNNCAGCNNNNNNNNNNNNNNNNNNNNACAATTGGGCGACACTTGTTGGTCAGA
AAGCAATAGAAGTTGTAGTGAAAACTGTGTAGCTTAGGACCAAAACACANACATATATCT
TTCATNNNNNNNNNNNNNNNNNNNNNNNNNNNNNNNNNNNNNGAGTACTGNTATTTTCAA
GAGGTGAGGCTGGGTGAAGTGTGACNNNNNNNNNNNTTGTTGTRGGTAGAGAGTCTAAGA
ATCCACTAAGGACAGNNNNNNNNNNNNNNNNNNNNGGAACYTTGGTCTGAAGATATATGA
NCTTGTATACTTATGTTAAAGAGAGAGACACCCTNNNNNNNNNNNNNNNNNNNNNNNNNN
NNNNNNNNNNNNNNNNAACCATTAACTTTTAATCCCAACATTGAAAAGCACNNNNNNNNN
NNNNNNNANTGNCNGNANTAAGCTGRCTTTTGGTGTGCCGATCTTGAGTGTATGACAATT
ACGAGACGAGGGACAGAACGTGACTATTCTGCCAGTAAAGGAATATAATATTTAAGGTCA
ACGACTCATTGGTAACAGCYTTGATACTCTCTGTTAGCGTATCCCAATGACCTAGGGTCA
ACAATCAAACTGTTCCATGTCAGTCAGGAGGTTAGCTCCCGCAGCTAGCTGATCATTAAA
CGTTCAATACCCTCGACCGGTAGATTATATGATTCAAATTATACTACCTTCGCTTTAATG
CCAAGTGCTTTTCGGTATACTACGCCGTCGACTNNNNNNNNNNNNNNNGGATCTATGATA
AAAYTCCAGTCCCCCCRACTTCCGGATTAGTTAGTATGGTTTACCGAAAGCAAATCTTCG
TAGTTGATCACTGGCTTGTCCCAGGAAGGGAGTATAATGGTGGACCATCATTAGGTCCAT
GAGTAACNNNNNNNATTGTATTCCAGTACATAAGTCCTACAGACAAGAGAANNNNNNNNN
NNNNNNNNNNNNNNNNNNYAAGGGCNNNNNNNNAAAWACANGTGTATSAGACACCANNNN
NNNNNNNNNNNNNNGCGATACGGGCCCTTGAAGTCTCTGAACAGTTTCATTGGCGAGCAG
CAACTGCCGGTAGTGAAGTCGTCAACTCACTGCGACGTCAGTTAAAAAGAAGGAGTAAGA
ATAACACTAAGACACGAAGACGATATCTCGCAATGAAGCAAATNNNNNNNNNNNNNNNNN
NNNNNNNNNNNNNNNNNNNNNNNATTGACATTTAGACTGATGCGRAAATAGCAGACAGGG
GTAACANNNNNNNNNNNNNNNNNNNNNNCTGTCTCATGTTGAAYTAAGCGCAGTAAAAAC
TATCGTATGCAAATTTTGCGGACTTGGGGGTCAGCACAGTGAAGTTGCTTAAGTGGTATA
TTTGTCRAGGAGGACCNNNNNNNNNNNATAAATATCGGGATAGCCTGCAATATTAATATA
AACATCACCTAACGCGTACGAGGCTACGTAAACATAATAAAACAGATATTACCTCAGTTG
TTTTGCGATTACTTATTGAAAAACGATACACAAAAAAACAAAATTACAGTATTAATCCTC
CAAAAAAGGTACTTGAGGTAACGTTGTTGGTACTAAANNNNNNNNNNNNNNNNNNNNTTG
TTAACCTACCACTTCCTGCTCTCTATCANNNNNNNNNNNNNNNNNNNNNNNTGACAATCA
GCGATCTGGCRAYGGAATCATCAAATCAGTAATGAGACACAGTCCTAYAAAAATGTAAAC
GCGGGATTGAAAACATTAATGTAGATGGTACTAAACTGTAAGTATTCTATGATATGGGCG
CGAACGTTCGACGCGAAAGAAGGCGGCGTTATGGCAAGCTGCCGGCCCTGACTTAGTGGG
CCGAGACGTTAACAAAGGTATGCACATTGATACAAGGACGTCCGATTTTTCACACACCAT
CGTATTCGAAACTCAAGGAAAAGACTCCACGCCCCCAGARTTCAGRTTAAAATTTTGCTG
ATAGANNNNNNNNNNNNNNNNNNNNNNGAATCGCGAGGAAGAACTAGTAGGATACGTTAA
TCCATTGGTGATTTAAKTGACTAMAGTCRTGCAGACCTATATACGCGATAATTGATTCGC
TGACACCGGATGAAGTGCCAATAAGTTAGCATTGCTCTGTTATGCTGATTACTCCCCGTA
NNNNNNNNTANACGCCGTATGTTCAAGTACCTAATAGAAGCAAAAATNTTGCACACTTTT
TGCCAAGTAGGCGCTAGTGAATCTCTTGACTACCTAACCCTCGGTCGTTGTACATTATCA
TTGACGAGAAGTATCGAAACTGTCATAAATANNNNNNNNNCGACAATCTATTTCGGTCAA
ATGCATCAAATGAGCAGCTCGCTYGYGTCGGTGGCGAAGTGATGTTAGACNNNNNNNNNN
NNNNNNNNNTCGGGGCCGGTCGCAMCGGCGCGGGAATAAGGTCTTTAACACYGTATTGGA
ACTGATCTCACCTTACAGAACAGGCTATTAATAGCTATTGTCGTGACAGGCGCCTGAAGG
ATGGAGGTCATTAACAATTTGCCCGTAACTCCGGCTGGCCTCATCGAACTGCAACGTGTG
CCCCCACAAAGACCATACTGTTAAGYAGNNNNNNNNNTGCGGACGTCACATTCGGTGCTT
CACATTCAGGACCCGTAACTTTGTRTTAWRTCTGGCGTATACRCTTTCACTCCCGATAGG
TTTTCGAGCACTATGCTTCATCGTTGGCACGAATTGTCTGTTAAACTCGCAAGTTAGANN
NNNNNNNNNTATTTTGAGCCTTCNNNNNNNNNGTTAATGGTAATGTACAGGATCTATTCT
CTACAGCTAATGAAAAGAAGTCGTACATCTTCGTTCCTGATTACGTGTCTGCGAGATTTN
TTTCCCTATGCTGATTGGTCGTTTCTGAGGATAAAGTTTAATGACCCTAATGCAACATAG
CACTCTTTACTCACATTCCACATAACAGAAAAGAGAAGACCACTGNNNNNNNNNNNNNNN
NNNNNNGTGTTACATNNNNNNNNNGCTTACGTCGTTGGATTATATCAAAGCACCTATGAG
ATAACAGGTGTTTCCTAATCCTAAGCAAGGCCAGCGCATTTNNNNNNNNNTANAGGTTGT
NAGACTTCTCTTGCTCCTACAKAAATCACCTATCTTGCCYGCMACCGATTAGTGGCATGT
ATGANNNNNGAATCTGGNNNNNGAAACTGCTCAGACTGAGTAAGATATTGGCGTAGAAAT
GCCTATGTGGGTGTAACGCGGYCTTTTGTCATAAACTTATATTTTCAGAATAATCCTTCG
CACYTGTTGGAACGCTCGGTNCTCAGATTAGTGGAATGATACCTCTTCTTACAAGTACAC
ATACTTTATTTCAAGTTCGTAATACTGAATTGCCTTGTGCCCTTTCACGCCGTATCGTCG
ATCTSAGTRCGATAGGACCTCGGAGAYGAYAAAATATGACATATTACTTCTAGGTTGATC
TGCAGTGGTCTTGACATCGACTAGTTGTTTAGTAGTTGGATTGAGAGTATCAATCCCNNN
NNNNNNNNANNNNNNNNNAGANATCCGAAGCATGATTTTAAAGTGTTTNNNNNNNATTCC
CCTGGTGCAAGTAATCACAAGATCGTATTYGTGATTTTTTACCGATTTATGTACCTCCAC
TACAAACARGACCTATGYATTTGGTAAGGGACGTGATAGTTGCGCTTATTCAAAATACAA
CGTACCGTGSTATGCATGAGTGANNNNNNNNNNCCCGAGTTACAGATCCCAGTCTGCAGA
GATANNNNNNNNNNNNNNTCTGCCTGRAACAGGAGTTTTCCTATCATGAGGGATAATAGG
ATTACATGNNNNNNNNNNNNNNNNNNNNNNNNNNNNNNNNNCTCCGAATAAATAAAANCC
TTCTATAAGCGCAATTTTATGCGCTNNNNNNNNNNNNNNNNNNNNNNNNNNNNCCCGAGG
ATGGAGTTGATTGTTGCAGGCTNNNNNNNNNNNNNNNNNNNGTTGGATAGTAGATTTTAT
AAAATCCTTGAGCTCGCTAACATCTGCTCCGCGTGGNAGAGNNNNNNNNNNNNNNNNGTG
ACTAGTACTTTAATATCAAAACGGATAGTGTGGCACTTAATCTTTTGTAGATTCCATACG
ACTACCACACAAGTCTTGACAGGCAANNNNNNNNNATTTCCAAAGGTACTAGACAGATTA
GGAATAGGATGTGTTTTAGCTTACTAGACTTGCCTCTGGGGCGAGCTGCGGTGGTAACAA
CGTAGATAAATTTCGAGGAATATNNNNNNNNNNNNNNNNNNNNNNNNNNACCAAGAATAG
ACTCGGAGSCTTAGGGACCCCTAATCTGTCAACTTGCCCCTTAATTTAAGGGCTAAATAA
ATAATAACTYTYTCTGAACCGTGTATGCTCACACTTCGAATATTAAAGGTACTTTCTGCG
TATGATGNTTTTGGTAGATTTAAAATTGMAYGGTGTTATCTGGTGTTTATGCGNNNNNNN
NNNNNNNNTAAATTRWACGCTGATAACTCGGTGAATGGATAAGGCAAATCAGAGTAATTT
TNNNNNNNNNNNNNNNNNNNNNCGTCAAAAGAAAACACGTGGTATACGYGGGAGGCTAAC
GAAGAGAATCGTTTGAGCRCGGCTCCACTSGCTACGTCGGGGCGCGATCTTCGTTCCCTN
NNNNNNNNNNNNNNNNTTGCAAAAAGCAGAAGGTTGTTGAGGCAGTACTGTTGATGTAAC
TCGCGTACTTAGAGTCTAAAGATAGATTTGTGGAGAGNNAGATAGTGGCAAGATCNGTGC
AATGAACCTCTAGAACGCTTAAAGCTACGCCACAGGGCAKGTTCATCTRTTSYCTTGGCT
GCTGCTTTAGGGCAACTTAGATAACATTCAGTCCCTCGGGNNNNNNNNNNNNNNNNNNNN
NNNNNNNNACGGGATTGAACCACCCGGAGCTCCCCCAGATCACGCTATCAAAGTCCATAA
ACATCTCTTCAAATGACGACGTTCAGTTGTCGAAGCCACGAATATAGCCCTCTCATAANN
NNNNNNNATTTACCCGTAGACCGGCCATGATNTTACGATAAATGAGTCGTATCGACGTGA
CAGCTTTTAGTACGAAATRACTTTTTGACAATGATGTGCACACAAAGGCGNAATTTAATC
ATTTGAGAAAGYTTAATAGTAYYATGAATGSAGAGATGGAGTAAGAGAGAACAATGCTGA
ANNNNNNNNNNNNNNNNNNNAGTCTTGTCCATGGTTCACCTACATTGGAAGTAATCGGGT
AGNNNNNNNNNNNNNNNNNNNNNNNNNGCKGTTTATTCGCTTTCWYMAAATATAGTTACT
GTCACTAAATAAATACTTGCATGGTACACTNNNNNNNCAAGCTTGATCCCGCGACCCCGT
ATASAAATCTGATATNATTTTTANNNNNNNNNNNNNNNNNNNNNNATATYGCAATGCGTA
CGATTGGGGCAAAGCTCTACACAGCCTAGCCAACATACATAATGTTAAAAAAAGAAAAGG
AATGNNNNNNNNNNNNNNNNNNTTAATAGCAACTTTTGAGGGAGNNNNNNNNNNGCGGAA
TGCAAATCTTCCACGCATTAATCGACTANNNNNNNNNNNCNNTCTGCACGGTTAAGGTGA
ATACAAGTCGACTGATCCTCGTAATAAGTGCTCTATGTTAACAAAATATGAAACGCTCAG
CACCAGAAATACGAAAGTGTGGTGATTCAACTTTAGCTCTGTTCATATAACACGTGTCAG
AGAGCACAAGTGATGTATGGAGATTAAGTAAAACATGTACCAACTTTSTCTCCCGGGANT
ATCATGGGGCAGTAACGACTATCCATAATCGAGTAAAAAATATCAAAAAGATATGGATTC
TCTGTCTCACTAAATTCACCATAACGCACCGANNNNNNNNNNNNGAATCAGATTTTATAC
CANNNNNNNNNNNNNNNNNNNNNNNNNNNNNNNNNNNNNNGTTATGTTTTCGTTAAGTTC
CATTTTCGACTTTTTCTTTTAGAAGTTAGGACTCCATTACTTCACCCGGCRAGTTTATAG
TATTACACCTTCGTCTGTCTGCATGCATATTATACTACATGACGGATCGAATTNNNNNNN
NNNNCTCTTTTATTGGCGTATTCACTATCAGACTAATATTGCTCTCCGGGATTATAAACA
TGTGGTGGTTCTATAGGGGTTGGAGCCAAGCTTCGGTTGCCAAATCATACCCAGCCCCCC
TCCNNNNNNNNNNNCATCTTTCTCTTTTANNNNNNNNNNNNNNNNNNNNNNNNACCTGTT
GTCACTTCGGGCGTAATATGGGATCGAAAACAATTGGATGAGCACACTGTGGTGGAYCTT
GATCATAATATTGAAATTATTACGTCTTTTNGGATATTGCACTTGATAATTTCCCAGCCC
CGCCGGGGGTCACACGAGATCGAAGGCGTCNNNNNNNNNNNNNCCAGTGTCACAAGGGCG
TNNNNNNAGGCGCTTGGAGGCCAAAAGAATTAAGCGCANTGGCTCCTATAGAARGTACTA
TAATCTTAGCTAGCGTGTTGATCAGNNNNNNNNNNNNNNNNNNCAATTCAGTTCCAAGCG
ATATATCTCGCCCTACATTATACGTTCTTATCATTGTAACCAAGYGCAGTCTTTCTCCAT
ACGACAGTACACCCGACAGGACTACCATCTCATTATCCAACGTATATTAATNNNNNNNNN
NNNNNNNCTCCTCCTTCATAGTCCAGTCTTTAAAAAGACAATCATCCAATACTCTTTCTG
TCTGTGAAGGACACTTGTCGAAGGTCCCTRTANNNNNNNNNNNNNNNNTCCGNNNNNNNT
ATTGTGCATTATTTRATTRAACATRTTGAYCACATCACAGTGNCAATAAGGATTAATTGT
CAACCGGNTTTATCACGAGRNNNNNNNNNNNNNNNNNNNCACGCGTNNNNNNNNNNNNNN
CGCGCCTCGCATCAAACAACTGCNNNNNNNNNNNNNNNGATTCGATGGAGATCGAGCCGA
GGGGATACGTNNNNNNTGAACAATCAGGCGGCCCGTAATGCGGCTTTAGGCCTGAGTCCA
ATGGAATGTATATTGATTACYKATTTCATACGCGAATACAGCAAGGGGCTACTAAGACGC
TCATATATAGTGCAGTACGGTCCCCCTTGACCAACAGCATAAACAGAAGCGCGACTATGA
GCGAACAGTAGACTTTGTCCGATTGCGCANTATTGTCGTTTCCCCGAAAYCTTACCGATT
ATAGTCCCAATCCGTGATACCCACGGCAACATTATGCCAATTTCTGTCAATAACCCGGNN
NNNNNNNNNNNNNNNNNNNNNNNNNNNNNNNNNNNNNNNNNNNTCCGCAATACTCTCACN
NNNNNNNNNNNNNNNNNNACATGGACAGTAGGTAAAGATTAGTCCGACTGTATATACCAC
ACCGTTTAGACGGACACCGCTAACCTTTTTGTCATCATTCGGCACCCCCGAAATAATTAC
CACTGCCAGAAGGACATTTAATTAGAAACCCCGGATAGCAAACGTTTTANNNNNNNNNNN
NNNNNNNNAATTAGAACACCGCTGCGGTGAGCTGGTGCGTACCAAGTYTGANNNNNNNNN
NNNNNNNNNNNNNNNTAATCGTCTACGCAATCTATCGACGCTCCGCGGTCGACTAATTAG
TAGTNNNNNNNCTGCCTGGAGCTTTGCAAAANNNNNNNNTCAAGTATATGATACCAATMA
CGGANNNNNNNNNNNNNNNNNNNNNNNNNNNNNNNNNNGGCGTCACAAGTACACAAGAAA
CACTTCTAGAAAACTCATTGTAACATCTCGTTGRCTGGTACATCTTYTTWCAACTTCATG
GGTTSCGGTCAAATTGTAATCTGCACGGGAGCCATTCAAGCTATTCTATGTTTTTAAGCC
TATTTGTTAATTACGCACGGAYAGTGACTATGAAAGTCGTCAACTCCTGACNNNNTACGG
ATGTAAANACCAGCTAGATGAAGTACGGGCTAAAGCAGAAAAATGAGANGAGGAATNTTT
CAACANATGCCGTTGGAGTTGTGTTGACTTTTACCCACTAATTATGTATCTATCGACTAC
TAACCTACACGCAATATACATGAGTNNNNNNNNNNNNNNNNNNNNNNNNNNTACTGTCGT
CTCAGTGCCTATTNNNNNNNNNNNNNATAATGAAAATTCGGCATGAAGTGCATTTCATTC
CATATTTCAAGCGACTCCTGATAGCATTAGAAGTGTCGCTAAAATTGGGAGCGANAAAGC
GTAGCGTGCGCTATGCGNNNNNNNNNNNNNNNTTTGTGCAGATATGTATATACAATNNNN
NNNNNNNNNNNNNNNNNNNNTCTAGACCGCGYAAAGGTGAGAGGTACCTTATTTTATAAT
GAGTNNNNNNNNNNNNNATGACAAAATTAACANNNNNNNNNNNNNNTGCAGTCTTTTTTA
TYGTATCAAGTCAGGGCAATTCTACCGTGTTTGGTCGAYTCGAGGGTGCTGGAGNNNNNN
NNNNNNNNNNNNNNGACGTGAAAGGGGGAACTTTGATCTCTACACCGCAGGNNNNNNNNN
NNNACNCGGTTAGTGAATACACTATTACTACTAGTGTACGRTATCCTTTTGACCCATTNN
NNNNNNNNNNNCTTTAGGAATGATATATGGATTTATCTTGCATTACTAAATCATATTACT
CCCGTAATCGTGTTGATTTCTCATATTGTTAAATACAAAAACCTTTAATTRCATCCTGTC
TGTATCGAAGACCTTCTRGATAATGATTTCTTGTGTCATGCAAAAAGNNNGGCGCATCAG
CTTATATGTNNNNNNNNNNNNNNNNNNNNTTAAYGGATGTGGCTTGCATTGTNNNARATC
GTGTCACTACTACTAACTCGGCATTACACCATGGTCTGACGACAGTCTAATCGGGATGCA
GACCACTCAACAGCGCATAACTTGGAAGACAAATTCCTTTTNCTNNNNNGATAAATAAAA
TTATTGAAGCTCTGTTAACACTGCTYATTCACTGMAGAATGACATACTACGTGCGAACGG
AGCAAAGCCCCAAGGATTTTGCAACCTGTGATGAACCTCGTTAAGGTACTTATTATTGGA
TATCTAACAAGGACAGGGAACGTAGGTGGTNNNNNNNNNNNATATGACAATTAGACTAAT
TGTTACGGCATAATAGCGTCTTATCCTTAGATTTATGTCACCTGCACATACCCCAGTAGT
AGGCAGTTCTCTNNNNNNNNNNNNNNNTGCCCCATGTGRGCCAACGCCGAGATACTGACA
YGCCCRTGAATGGGCAGGCATTAGATTTCGACTGCGTCATATACTGTATATACTTGTTGG
TTTTCTCCGTGCCACCTGTACTCCTTCTCAAKGCCGGATTATGCCGTAATGTTGAGTTTT
AGATAAGGTGGAGATNATTTTTNNACCTGAACGGTACGGACCAATACACCGCTCTCGCTT
GGGGTAAAATTCAAATATGTCAGGGTTTCCGTGCACGGGTCCAATGGCTCCTTGTCTGGC
TANNNNNNNNNNNNNNNNCCAGAGTAAGAACTANNNNNNNNNNNNNNNNNNAACGGACCT
CAAGAGACTCGCTGCCGAATCACATCGWCCYTGAACCATRTCCCATTCGTGCATATTTCC
GGCAGGATCAAACCTATTCCTAAGAAAAGATGCATTCAGGGATATCTCAATACCTTCAAC
CATCAATTTGTTAGCGTGAAATTTTATATATTTAAGCAGGTCAGCTCTATAATTACGTCG
GCGGAAACGAAGAACAGGGANNNNNNNCCTTCCGAATAATGAATTTATCCAACCCAAGGT
GAATGGTACAGNGTCAATTAGTATTTTAAGGAGCATTTCTAGTATTCTGCCTACACCGTT
AGGGCCATCCTATTCTNNNNNNNNNNNNNNNNNNNNTGTCTCTTATAGGGGGCTAGTATC
CAACAGCTCAATATTGGTGGAAGTGCATCTGTACGTTCCTCAKCYGATCGTCCCTGGTTT
YCGGGCTCTCCCTCAACAGARYGAARCTAGNNNNNNNNNNNNNNTCATGAACTATATTAG
TATGGATGGTGCACTCTAAGAACGTAGCTCGATTATTTACATGATGCACAATGATTTTGA
ATATGTCGAAACG-CCGCCAGACGTTATGTATCGGNTATTAGTTTGTCCCGGAAATGTTA
GTCCCTAACCCACAATGGCACGCGGATCGGAACCGCTATATTATCCTATCTCACACATCT
GATTCCTTGAGGGATGTCGAAATATAACCAGCATTCTNNNNNNNNNNNNNNNNTGATAAG
ATCTCTACCTCGATAGTCCCGAGACGACCGTTTTTAANNNNNNNNGSSTAACAGTGGTCG
TAGGATTGAACCTTYTCGTCKAGGYAGTTGGTTCGCGACCAATAATAGTTCGCTATTCAA
ATTGCGCTCTGTGTGCGGGTGTAAATCCGTCCTCTCCAACATGCGCGGATACACCGYGGA
TTAGACACGTAASTCATATCTTACAACTTGCATAGCTCACAATNNNNNNNNNNATATTAG
AAGTGTATCACTGGCCCCTAGCGGTAACAACGGCCGCAATGGTTTAYATAMTYTCTTAAC
GTATATATCGGCAATGCGTTGTAAATGTCCACCTTCGGTGGCTCCNTAATAAATATGCTG
GAACTTTCTATTTGAACAAAGCATATTAAGACCTGTTTAAGTAGGTACATCCAATTCAAC
TTCTTCGTATCTNNNNNNNNNNNNGGTAAGATCATTGCGCTCGATTATCAAGAGATGGTC
ACGTATTTAGCTCTACYAWTGATATGTCATCATTTCTTCCGTMGATACAGGTGAGTTAGA
ATGGGTCTTATCGAGATNNNNNNNNNNNNNNNNGTTAACATTCRCGTACCGANGAACTGT
GAGAAGTGCGGATCGGATCTGCCTCCAACTCCGATTCTAACTAAACCATTCCCGTTATTA
TAAGCATATGCAATTTTTGTTTGGATAGTTTAGCAAGRTAAGAGGAAGGTGGTATAGTAG
CGTCATACGGTAATGCGATACACCCATATGACGGCCACTTGAGTAATCTAATTTTATTTC
TTGYATACTGTATCACGTGTATAAGAAGGTCAATTCACGAGTACTATGTAGTAAAGAGCT
TCAGCCTGCTGTTTTATACCACTCGAGACGYGTGTTATGGAGACTAAAGTCGTAACATGT
AATTAGCAGGGGGCTTNGGTCACAAATAGACGTTAAATTGANNNNNNNNNNNNNNNNNNC
RTAAAGGNATGCTTGGCAATGACGTACTAGAATTTCRATAAACTGTATGAAAACGCTAAN
GNNNNNNNNCTCCATCAWCTCGCACTGCCGTACATTTCAAGGCATAAACTTGGTTGAGTG
CNNNNNNNNNNNNNNNNCTGATGATACGGAACCGAAATTGTTAGAATTCTCCGANNNNNT
ATACGCATACAGATATTTATAAAAAGTATATATACATGACGTACTNNNNNTTCCCCAAGA
GATTGACAGAATTTAGATGTACTGGCGACCGAATCAAGAAGTGACATATTGAGTATCCTT
TTGTGTATATACGAGCGAGATCGGAGGGAGCGAGGGTATACTATCAAGGACTWTGAGTGT
TATGGATGNCGAGGACTTATTTTCCCCCTTCTGCNNNNNNNNNNNNNNNNNNNNNNNNNN
NNNNNNNNNNNNNNNNNNNCTGATCGAATCGTACATATAACTTATATATGTCGAGATAAA
GAAGGTCAAACACACACGCTCTTCTAGTTGTCTTAGTACGGAGGACATGTATTTATAGTA
TTAGAGCACTGCCTTTGATATCCATATCARGATGGCCGNNNNNNNNNNNNNNNNNNGTTG
TTTCTRAAAGTCAGCCTTTCGCGGCGACCCTCGTTATCGCATTAGATATGTCATATAGAA
TCGATTTGAAAAGGGGCTCGTAATCATGAAATACATAGAGTTCTATCSATAGACCCCGAG
CCTTAGATCATCACACGGCTCCCGAAAAGYACTGCTCTGCTCAATTAGACGTCTAAATTT
CTCTTTTTACAATRAAACAAATGAGAGACTGACACGGGCGTTATTTTGGTGACGTGTNAT
TACATCACTACGAAGCACACTCTCTGGYGCACTGTTATCTCTAATTGAGCTTGGCGCTTA
TATTTCGTTGTTTTCTACGCNNNNNNNNNNNNNNNNNNNNNNNNNNNNNNNNNNNNNNNN
NNNNNNNNNNNNNNNNNNNCAGCAGATGAAGCCACTAGAGTGCGAACTACCATAAGCATT
TNNNNNNNNNNNNNNNNTAGTGTCACTGCTACTAACGCAGAAGCGCCAAAATGAATATAT
AGACTGTGTGTGTAATATAGACRWKAGGAAACTCATGTATCATCCACTGTAGGTCACCAC
GCCCTATNNNNNNNNNNNCATCATCCTTCCTTTTCCKRCAACCAGGAAATTTATGATATG
CGGATCTCCACAKCATTGCCGGRGCACGTGGCAACAAATAGATATGAAATACCCRYAAGA
AGTGACGGCGGACTGGARGTCGAGTRGAGCAACTGGNNNNNNNNNNNNNNNNNAAAATTT
TTCCCATATCCNGCATATCATCATCAGCAACATAAGGACTTGTGAGTGGCAGAGCTATCG
TTAGGATCGCCCTATCTTTGCATAAGACGACTTACTCTCATTTTCAAGCAGGATTAGAAT
CATAACTCTTAGACGCNNNNNNNNNNNNNNNNNNNNNNNNNNNNNNNNNNNNTAACAATA
TATGGGAGGTCCCTCTGGAGCCCTACTGCGCCCTGGACTTTCNTTNGNNNNNNTAAGCGA
GATCCTGCTATGTTTGATACACAGCGCAAAACTCGTGCGATTAGCTTAACCATTTGTAGC
GAANATGATCATACTCATAGTGATTGTAAGGATTGAGCCAAAGTAGGTATTGCCGTTACC
GAAGTTTACGCATATCTTACCAGATACGTCCCTTNATTCAAAACTCCTGTCGGATGTGGA
GAGCGATTATGTGAGTTTCATTTAAGNNTTTCTCGAAGCTTGAAATGTTTTGTAGTAGAT
CGAGTCATCAAAAGATCGAAGGCTAAYAGGTATCATTGGAGCATGAAGGAAAACCAGTTG
CATACTCTTGCCCCCCGTGGAACCTAGCACAAACACGTATCTACACTCCCTGAAGGCATT
ACGCGTCTCCYCAAGGACTAGAAAAGCCTGCGTAGCAAAACATTCCAGTAAGCAATGCTA
WCTAGSAGGAATTTCGTGAATTATGGGACWTCGTCACGCAATCTGTTATAGACATGGTAT
ANTTATCGGGCTTTTAATGACATATACTGATGTTTCGATTCCCTAATGTGTTATGTCGAG
GGCGGTAGGGTATATCTGGGAGCAGCGATCGCTTAGAAGTCGCATATAAATACTCTAGAA
TTTCTCTATTNNNNNNNNTGTGTTGTTGTATTTTGTCGCAGAAAATGCANNNNNNNNNNA
CAAGGGTGCAGGGAACCGATACCGTTACCGGCSGGACAATGANNNNNNNNNNNNNNNGCC
GTCATCGGTGAGTCGTTCGGTAGAATTTGTTAAGTCGCTATCAACGTTTGTTGCTTATTA
ATGGTAGAACGAAGAACAAGACGTACTCGTTATCCAAAAAGCGGGATGATCCGTTTTGGT
ATTGTATTTAAGTAAGTGCTTGCGCCTCCAATATSGAAAAACCGGTACTGGGTATCGAGG
CCTACACGAACGCCACGAGTGGCTCTAGGCCTTGCCGGANNNNNNNNNAANTTCAGACTA
CTTCCGAACGCGGATNNNNNNNNNNNAGTCTCGATACTAATATTATGCGTTTCCGATAAA
TTACTGATAACGAGTTAGACCAGCTCATATACAGATATTGATAACGCGCGCACGAGANNN
NNNNNNNNNNATATACACAAATCCTTTACCACGTGAATATNNNNNNNNNNNNNNGGTTAA
ACGTAGATGAGTCTCRGAGACAAATTCACACGAGCTAGCTCAGGNNNNNNNNNNNNNNNN
NNNNACGACRCCGCACNNNNNNNNNNNNNNNNAGAAATTCCAAGCCCTCTTCCAGTAACG
TAACACTGTCTGGACCGAGATCATAGYAGCAAACCTTAGTNNNNNNNNNNNNNNNNNNTC
ATGCATTGGTAGCCAAGACAGAACTNNNNNNNNNNNNNNNNNNNNNTACCCACGGNNNNN
NNNNNNNNGGTTATGTATACACCCAAAGGCGTTCTGCAARGTGTATATACAGGCATTCCG
NNNNNNNNAGACATTCAYCGCTCTTTCCGAAGTGRCCAGATGTGTGNNNNNNNNNATTCC
GTGAATGAACAATTTCAACTYTTTCCCTTGTAATACGCCAAATTACCGTAAGAACACGTT
TTGTTCCCTCATTCCGAAGGCTTAGCAAGTTCGATGCTTNNNNNNNNNNNNTGTTGGGGT
CCAATAGTCCATTAGGCTCCGGNATTTGAAACGATATTCTTGTACTTGTTAGGGGATAAA
CAGCCCGTTGCGTCCCGGCCTAAGGAGCCAACTTCAAAACCCCTCTCTGACCGCTAGAAA
TTTTATACTAGCTAGTNNNNNNNNGARTGGTRCCATGTTATGARGGNNNNNNNNNNNNNN
NNCGTAGACGTTTCGATGAATTCCGCCTTATGTTACTCANNNNNNNNNTTCTGGTAGTGC
ATGTGAAAANNACATAACGNTCGKAATGGAAACTTGAAGCGAAATACAGAATTACTTTGG
TCTGGAGTTAAAATCAACTGTTTACTTTGTAATCNACAGAATGATTTTACTGCATTTCTC
CACTGCTTCAGCTACATCCCCRTTCGCAGTTAGTCAGACCTGACTAACAAAGAGCTCATG
GCGGGTNNNNNNAGGAAATYCAGCCAAAACAANCGTTTACGATGCGNNTATAANTNTCAA
CTATGAACGTGCGTGGTTGATACGANNNNNACTAATCCTGCTCATATATTCAAACCTAAA
TTAACACCTCTTTGAGTTCCGCTCCGCCTGGAACGNNNNNNNNNNNNNNNNNNNNNNNAT
GCACACCTCTTTAATTCCACTCTTTGTATGAGTATGGCAGCCTAAAAGCAAGAAAGAATC
CGCATTTNNNNNNNNNNNNNNNNNNGGCGGTTCGGGCGGTCGATCATGGGCGCGGGANAA
TGAAGCCGAACAGAGTTCGTCTAATGTAGCATANNACCAGTTTATGAAAATACTTCCMAG
TTACGACGTWCAAATGTYCGCARTCANCCTCCATATCATCAGCAGTGTATATACTGTGCG
GATGCTATCCATGGACAGGGTAATATTACGAACTATTGATTCGGGAGACGARGACCGTTT
CATCAAATACGGAGCCAAATCTTCAGATAAGTTTCGGTTTCTGCTTGCCGCAAATANNNN
NNNNNNNNNNNGTAAAGATCAGTTCGANNNNNNNNNNNNNNNNNNNNNNNNGATTTTCAA
AAAGAATCTAGGTGGGTTATCACTTTTATGCTCNNNNNNNNNNGNGNTATTTTTCCATAT
AACACGCTACGTCTTTCTGCTCACATCAACMAGTGTTACACTGGTAACGGTTAGTGGATT
CTAGCTTGATGTTCGAAGGACTTTATGTCACTTAACGCTATTATCTTTTGAATTTACCAG
GGYCCTATCRGACTAGACTATAANGCAAATTGATGCGATACTCTCTCGTATGTCACTTNN
NTTCGCGAGCAATAAATAGNNNNNNNNNNNNNNNNGCGGTTCCATCAACACGCAGGGTAA
AGATATTCACACTGGACAATAAAAAGCACAATGGCATTCTCGAAATAAATTTANNNCTTA
TGTTAAGATGCTGTAACCATACTTGTTACTGGCCATTGTGGCAAGAAGTCATTCTTCAAA
CCGCTCCCCGGGAACGTTAATTRCAANNNNNNNNNNGTCTGTNNNNNCCGATCAGATTWT
ACTGGAWATTAGAATTACCTGACGATGTTTTAGRATCNTCTGTGGMRCCGGTGGTTGTGR
AACAAGTCACGATGTATTAGATCAGTTTTGAGCGCNNNNNNNNCCTATCTCGCATCGCAT
TTGCGCGTCACATGTGAGTAGGAGAGCCACCNATGAGGCGACAANNNNNNNNNTAAAAGA
CATAACTCATCAAGAGCCCCGCGCCACGTAAAAGTTATCRACCCAAAACTCGGTGTATGC
ACTAGGAGNNNGCGAGACTYTYCAGTTTTATAGTCCTAGATTCTCGTCCTGCTTCATTCA
CATGCCGTATCAATGCTTTGANTAAGATACTGAGAANNNNNNNCACACAACAAGTCGCAT
TTAAGTATGNNNNNNNNNNNNNNTGACGRCAGAGTGTGATTTGCTRCAGGCCATTTATTG
CTCGGATGATACATATGATGTCTGGAATTTGGACCKGGGAAAACGAGAAATTCATTTATT
AACACAAATATGAATCACGTAGTTTGMTATGATACTCGACGGACTRAATTAGCAAACNNN
NNNNNNNNNNNNNGTATAGMGTTTTTTTTGYAASTGGTTGTTCGGCATGATTATTCTACA
TGTCAGGYTAGCASCGTTTTTACTCGCAAATTCTCGGGTCCGCGCAGATACCYTTGGGTT
CGCGTTAATYAGTTRACTTGTNNNGTGNGTTACTNGGTGGGTATCTGAGMATANNNNNNN
NNNNNNNNNNNATCAGTTTGCAAGACTATAAGGGTATCGCTGTAACTCAACTTAAGTATG
CGGATATATAGTCRCCGACCATNNNNNNCGTGAAANAGTCTGCTAGCGGATTTTGAGATC
GCGGTAATCCAAGTTTCGGGCCTTCTATATATGAATCTATTAACAGACTCTTGTACACTA
GRGAGTATGTATCGCTCTCGTTGGTTCTCTTCCGCGTTCGTTCTCAATTTCYCTRAMATG
TTCTTTCACTATAACTGAACCGACGTATGNNNNATTTGCCTAGGTCAATTTTGACTACAG
GAAAGTTAGCAGGGTCTAAGCTATGGCTCAGAATGTCTGRTTTTAACWGCAAACGTGAGT
TAAANNNNNNNNNAAGTACCACCTTAATAATTAATGTCGTGGAYARTTTMCMGCGTCACG
ATTTCCRTCGCCGGTTACAATATTGTTATAATTGTTCTTYCCACATANANNNNNTTATGR
TCATTATTAAGTAGGGATCTTCAGTTTTCTTTTACTCTCTCTGCCTCCTTCAATCTGCAG
CCTCTTTTCATTTACGGTTATACATNNNNNNNNNNNNNNNNNNGCCATTAGCTCAGTGTT
NNNNNNNNNNNNNNNNNNNNNNNNNNNNNNNNNNNNNNNNNNNNNATCGCGAAGTWTGGC
CATAAGAGCAGGGTGGTTCAATCTGGTTATTTYGTCCTCTCTGGATAATATCAATGGGAC
AAACTAAGCTACGCGAACGCACGTCTATTGTGTGGTGAACGACAAGTCAACCCCACACGT
TAGTSCAAGAAACTAATCAGCTTCCAGAAWACACTTAATTATAACGGACCCAAGGCTTAA
GGGATACCGGACGAGTCTACGCTTGGTTNNNNNNNNNNNNNMTTTAATATTAGNNNNNNN
NNNNNNNNNNNNNNNNNNNNACATAAATGTACAAAGTCTTTCGTANNNNCAATGGGASCC
GCATCTTCGTGAGCGACGTATAGAGAGTTACGTAATCATRRTRGCCTNNYANNNNNNNNA
TCGATTATATTATAAAATTGGCTATCCGACTATGCCAGTAAAGAGAATATGCCAATTAGG
CTAGCACGGTAGTGTGTGAGAAATGATGAAGGAAGGTGCCCTCCTAAGGCATAKGGATTT
AAATCGTTTTAGTNRGACWTCCMTGTTCGTTARTAGAAGCGTCATGTGCAATCAATAAGA
AAAAAACTAGTTGGTCGATTTATTAGGGTTTGGGTNTCCAACGAATCTGCGTATCCAGAT
GTGATCAATCTAACAAACTCGCTTWAGGTAAAGTRCCCCAAATTAACTTTGTCCGCAATA
TCATATACTGTCCTTCTGGCTCAGNNNNNNNNNNNNNNNNTTAGCCCTAGGGTAGTATTC
GCAAGCTTGCAATTTTCGTGGCGAGACTCTACATACATCTCCTACGTAATGTTNNNATCG
TAACCAATAATAGCTCACACAGGATACAYCGAGGTATATNNCACGACCGCCCCCGTAGGG
GTGCAGCACCCGCTCGCCTGTGTGTACCAATACGACANNNNNNNNAGAATGAGATCCTGN
NNNNNNNNNCAGACGAGTTGTAGAGCTAGCNCATGTACAACAACATAGAGACANNNNNNN
NNNNNNTCTTTATGAACTACGGATGTGATAGCATGCATCCCTCCTTACTTTGCCYTTGAC
TAACACTCATNNNNNNNGCTTACTGAAGGGAAACTAATATTAAGTATTTTACTTGTTTCT
TCCCGTAATANTGACAAACTCTTCTTGCTGGCCTTGTANNNNNNNNNNNNNNNAACTTAC
CTATGGTCGTTGTCCTGTTTAAAGAGGTCACGTAATTTGCTTCTGAATAGTAAGGAAGAG
GACTTAATTCGAATTTGGGGATACGATATGAGTATGACCCATTCGACAAGCAGTAAACCG
TCACCSCCACGCACTTATTAATAATATCGTGCTACTTGGACTTGTCTGCTCYGGCGAAAC
NNNATAATNNNNNNNNNNNGACCTAAAAAATCCTTAGTAGTGAGGTTTACCGTCGATTGT
GTAGGACCCGGCCAAATTACACAGTTACTKGTTGGGTTACTAAGATTGATGTTACAGTCA
TACGTTNAGCTGCGCTTGCGCAGCTGCGAATAAGCTTCGTTGCGAACTAGTCCTATGAGT
TCGGAAGATTTCAGTTCGATACGTAGGTAAGGGAAAGGTTTTGGTATACTTAATCCATAA
GCAACGAAGAGATTAACCTATGATGTTGGAAGCGCAGTTCTCCTACTCTTTTTTATTTGT
GCTACCCCAATGTGTGATAGCATAAAATCATTTYTYGCGTCGCTCGGTNNNNNNNNNNNT
CGTTGTTATGATGTCAGGGATCTAGCCTCTTAAGGTGTAGTAAGTACAGTTTGGASCATC
ATSCATTGGTAAAAAGANNNNNGTGTTTTGACTTTTAGCTCGACCCTATACTATCTGTGT
ATCTGAGATYGCTNNNNNNNNNNNNNNNNNNNGAYATATATTCCGAAAATAACTTCATCT
TATGTGCCGTATTGAAGAGCAGAGTAAATCTTAATAGAATWCTGTCTTGGATTGGGTCGT
TGTGGTTCCNNNNNNNNNTCGGTACTGGCATTTCCTTCGAACAATTCATCCGGTTCAAAT
CGCATTGACAGGCATTGATAATTTAYGATGTCAAAAAAACTTCAGGCTCGGTCAGGTCAN
NNNNNNNNNNNNNNNNNNNGCAAACGGTAACCTCAGCTTACGTGGGTTTTCAGAATTCAG
CAGATTCATGAAGTTTAGGCTTTCYCCCTATACTTGTTGGTGAGTCGTGGGGTTGTAGTC
TTAACCCGTCACAGCTTTTGNNNNNNNNNNNNNNNNNNNNNNCATCTTGACGAGATTGTA
NNNNNNNNNNNNNGGTAATTTGGTTATACCACGGATCCTTTTCTTCCGGARTTACTTGTG
TATAATAGGTTTTTATAACTANNNNNNNNNNNNNNNGWATGTGGGAAACCATTTGTTAGC
TGAGCATTGTTAGCGACTGAGCGAGAGGATTGCTAATGTAAGATAATTTTGYTACTCTGT
CCNGGTAAGCGCCCAAGGGTGAGCTATTCTGGTCAATTGCACTTTAGCCACGTTACGCTC
AAGAGRAATCACTCTNGGNCGAGATTNCCTACAAGAATGAAYCATATGTTTAATATRAAC
AAAATAGTGGATAAACAAGCGACGTACCTTGCAATACGTCCAACACAATATGTGTTTGAT
TTTGCACGCATCTGTTTATACTGWCGCTGCCGGTGGTTGGCAGCTYGACANNNCAGAARA
GCGCATTCGGGCCGAATATAGTCAGAATGGTATCTACACTAATACAGCTAAATATAACCG
ARCGTGTACAAAYTAAGKTCTACCNATGGCAAAANTCTCATTCGGCAATGGGATCGYTTC
CTCGAGTTAGTAACATTCCTTACATAGCCAAATATATCACCCTATTTNAGGCTTGTCTCT
CTCYTTCTYCTCAAAGTGAGAGTTTTTTAGCGACCAACTTTRGGGTGAGAACGCATTAGT
TACGCCAATCGTTGCTTCNNNNNNNGTTGGGTCATCATTAGAATCTGGGGCGGTAAAGGA
TGCCCAGTCCTGCAAGTNNNNNNNNNNNNNNNNNNNNNNNATCCGACAGCATAACGGTGA
GCACTATGTGMTAAACATTACCGCGTATGCCATTTACTTTTGACCATAGGTGGATAAACG
CCCGCAAAGTGCAATATTCACCTGAAAGTTAATTGCCGCACTACTTCTCGCACGNNNNNN
NNNNNNNNNNNGAGANATCGGATTCTTGGGGCTCCACACCTGTATGAGTGTAATATGTAA
TAGAAGTCGGGATCCTATAGGCTATTGTAATAACTATGGCAAACTCACTGTTATATATAA
GTCCCTCTCCACAAGATAAGGGAATGGATACAAGACGTAAAGCGAAGGTAAGTCGAGTGG
CACCTCACGGCTANNNNNNNNNNNNNNNNNNNNTTGCTTTGGTGTCAACTCTTATATCTA
AAATGTCTAAGGCCTGGGTGCTTTGTCTAAAGTTACCAATTCGTATTTAATCTTGGCAAT
TGCATGGGCTTGTTACAGATAAAAAGAATTACTTNNNTACTAATCGTGTGCTTCTATTAG
GCCACAATYATTTAACAYAAAGYCAAGCCTCCTAGAAAAAAGAAGGGCGCAGCTTCGGGC
RTGKAACGTCACTCATGGTGAATACAATAGATTTCGGCCTCAGGGTCTCNNNNNNNNNNN
AAAGTGCCCACTGGTTGAAGGCCCGCGTCTATCTGGATCATTCCTTGAAACTTGAGGTTT
ACTCACATAGCTCTAGTCATGGACTCTAGTAATGATATTCAGCGYAACATACGCTCGGAA
TAGACATTAAGGATTGTTRAACAAGAAATAGAAAAAGGCTTTTCATTTATACGAGTGCNG
TNNNNNNNNCTGGTCCTCAAGAGCGATYNNNTCTCAATTCCAATNCTTTATNNNNNNNNN
NNNNTGGAGGGGGGACCTYGTCGCAATATCAATTAGCCGAGTTGGNNNNNNNNNNNNNNN
NNNNAACGCAGCATCCTGTAATCCTCTGCAATCAYGRCGCCTCGACGTGTACTTCTCACG
NNNNNNNNNTCAAACAAACAGTCGCTACGCGCNNNNNNNNNNNNNCAACGCGAACCGTAA
TGTTATATAAATTTTCCAACCCCAAGTTGTACGAATGGTTGATGGTGTAATGATTTCCTG
TAAGATGTACGATAACACAATCTTCATCTAAGTTTCAACATTTCTCCGTCAACAGATTAG
GTACCGAGACTTTAAGCGCAGTGAGATTATCGTCTTCTAGTGGTTTTACTGCGATAACAA
CTCAAACCATCCNTTTNTGGAATAAGAAATAGTCTYAAAAGGAACGATCCGTTACGAGCC
T
>C_humbertii_RNF785
ATTCCCTACCTCAGGTTACCTTACAACGGTTCTACAGCAGCCATGGCCATTNNNNNNNNN
NNNNNNNNNTCTCCATTTYCAACTGAAAATGATGTATTCTCATAGTAGGCGCTCTCTTTA
TTATYTGCCAGAATTCTCGGCCACTACTGCGGCATAGATTAACGCAACCNNNNNNNNNNN
NCTGAAGCAATCAATGCAAGCGGCTGCCTTAGAATCTCAACYCATGYATGGCGAAATTTC
AACAANNNNNNNNNNNNNNNNNGTACATGTCCTCAAGATAAGCACTCACGGTGGCTCTAT
GCTTGGGCGCACGATTAGTAGAGGCYCGCGGAATGAGTGGGTAACATGTCTGTCATGATA
GTCNNNNNNNNNNNNNNNNNNNNNTTACGTTCGTAAAGGAGGTGAAATGAAAGARGTAGC
TATAGTGATTACTCGACGGTTCCANNNNNNNNNNNNNNNNNNTTGTGGTTCTCATTATTA
TTATAAAATTAATGCACCTGCCCTAAACNCCAAGGATTAAATAGGATTTCTCCCGTCTTT
TACATTCGGGAAAAATTACAGATACGTAAAGTGAGTTTATATTATATCAGCCTATCGAGA
GGCTCTTAAACTGGTATTCTGGACCATTAATTGCCATTNGTTCATAATGTTTTTAGTTGT
TCTGGCGGGTAGTGATTACTCGGTGCATGAATTCTTTGAGTAGGGGGGGGTAAGTTGGTA
GTGAATCCNNNNNNNNNNNNNNNNNNNNNNNNNNCGTGCCACCTAACCAAGTCCCCGGGA
TATGAAAATCTATCCAGGAATCACGTGACCCCGATGTTCCAACATACTTATTGACATAGA
ARTTCCACAGTGACTGTTTGTTTTGCATCCGCCGATTTACTNNNNNNNNNNNNNNNNNTA
ATGTAGTTCTGTGAGAGATAGCATTGAATAGCAACYGACCTCATTTCGAYGYAATTACGT
TTGTTAAGTCTNCTACACNNNNCGATATGATCGTGACCAGTCGTGGAAAGCCTGGGCACG
AAAAACAGAGAAATGACAACATATTCTGCTTTAGTGCCTCNTANNNNTGTTATTTNNNNN
NNNNNNNNNNNNNNNNTGCTGTTGNCGTCATATACTCTCATTTCGAATCTCAATACTAAT
TGTAACGTCGATGACGGTACCANNNNNNNNNNNNNCACAGAAGACAAGCCCATGAACATT
TAACYGTATTGACTRTATTGGGAAAANACAATGCTTTTTAATCAGTTCTGACCTTTAGCA
CAAAAGTATAACCTCGGCACCTTACCTATATTATGAATGGATTGGTTGCTAGTTTTCAAT
AAGGAATGTCGTTTTTTTTTATTATCCNNNNNNNNNTTACCATGGTTATTCGGAAGATGC
ACCTTCAATTCTGCAGTGGTGAGNACATGTGGGGAGGCATTGGCCGATATATATCATATG
AATCGATTCGGGTGAGGTACTGAGGGGAGTACCATCTCAAGTTCCAACAAATCNACGAAA
ATACAGAGTCTCTAATAAGATTTACATTTATCTTTTTAAGCAATTTTCACGACTGAACTG
CTTAGGNNTAGCATGGCTTCCAACGTAGTTAYATGTAGCGGTCGGATGTCTTAACGGTAT
ACCCGGCGTTTCTCTCGCGTCGGGGTCGGTCAGTCCCGAAGTGTGTCCTYMCATGTGGCA
TAACGATCGACCCATRTGTGAYTGTCRAAGAAGCCGCCGANNNNNAAGAGATACAAGATA
CTATAAGTCTAAAGTTCGGCCTAATAAGCTTAAATAGGCAAGAGCGACGAAATGAATCGC
GAGATACTGTAAGTGGGGAGAGGTATACAGGACTGACTCTCTGTCCCCAGANTAACCNNT
GATCGAACTAACCGCTTGGNGAATCAGCTACCCATATTAATCGTCCCCTTCCCTGAGTTT
TGCCGAAAGCTAAAGTCTTGTGAATTGGACAGGGCCGGGATTACTGGGGCGTCTACTGAA
CCGAAGCACAATTTTTCGGCGCACTTACCCCCTGATATGTTCCTATTCACAGGGAGGATC
TGTAATTCCTGTCTTACTAGCAATAAGGACGTTATAATTGCCCAGTAGCCAAGTTTAAGG
GNTGTATANTGGTGAATTAACTTAGAGGTCTCGTACGGAGAAATGCGAGAATATANGATT
TAAAACAACTACATGATTGTTCAATTACNCCTGAATGAAGTCAGGTACCCGCAGTTGGCT
CTTAAGAAATATGTCTGCACTTCGTTCTGGAGACAAGAGACAAAAATAAGAAGGATTACA
CCCGGATAATCCATTAAGCTTACGGTTGTTACTACTTAAATGATAAGTTAAACGATRGTT
AGTNNTATTACAAACGTTTTAACATGAACACTACAATATATAGACGCGATANATGCGCCT
TAGTNAAACACCGAAGCAAGTCGCCGATGGATTATTACGTGCANNNNNNNNNNNNNNNNN
NNCTTGTTCTATCAATATCGGCCTGAAGCGCGCTCTGTCGCATTGTGATTGAACTTTCYG
AAAAGTAGTAAGAGCATTACAACRCTAACTTATTTCGGACCCGAGAGGACAAAAGAATTG
TACTGCCTGGTTTTTATTGYGTCGTCGGYAAAAATTGGNNNNNNAGTTAGGTGAAACCAT
CCTTTGGGGGGCAGTAATACCAACAAAAGTGTGCTGAAGTCAACGCACGCTCCGAATTGT
CTCACCTCTTGGTAGAGACATCGAGCACGTAATACGATGTTTCAGTATGTCGTGGTAGAG
GAAAAGTTGAAATTTGAGTATTACATTATATAGACGAGGATATCCTGGAACAGTTTTAGT
TGACGTCCGTTATGGTTCTACGTGATCCATCAGCGTGAATGTGTATATATAAGGACACAA
TTACGGTATACGTAGAGAGGGAAAATATAAGCNNNNNNNGNNAGCNAANNNNNNNNNNNN
NNNNNNNNNNNNNNNCGAAGTGGATGCATGGGAGACACCCAGGCAATTTGGATTTTCGCA
AGGAAATGACTYTATAAACAAAGRTATACCCAGGAAGTCAAGAATACTATTCGTACTACC
AATTATTATTAAGTTAGTAGTTCGGGTAGAGAGTACAGGTCCCCATTTCTGATATTTTGA
TAGCGATACGGTTTTACACGCATACCTAGATTACCNTCATTCAAGAGTCAGRTTCACAAG
CGATAGATTCTTTAAACCTGCCATGACTAAAACTCCGACGTATGTTTATTATTACTGTCA
TTAATTTCGGNNNNNNNNNNNNNNNNTAATGATGACTCGGGCTTTGGATTTCTGCTGTCA
ACGCGGGTTCTGTATCGTGGTAATAACAAGTTTAATTGCTAAAAATTTCGTTGAGCAAGA
TTAGAAGTCGGACGGAYATGTGTCCACACRNNNNNNNNNNNTTATTACATCCATTTAATT
CAAAAGANACGTAACAATCAGTTTATAAATCTACGGTAAGAGTAGTGCACGGGCTGGAGA
TAAAAGAAGTTTTACATTGGCGTTTYACGCCAATAAAATGAACCGAGGCTATAATACAAC
GCGATATGGGATTGAGCACACGCGTCTGCCAGAGCTCGAAGACAATCTACATACGAACAT
GACAGCCGGCACTGATCAACTACCTTNNNNNNNNNNCGGCGAGCCGGTTTGATTCGTAAA
NGTNNNNNNNNNNNNNNANATAATCTTTTGTCATCATTTACCTTAAGATTACGAACACTT
ACGAAATAGTTAGATCTCAAAACAATACTGATTATTCCAAACCGATAAATAAGTCAGCTT
ATAGATGATGGTCCGSCTKNCGCTNATCGGTACGACTATTCCGACCTCTGTCATTTCCTA
TTCTATAGAAATGTGGAAGGTTCTAAGGCTGCCACCATATNCNNNNNNNNNNNNCATCTT
ACGAGTAAAATTGGTTTTATNTCGCAACTGTATTTTGTGGCTGGCTCCGCCATCTAACAT
TACTCTATGATCACCCTTAATGGGTTCAAGCCGGGTTCATATCCGATGGAAATAAAAAAA
CATTTGTCGTTTTTATATTTCCGGACAAGCACGGTAATTATTGGATAGCAATGCACTACA
CACACGTATAAAGCAGACGCAATGTAAGATTCAAACAGTWGATGTAATCTTTTATGCTAG
TATTAAAGCAGCGAGTAGGGAGCTTATTTATAATTCTATTTATAATGCGTCTTAAAATTA
ATATCTTAAAAAATCTCATTTTTCATATGAACATGTATGGGATTGACACTARAGTAAAAT
YTTATTCAGGTAGTCRGTTTTTACCGGAGTTAAGGAATATACCAGGCNTTGCACTATAAT
CCGCATTTACACTGTGTGATAAGGAGCGCCTGTTAAACACTTAAGATGCACCTAAGATAG
GTAAATAACGTNGNNCAAGGTTATCAGCGTTAGAATGAGGATGTCRGACCGGGGGCNAAT
TACTTATTCTTGATTCTGTCTCACAAAGAAGACGAACTCCTACCGACGTGCTTATCGACA
CTGGTGATCCAACGATGATGTGAGNNNNNNNNNNNNNNNNNNNNNNCTTATTATGTAGTT
CGGCAAATCTAAACCGTCGTACCGGTGGCTATATCCACCAGAACCTATAAGGAAATCTCT
TCAACGTGTAAAATTGTGCTTTAGCAATAGTTATGATAGAGAAAACTCTCGGGTTGTATT
TGGCGACCTATTCCCACATTTGTATGTCGAGCCAATCAAAYYASRAGAANNNNNNNNNNN
NNNNTAGAAGTTAACATTATTGGATCTACAAAAGTGGTCATGTCCGGAGGACCGTGTTTC
CTTCTTTGCAGTCTATCATTGCCATTCCGAAATCCACNGANNNNNNNNNNNNNAATCACA
AAAAAGCTTTAATATTGTCCGATTTACTTNNNNNNNNNNNNNNNNNNNNNNTAYTACTCC
CTCCGCTATCGAATATCTGAGATTTCTATAGGTGAAAACAAACCATGTGGAGAGTTGTCC
TTGGATANNNNNNNNNNNNNNNNNGACTCNNNNNNNGGTTTGCTAGGTTTAAACATGATG
TACTTTCCATACAAGCGTCCTTAACAGTTGTYGTAGATTAAAACCTTAACGTATATAAGC
ACCGGGGTAATNNNNNNNNNNNTCAGCGNNNNNNNNNNNNNNAGGAATATCTCCCCCCTC
TTGTTCAAGGTAAGAATCCCTGACCGGCTCATATAAATTACGCGGGGTTAAGAGTGCTGA
CCATATTAAAGGACATTAACAAGCGGCATTGATATGACTCTGCTCACAACGTNNNNNNNN
NNNNNNGGTTCTCCACAAGCCTGAWATTCTGSYTTAAAGGCCGGTATAAATGGAACATAT
TGCTCTTCGCTCATATTTAAATTTAATTCGACTCGATTTACTCCTAAATTGTAAGTTACT
GAGATCTAGCGCAGTGTTACATAAGCGATTTGGATCGGCTAAATAATAAACARAAAGCGC
GTTAGTGMGTATGAGATATTAAGAGAATATATAGAANAAGTGGCTTGAGGATACATCRTA
AGCACGAGCTTGATTACAGTCAGTTATGTGTCTTACTCTGATTCACTTTTAACTCACGAT
TTGTGTACAARGATCAAGCTTCAAACATGACATCTTATGTGCTNNNNNNNNNNNNNNGCA
TATGGNNNNNNNNNNNNNNNNNNGGGTTAYTTTGGTCTTTGTTCGGCCATATTGATTGGG
TTTAGTAAACTGTCCGATCCTGTATTGTTAAGTTTTAGATACACTTCATAACACGGTTCT
CTTTTCAGTTTATCATTATGCGCTGTTTTAGGAGGGGACAAGCATACACGAAAAATANNN
NNNNNNNNNNNNNNNNNNNNNNNNNNNNNNNTTCACGGAATATTAGATACCGAGTTCTGT
ACGCATACACACGGACCANGCGCCACTCGGACGGAATACAGAAAGCCGCGAGACATCACA
GAAAATACTNGTGGGCCTAAATTGTTAANNNNNGAATATCACAATCTTACACTAGATTCG
ACATCGTTGNNNNNNNNNNNNNNNNNNNNNNNNNNNNNNGGCTGCAATTGAACAGTATCN
NNNNNNNNNNNNAGACAGTACTAATTCCAACAAACAATCTGCACGTGTAAGRCTCATCAG
TCGCTTGGACAACCCGGGATGTTTTAATGTTGTATATCTGTAAGTTAATTCCCCTTAATT
CCGTGATCGATGGGCACTGCCTTAGTTTGTTTGCTTTTCTGTCNCTACAATGTAGATGGA
GAACTAACACATATTACAATATAACTGGTATAGAATCAGTGCATTATAGAGAACAATGGA
CGAGTCGAATACGAGCTCACTGAATGCGAGCATTCAAACCGTGAAGTAATGTCATGNNNN
NNNNNNNNNNCCTACGAAGAGTAACATGGTGACCTCACTGCCTTACTGTGCACAACNNNN
NNNNNNNNNNNNNAAGCGAATTGGTCTACATGTTCGTATATCATTACACTTGGGTTAGTY
ATTAGTYTTTTCATGGCATCATACGACAGAGGACAGCGTGTGCTATTATGGCACCTCTGG
TCRAGATGTTTGAGAAACSAAATATCAAGCNNNNNNNNNNNNNNATTGTCCTTATGGAAG
TTGAGAGANCTATAGATAAATCAAAAAGCAGGATGAATATAATATGAAACAGTCGCGTAG
TCATGGTCGAGACACCTGAACCTTAAACGTGGATAAAAAATAGTGAAGCGTTTTAACTCC
GCAGYTGTTGTCCRAGACCANTCTTGTACCAAATACTTACANNNNNNNNNNNNNNGCACR
TTCGCAGAATACGTGCATTATACCCGTCGCTANNNNNNNNNTTTATTTAGATTTTTAAAC
TACTACAGATCACCCCATATCCGTCCACATACGTCGACGAGACGACTCAGGCMTMAACGC
TGGTMGAGTGGGTGGTTGTAAGTYAACGCTTTCGGATGCTCAACTGCAAGATCGTGCCAC
AAGTTGATCATTTGTGATAAGCGTCAACGTCAGCGCACACTTCTAGCGCGGTGCGTATGG
ACCGTGACACAGCAGTAGCTAATCACGGTCCTTTATGACCAGGAGTTAGCCTATTTACAA
ATGAAAGTTGTATTAATATATACTRGTAACAATTACGCAACGCCMCCTATGTNACATTTA
CTATAAAAATCCCTGAAAWTGGACCTACTCATATGTGACGAGCACGAATTNNNNTCGTCA
TCACCTCGTCAGCCGAAGGGGGTGGAGTTAACGNNNNNTGNGCGACANNTGTTGGTCAGA
AAGCAATAGAAATNNNNNNNNNNNNNNNGTAGCTTAGGACCAAAACACATACATATATCT
TTCATGATAAGATCACCGGGCTAAAGGCCTTATGGTCAATAAGAGTACTAGCATTTTCAA
GGNGTGGGNNNNNGTGAAGCGTGACTATCCCTTTTATTGTTGTAAGTGGTGAGTGTAAGA
ATCCACTAAGGACAGGTGTCCGTATAAGTTACTACGGAACNTTGGTCTGAAGATATATGA
CCTTGTATACTTATGTTAAAGAGAGAGACACNNNATTGGTAGTATGCTATTAGTTATTAT
ATCTTTACAGCTAATAAACCATTAACTTTTAATCCCAACATTGAAAAGCACATACAGTTA
AGACCAAATTGCCGGAATTAAGCTGGCTTTTGGTGTGCCGATCTTGAGTGTATGACAATT
AYGAGACGAGGGACAGAACGTGACTANNNNNNNNNNNNNGAAATATAATATTTAAGGTCA
ANNNNNNNNNNGTNACAGCTTNGATACTCTCTGTNAGCGTATCCCAATGACCTAGGGTCA
ACAATCAAACTGTTCCATGTCAGTTAGGAGGTTACCTCCCGCGGCTAGCTGACCATTAAA
CGTTCAATACCCTCGACCGCNNNNNNNNNNNNNNNAAACTATGCAACCTTCGGTTTAATG
CTAAGTGCTTTTCAGTATACNNNNNNNNNNNNNTACATCGTCGACTAGGGATCTATGAYA
AAACNCCANNNNNNNNNNNNNNNNNNNNNNTTAGTATGGTTTAACGAAAGCAAATCTTCG
TAGTTGATCACTGGCTTGTCCCTGGAGGGGGGTATAATGGTAGAGCATCATTAGGTCCAT
GAGTAANTTGAGAGATCGTATTCCAGTACATAAATCCTACAGACAAGAGAAGCAATTAAC
CCATAAANNNNNNNNNNNTAAGGGCGGCCAAAAAAATACAAGTGTATCAGACACNNCCCC
TTCCGCTCCGACTCACTATACGGGCCCNTGAAGTCTCTGACCAGTTTCATTGGCGAGCAG
CAACTGCCGNTAGTNATGNNGTCAACTCACTGCGACGTCAGTTGAAAAGAAGGAGTNAGN
ATAACACTAAGAAACGAAGACGATTTCTCGCAATGAAGCAAATGTTTTATTGAGANNNNN
NNNNNNNNNNNNNNGGCCTTCCAATTGACATTYRGATTGATGCGGAAATAGGAGACAGGG
GTAATGGTTATTACATTCNATATTGGACCTGTCTGATGTTGAATTAAGCGCAGTAAAAAC
TATCGTATGCAAACTTTGCGGGCTTGGGGTTGAGCATAGTGAAGTTGCTTANNNNNNATA
TTTCTCAAGGAGGACCNNNNNNNNNNNATAAATATCGGGATAGCCTGCGATAACAATATA
AACATCACCTAACGCGTACGAGGCTACGTAAACATAATAAAACAGATATTACCTCGGTTG
TTTTGCGATTACTTATTGAAAAACGATACACAAAAAAACAACATTATGGTATTAATCCTC
CAAAAAAGGTACTTCAGGTAACGTTGTTNNNNNNNNNNNNNNNNNNNNNNNNNNNNNTTG
TTARCCTACCACTTCCTCCTCTCTATCANNNNNNNNNNNNNNNNNNNNNNNTAACAATNN
NNNNNNNNNNNNNNNNATCATCAAATCGGTAATGNGACACAGTCCTATGAAAATGTAAAT
GCGGAATTGAAAACATTAATGTAAATGNTACTAAACTGTAAGTATTCTATGATATGGGCG
CGAACGTTCGACGCGAAAGAAGGCGGCGATATGGTAAGCCGCCGACCCTGACTTAGTGGG
SCGAGNCGNNNNNNNNNNNNNNNNNNNNNNTACAAGGACGCCCGCTTTTTCACAGACCAT
CATATTCGAANNNNNNNNNNNNNNNNNNNNNNNNNNNNAATTCAGGTTAAAATTCTACTG
ATAGAAATAAAGTCGACTCTCCTACAAGAATCGCGAGGAAGAACTAGTAGGATACGCTAA
TCCGTTGGTGATTTAATTGACTACAGTCATGCAGACCTATATGCGCGATAATTGATTNGC
TGATATTGGATGAAGNGCCAATAAGTTAGCATTGCTCTGTTATGCTGATTACTCCGTGTA
ACTACCCGTAAACGTCGTAAGTTCAAGTACCTAATAGAAGCAAAAATCTTGCANACTTTT
TGCCAAGCAGCCGCNAKTGAATNTCTTGACTWCCTAACCCTNNNNNNNNNNNCATTGTCA
TTGACGAGAAGTATCGAAACTGTCATAAATACATTACTTGCGACAAGCTATTTCGGTCAA
TTTCATCNNNNNNGCAGCTCGCTTGTGTAGGTGGCGAAGTGGTGTTAGACTCACAGTAAC
CTTTCTGTTTCGGGGCCGGTCGCACCGGCGCGNNNNNNNNGTCTTTAACACTGTATTGTA
ACTGATCTNWCNTNNCAGAACAGGNTATTAATAGCTATTGTCRTGACAGGCGCCTGAAAG
ATGGAGGTCRTTAACAATTTGNCCNNNNNNNNNNNNGGCCTCATCGAACTGCAACNTGTG
CCYCCNNNNNNNNNNCACTGTTAAGTAGATTATCAATTGCGGACGTNNNNTTCGGTGCTT
CACACTTAGGACCCGTAACTTTGTGTTAAGTCTNGCGTACACACTTTCACTCCCGATAGN
TTTTCTAGCGCTATGCTTCATAGTTGGCACGAATTGTCTGTTAAACTCACAAGTTAGANN
NNNNNNNNNTATTTTGTGCCTTCTGTATCCGGGTTAATGGTAATGTACAGAATCTATTGT
CTACAACTAATGAAAAGAAGTCGTACATCTTCCTTCCTAATTACGTGTCTGCGAGATTTA
TTTCCCTATGCTGATTGGTCGTYTCTGGGAATAAAGTNNNNNNNNNNNNNNNNNNNNNNG
TACTCTCTACTAACATTCCACATAATAGAACAGAGAAGACCACTGGTACGCAGAGGAGAT
GTTATGGTGTTACATTGCCCGCAGGCTTACGTGGTTGGGTTATATCAAAGCNNNNNNNNG
ATAACAGGTGTTTCCTAATGCTAAGCGAGGCCGCCGCATTCTGATCTCTATATTGGTTGT
TGGACTTCTCTTGCTCCTACAGAAATCACCTATCTTGCCCGCAACCAATTAGCAGCATGT
ATGATGGGCGAATCTGAATTTAGAAACTGCTTAGANNNNNNNNNNNNTTGGCGTAGAAAT
GCCTATGTGGGTGTAACGCGGTCTTTTGTCATAAACTTATATTTTNAGAATAAGCCTTCG
CACTCGTTGGAACGCTCGGTACTCTGGTTAGTGAACTGATGTCTCTTCTTACAAGTATAT
ATACTTTATTTCAAGTTCGTAATACTGAGTTGCCTTGTGTCCTTTCACGCCGTATCATCG
ATCTCAGTGCGATAGGACGTCGGAGATGATAAANTATGACATATTACTTCTAGGTTGATC
TGCAGCGGCCTTGACATCAACTAGTTGTTCACTAGTTNNNNTGAGAGTATCAATCCYGTA
ATTTCCGCANNNNNNNNNAGANATCCGAAGTATGATTTTAAAGTGTTTTCAAGTGATTCC
CCTGGTGCAAGTAATCACANGATCGTACTCGTGATTKTTTACCGATTTRCGTACCTCCAC
TACAAACANGACCTATGCATTTGGTAATTGACGTGATAGATGCGCTTATTCAACATACAA
CGTACCGTGCTATGCATGTGTAAACATTTCGTNCACGAGTTACAGATCCCAGTCTGCAGA
GATAATGTTATCTAGAAATCTGCCTGAAACAGGAGTTTGCGTATNNNNNNNNNNNNNNNN
ANTACATAGACCTTTAGCAAAACCTAATTGTAATGCGTGGCYTCCGAATAAATAATAGCC
TTCTATAAGCGCAATTTTATGCGCTCGATAGAAGTTACATTTCTCTTTTTTAACCCGTGG
AANGAGTTGATTGTTGCAGGCYACGGGCGCGTANNNNNNNNGTTRGATAGTAGATTTTAT
AAAATCCTTGARCTCGCTAACATCTGCTCCGCGTGGGAGAGGTGTGCCTCAATATATGTA
ACTAGTACTNNNNNNNNNNNNNNNNNNNNNNNNNNNTTAGTCTTGTGTAGACTCCATACG
ACTACCACACAAGTCTTGNCAGGCAANNNNNNNNNATATCCAAAGGTACTAGACAGATTA
GGAATAGGATGTGTTTTAGCTTAYTAGACTTGCCTCTGGGGTGAGCTGCGGTGGTAACAG
CGTAGATAAATTTCGAGGAATATGGCGTGTCCTCGTAAAGTTGTGNNNNACCAAGAATAG
ACTCGGAACCTTAGGGACCCCTAATCTCTCAACTTGCCCCTTAATTTACGGGCTAAATAA
ATAANNACTNTTTNTGAACCGTGCATGCTCACACTTCNNNNNNNNNNNNNNNNNNNNNNN
NNNNATGGTTTTNNNNNNNTTRAAATTGAACGGTGTTATCTGGTGTTTATTCGTTACGAC
TACAAGTTTAAATTGAACACTGGTAACTCGGTGNNNNNNNANNGCAAACCAGATNNNNNN
NTAATTTTGGCCTTGAAGCCGGYGTCAAAAGAANACACGTGGTATACGTGGGAGGCTAAC
GAAGAGAATCGTTTGAGCACAGCCCCACTGGCTACGTCGGGGCGCGATATTCGTTCCCTC
TATCATCNTTTATACACTGCAAAAAGCAGNAGGCTGCTGAGGCAGTACTGTTGATGTACC
TCGCGTACTTAGAGCCTAAAGATAGATTTGTGGAGAGNNAGATAGTGGCAAGATTAGTGC
AATGAACCTGTAGAACGCTTAAAGCTACGCCACAGGCCATGTCCATCTATTCCCTTGGCT
GCAGCTTTAAGGCAACTTAGCTAACGTTCAGTCCCTCGGGATAAACGATAAGTGATAGGA
AATTCAGGAAGGGATCGAACCACCCGGAGCGCGCCCAGATCACGCTATCAAAGTCCNCAA
ACATCTCTTCAAANNNNNNNNNNNAGTTGTCGAAGCTACGAATATAGCCCTCTCATAANN
NNNTGATATTTACCCGTAGACCGGCCATGATGTTACGATAAATGAGTCGTATCGACGTAA
CAGCTTTTACTACGAAGTGACTTTTTGACAATGATGTGCACACAAAGGAGTAATTTAATC
ATTCGAGAAAGTTTAATAGTATTATGAATGGAGAGATGGAGTAAGAGAGAACAAGGCTGA
ATGGGAATTGAACGTGCGGTAGTCTTGTCCATGGTTTGTCTACANNNNNNGTAATTGNGT
AGNNNNNNNNNNNNNNNNNNNNNNNNNGCGGTTTATTCRCTTTCATCAAATATAGTTACT
GTCACTAAATARATRCTTGCATGGTACACTNNNNNNNNNNNNNNNNNCCCRYGACCCCGT
ATACAAATCTGGTATAGTTTTTATAGTAAGAAACGTATTTCTCGARCATTGCAATGCGTR
CGATNGGGGCAAAGCTCTACACAGCCNAGCCGACATACATAATGTNNNNNNNNNNNNNNN
NNNNNNNNNNNNNNNNNNNNNNTTAATAGCAACTTTTGAGGGAGCTTATACNGTGCGGAA
TGCAAATCTYCCACGCATTAATCGACTGCGCGCTAACCACCCTCTGCACCGTTAAGGTGA
ATACAAGTCGACTGATCCTCGTAATAAGTGCTCTACATTAACAAAATACRAAACGCTYAG
CACCAGAAATAGGAAAGTGTGGTGATTCAACTTTAGCTCTGGTCANATAACAYGTGTCAG
AGAGCACAAGTGATGTATGGAGATTAAGTAAAACATGTACCAACTTTCTCTCGCGGAATT
ATCATCGGGCAGTAACGACTATCCATAATCNNGTAAAMAATATCAAAAAGATATGGATTC
TCTGTCTAACTAAATTCACCATGGCGCACCGANNNNNNNNNNNNGAATCAGGTTTTACAC
TAGACTACGTACTCGTANNNNNNNNNNNNNNNNNNNNNNNGCTATGNTTTCGTTAAGTTC
CATTTTCGACTTTTTCTTTTAGATGTTAGGAAACCATTACTTCACNCGGCGAGTTGATRG
TATTNNNNNNNNNNNNNNCTGCATGCATATTGTAGTATATGNNNNNNNNNNNNACTTATA
TCAACTCTTTTATTAGCGTATTCACTGTCAGACTAATATTGCTCTCCGGGATTATAAACC
TGTGGTAGTTCCATAGGGGTTNNNNNNNNNNNNNNNNNNNNNNATNNNNNNNNNNNNNNN
NNNAAATCGCGACTCATCTTTCTCTTTTAGGGGACACTAGGCCGCTTGTAATCNNNNNNN
NNNNNTTCGGGCGTAATATAGGATCTAANACAATTGGATGAGCACACTGTGATGGNNNNN
NNNNNNNNNNNNNNNNNNNNNNNNNNNNNNNNNNNNNNNNNNNNNNNNNNNTCCNNNNNN
NNNNNNNNNNCACACGAGATCGGAGGCGTCACATAAACTAAGGCCAGTGTCACAAGGGCG
CTCGTTTNNNNNNNTGGAGGCCAAAAGAATTAAGCGCAATGGCTCGTATAGAAAGTACTA
TAATCTTAGCTGGCGTGTTGATCAGACCGTGTTGTAGTCCCAACAATTCAGTTCCGAGYG
ATATATCTCGCCCTACATTATACGTTCTTATCATTGTAACCAAGCGCAGTCTTTCTCGAT
ACGACGGTACACCCGACAGGACTACCACCTCATTATCCAACGTATATTAATTATCAAAAC
ATGACAACTCCTCCTTCATAGTCCAGTCTTTAACAAGAGAATCATCCAATATTCTTTCTG
TCTGTGAAGGACACTTGTCGAAGGTCCCTATANNNNNNNNNNNNNNNNTCCGATCAGGAT
ATTGTGCATTATTTGATTGAACATGTTAACCACATCACAGTGACAATAAGGATTAATTGT
CAACCGGCNNNNNNNNNNNNCNACGCCGTGGCTGTCTCGMACGCGTNNNNNNNNNNNNNN
CGCGCCTCGTATCAAGCAACTGTTGTGGTCGGCACTATGATTCGATGSAGANCGAGCCGA
GGGAATACGTATAGGGTGGGAAATCAGGCGGCCCGTAATGCGGCTTTAGRCCTGAGTCCA
ACGGAATGTATATTGATTACTGATTTCATACGCGAATACAGCAAGGGGCNACTNANACGC
TTGTATATAGTGTAGTACGGACCCCCTTCACCAACAGCATAAACGGAAGCGGGACTATGA
ACGGACAGTAGATTTTGTCCGATTGCGCAGTATTGTCATTTCCCTGAAACCTTACCGATT
ATAGTCCCAATCCGTGATACCCACGGCAACANTATGCCAATTTCTGTCAATAACCCGGCG
AATGTCTGTTACCTTTTGGTCTATGACTTAGAATAACGGTTGGTCCACAATACTCTCACC
GGGTTATAATATAGGATTACATGGACAGTTGGTAAAAATTAGTCCGACTGTATATACCAN
NNNNNNNNNNNNNNNNNNNNTAACCTTTTTGTCATCATTTGGCACCCCCCAAATAATTAC
CACTGCCAGAAGGATATTTAATTARAAACCCCGGATAGCAAACGTTTTATGTCAACGACT
CTTGTTCTNATTANAACNCCGCTGNGGTGAGCTAATGCGTACCAAGTTTGATGATTGACT
AGTATAAGATGGTTCTCATCGGCTACGCAAKCTATCRACGCTCCGCGGTCGACTAATTAG
TAGTCCTATCCCTGCCTGGAGCTTCGCAAACCTTCTGCTTCAAGTATATGATACCAATCA
CGGANNNNNNNNNNNNNNNNNNCTTTTTTCCTCTCCCTGGCGTCACAAGTACACNAGAAA
CACTTTTAGAACACTCATTGTAACATCTYGTTRACCGGTACATTTTTTTACAACTTCATG
GGCTCCGGTCAAATTTTAGTTTGCACGCGAGCCATCCAAGCTATTCCATAYTTTTNAGCC
TATTTGTTAATTACGCACGAATAGTGACTATTAAATTCGTCATCTCCTGACTTACTACGG
ATNNNNNNNNNNNNNNNNNNNNNNNNNNNNNNNNNNNNNNNNNTGAGATGAGGAATATTT
AAACATATGCCGTTGGAGTTGTGTCGACTTTTAYNCACTAATTATGTATCTATCGATTAC
TAACCTACACGNAATATACATGAGTAGCCATTCCGTTTGCGATTAATTCTGNNCTGTCTT
CNCAGTRCCTATTCAAAGAGAGGAATGTAATGAAAATTCTSCATGAAGTGCATTTCATTC
CATATTTCAAGCGACTCCTGATANNNTTAGAAGTGTCGCTAAAATTGGGAGCGAANNNNC
GTNGCGTGCGCTAYGCGNNNNNNNNNNNNNNNTTTGTGCAGATATGTATATACAATGTAT
TATTCCCCTCAATATACCCGTCTAGACCGCGYAAAGGTGGGAGRTACCYTATTTTATTAT
GAGTACTTGCGAGCCTTATGACAAAATTAATGAACTAAAAAGTTGCTGCAGTCTTTTTTA
TCGCATCAACTCAGGGCAATTCCACCGTGTTTGGTCGATTCGAGGSTGCTGGAGNNNNNN
NNNNNNNNNNNNNNNNNNNNNNNNNNNNNNNNNNNNNNNNNNNNNTGCAGGNNNNNNNNN
NNNACTCGCTTAGTGAATACACTACTNNNNNNNNNNNNNNNNNNCCTTTTGAGCCATTAT
TTGTTTGCATACATTAGGAATGATRTATGGATTTATCTTGCAATACTAAATCATATTACT
CCCGTAATCGTGTTGATTTCTCATATTGTTAAATACAAAAACCTTTAATTACATCCTGNN
NNTATCGAAGACCTYCTGGATAATAATTTCTTGTGTCATGCAAAAAGAGAGACACATCAG
CTTATATGTAGATCTTTGATCCRYAGGATTTAATGGATGTGRCTTGCATTGTAATTAATC
GTGTCACTACTACTAACTCGGCATTCCACCATGGTTTGGCGTCAGTCTAATCAGGATGCA
GACCACTGACCAGCGCGTAAATTGGCAGACAAATTCCTTTTCCTATCGCNNNNNNNNNNN
NNNNNNNNNCTCTGTTAACACTGCTCATTCACTGCAGAATGACACACTACGTGCGAACGG
AGTAAACCCCCAAGGAGTTTGCAACCTGTGATGAACCTCGTTANNNNNNNNNNNNCTGGA
TGTCTAACAAGGACGGGGAACGTAGGTGGTCCAGGGTCGGAATATGACAATTAGACTAAA
TGTTACGGCATAATAGNGTCNNNNNNNNNNNNNNNTGTCACCTGCACATACYCCAGTAGN
NNNNAGTTCTCTNNNNNNNNNNNNNNNTGCCCTATGTAAATCAGCGCCGAAATACTGACA
CGCCCGTGAGTGGGCAGGCATTARATTTCGACTGGGATATATACTGYATATATTTGTTGG
TWTTYTCCGTGCCACCTGTACTCCTTCTCAAGGCCGGATTATGCCGTAATGTNNNNNNNN
NNNNNNNNNNNNNNNNNNNNNNNNACCTGAACNNNNNNNNNNNNNNNNNNNNNNNNNNNC
AGGGTAAGATGCAAGTATGTCAAGGTTCCCGTGCACGGGTCCAATGGCTCCTTGTCTGGT
TANNNNNNNNNNNNNNNNCCAGAGTAGGAACTACAGGGTTATNAGGCAAATAACAGGCCT
CACGAGACTCGCTGCCGAANNNNNNNNNNNNNNNNNNNNATCGCATTCTTGCATACTTCY
GGCAGGATCAAACCTATTCCTAAGAAAAGATGCATTTAGCGATATTTCAATACCTTCAAC
CATCAATTTGTTAGCCTGMAATTTTATATATTTAAGCAGATCAGTTCTATAATTACGTCG
GCGGAGACGAAGAAAAGGNANNNNNNNANYTCCGAATAATGAANNNNTCCAACACAAGGT
GAATGGTACAGGNNNNNNNNGTACTTTAAGGAGCATTTCGANTATTCTGCCTATACCGTT
AGRGCCATCSTATTCTNNNNNNNNNNNNNNNNNNNNCGTCTCTTCTAGGGGGCTAGTANN
CAACAGCTCAATATTGGTGGAAGTGCATCAGCATGTTTCTCAGACGATCGTCCGTGGTTT
TCGGGCTCTCCCTCAACAGAGCGAAGCTAGAGTAAAATAATTGCTCNNNNNNNNNNNNNN
NNNNNNNNNTGCACTCTAAGAACGTAGCTCGATTATTTAYATGATGCACAACGCATTTGA
ATGTGTCGAAACG-CCGCCAGACGTTATGTATCGGGTATTAATTTGTCCCGGAAATGTTA
NTCCCTAACCCACAATGGCACGCGGATCGGAACCGCTATNNNNNNNNNNNNNNNNNNNNN
NATTCCTTCAGAGATGTCGANNNNNNNNNNNNNNNNNNNNNNNNNNNNNNNNNTGATAAG
ATCTCTACCYYGATAGTCCYRMGAYSACCGTTTTTAACAACAGTTGGGTAACAGTGGTCG
TAGGATTGAACCTTCTCRTCTAGGCAGTCGGTTCGCGACTAATAATAGTTCRCTATTCAA
ATTGCGCTCTGTGTGCAGGTGTAAATCCGTCCTCNCCAACATGCGCGGATACACCGCGGA
TTAGACACGTAAGTCATATCTTNNNNCTTGCATAGCTTAARTGTTGCCAGACGATATCAG
AGGTGTATCACTGGCCCCTAGCGGTAACAANNNNNNNNNTGGWTTACATAATTTCTTAAC
CTATATGTCGGCAATGCGTTGTAAATTTCCACCTTCGGTGGCTCCTTAATAAATATGCTG
GAACTTTCTATTTGAACAAAGCATATTAAGACGTGTTTAAGTAAGTACACCCAATTCAAC
TTCTTCCTATCTTAGTATCTGTTCGGTAAGATCATTGCGCTCGATTATCAAGAGATGGTC
ACGTATTTAGCTCTASCATTGATATGTCATCATTTCTTCCGTCGATACAGGTGAGTTAGA
ATGGGTCTTATCNAGGTNNNNNNNNNNNNNNNNGTTAAAACTCGCGTACCNAAGAACTGT
GAGAAGCGCCAATCGGATCTGCCTNNNNNNNNNNNTCTAACTAAACCNTTCCCGTTATTG
TAAGCATATKCAATTTTTGTTTGGATAGTTTNGNNNNNNNNNNNNNNNNNNNNATAGTAG
CGTCATAGTGTAATGCGATACACCCATATGANGGCCACTTGAGTAATCTAATTTTATTTC
TTGTAAGCTGTATCACGTGTATAAGGAGGTCAATTAACCAGTACTATGTAGTAAAGAGCT
TCACCCTGCTGTTCTATACCACTAGAGACGCGTGTTATGGAGNCTACAGTCGTAACNNNN
NNNNNNNNNNGGGCTTTGGTCACAAATAGACGTTAAATTGAGCTTTGCCATGTAGGCATC
NTAAAGGAAYTCTTGGCAATGGGGTACTAGAATTTCGATAAACTGTATGAAAAYGCTAAA
GGGAACGGGCTCCATCATTTCGCACTGNTGTRCATTTCAACGCATAAACCTGGTTGAGTG
CTTATCGAATAGGTTTTCTGATGATACGGAACCAAAATTGTTAGAATTCTCCGAGGANGT
ATACGCATACAGATATNTATAAAMAGTATATATACATGACGTACCTAANATTCCCCAAGA
GATTGACAGTATTTAGGTGTACTGGCGACCGAATCAAGAAGCGNCATATTGAGTATCCNN
NNNNNNNNNNNNNAGCGAGATCGGAGGGATCGAGTGTATGTTATGAAGGACTATGAGTGT
TATGGATGTCGAGGACTTATTTTCCCCCTTCTGCACNNNNNNNNNNCTTGAGTGGAATGG
GGTTTTGAATACTAACCTCCTGATCGAATCGTATATATAACTTAKATATGTCGAGATAAA
GAAGGTCAGACACACATGCTCTTCTAGTTGTCTTAGTATCGANGACATGTATTCATAGTA
TTAGAGCACTGSCTTTGATATCCATNTCAAGATGGCCGAAAGATACACNCTAAATCGTTG
TTTCNNNNNNNNNNNCTTTCGCGGCATCCCGCTTTATCGCATTAGATATGTCATATAGAA
TCGGTTCGAAAAGGGGGTCGTAATCATGAAAWACATAGAGTTCTGTCCATAGACCCCGAG
GCTTAGATCATCACGCGGCTCCCGAAAAGYACTGCTCTGCTCAATTAGAAGTCTAAATYT
CWSYTTTTAYAATAAAACAACTGAGAGACTGACACGGGCGTTATTTTGGTAACGTGTCAT
TACACCACTACGNNNNNNNNNNNCTGGTGCACTGTTATCTCTAATTGAGCTTGGCACTTA
TATTTCGTTGTTTTCTACGCATCATTGGCTCTACAGAACCGGAAATTGAAACCACGGGCN
NNNNNNNNNNNNNNNNNNNCCGCAGATGAAGCCGCTAGAGTGAGAACTACCATAAGCATT
TTGTTTTGCWWATATTTTAGTGTCAGTGCTGCTAMCGCAGAAGCGCTAAAATGAATATAT
AGACTGTCTGTGTAATATAGACGAGAGGAANCTCATGTGTCATCTACTGGGGGTCACCAC
GCCCTATCCACCGGCCCCCAGCATCCTTCCTTTCYCTGCAANNNNGNNNNNNNNNNNNNN
CGGATCTCCACATCATTGCCGGAGCACGTGGCNAMAAATAGATATGAAATRCCCGTAAGA
AGTGGCGGCGGACTGGAGGTCGAGTAGAGCAACTGTCTCGTTGNCCAAATTTTAAAATTC
TTCCCATATTCCTCATATAATCATCAGCAACATAAGGACATGTGAGTGGCAGAGCTATCG
TTAGGATCGCNNNNNNNNNNNNNNAGACGACTTACTCTCATTTTCAAGCTGGATTAGAAT
CATAATTCTTAGACGCATGATATTKTAGGTCTATCGCCTTYRGTAWYCTGAGTAACAATR
TNTGGGAGGTCCCTCTGGAGCCCTACTGCGCNCTGGACTTTCATTAGCAATATTAAGCRA
GATCCTGCTATGTTTGATACACAGCGCAGCACTCCTGCGATTAGCTTAACCATTTGTAGT
GAATATGATCATACTTATAGTGATTGTAAGGATTGAGCCAAAGTAGGCATTGCCGTTACG
GAAGTTTASGCATATCTTACCAGAKACGTCCMTTCACTCAAAACTCCTGTYGGATGTGGA
GAGCGATTATGTGAGTTTCATTTAAGATTTTCTCGAAGCTTGAGACTTTTTGTAGTAGAT
CNNNNNNNNAAAAGAYCGAAGNCNNACAGGTATCATTGGAGCATGAAGGAAAACCAGTTG
CAYACTCTTGCCCCCCGTGGAACCTAGCACAAACACGTATCTACACTCCCTGATGGCATT
ANGTGTCTYTTCAAGGACTAGAAAAGCCTGCGTAGCAAAANATTCCNNNNNNNNNNNNNA
ACCAGCNNNNNNNNNNNNAATTATGGGACTTCGYCACGCAATCTGTTWTAGACATGGTAT
GGTTATCGGGCTTCTAATGACATATACTGATATTTCGATTCCCTAATGTGTTNNNNNNNN
NNNNNNNNNATATATCTGGGAGCCGCGATTGCTTAGAAGTTGAGTATAAATATTCTAGAA
TTTTKCTATTTTGCAATTTGTATTGTTGTATTTTGTCGCAGAAAATGCACCACCAGGAGC
CAAGGGTGCAGGAAACCGATACCGTTACCGGCSGGNNNNNNNAGTGAAGCACTTTTGGYC
GTCATCGGTGAGTCRTTCGGTAGAATTTGTTAAGTCGCTATCAACGTTTGTTGCCTATTA
ATGGTAGAACGAATAACAAGACGTACTCGTTATCCAAAAAGCGGGATGAACCGTTTTKGT
ATTGTATTCAAGTAAGTGNTTGCTCCCCCAATATGGAAGAATCGGTACTGGATATCGTGG
TCTACACGAACGCCACRAGTGGCTCTAGGCNTTGCYGGAGTGGACTTTAACTTCAGACTA
CTTCCGAACGCGGATTGATAAGTTATAGTCTCGNNNNNNNNNNNATGCATTTCCGATAAA
TTACTGATNNNNNNNNAGACTAGCTCATATACAGATATTGATAACNNNNNNNNNNNNCCG
TAAAACACGAATATACACAAATCCTTTANNNNNNNNNNNNNNNNNNNNNNNNNNGGTTAA
ACGTAGATGAGTCTCAGAGACAAATTCACACGAGCTAGCTCAGGGGCTTTTTTGAGGAGC
GCTAACGAYGCCGTACTCGTCTTTCGGGATCTAGAAATTCCAAGCCCTCTTCCAGTAACG
TAACACTGTCTGGACCGAGATCATAGCRGCNAATCTNAATATAATGCCTGGAAAAGCGTC
ATGCATTGGTAGCCAAGACAGAACTCGGTTTCCGGTAAGCGCAACATACCCACAGCCAGA
GCTGCCTTGGTTATGAGTACACCCATAGGCGTTCTGCAAGGTGCATATACAGGCATTCCA
GAAGAAAAAGNCATTCATCGGAACTCTTGAAGTGACCAGATGTGTGNNNNNCCACATTCC
GTGAACGAACAATTTCAACTTTTTTCCTTGTCATACGNCAAATTACCGTAAGAACACGTT
TTGTTCCCTCATTCCGAAGGCCTAGCAAGTTCGATGCTTTCGAAATGCTTCNNNNNNNNT
CGAATAGTCCATGAGGCTCCRGNATTTGACACGWTATTCTTGTACTTGTTAGGGGATTAA
CAGCCCGTTGCGTCCCGGCCTAAGGAGCCAACNACAAAACCCCTCTCGGACCGCTAGAAG
TTTTATATTAGCTAGTAGGATTGCGAGTGATGCCATGTTRTGAGGGCAACTGACTGCGTT
ATCGTAGACGTTTCGGTGAATTCTGCCTTATGTTACTCAACCRKTACATNCGGGTAGTGC
GAGTCAAAACGACAAAACGATCGTAATGGAAACTTNNNNNNNNNNNNNNNNNNNNNNNNN
NNNNGAGTNAAAATCAACTGTTNACTTTRTAATCTACAGAATGATTTTACTNCAWTTCTC
CACTGTTTYAGCTATATCCCCATTCGCAGTTAGTCAGACCGGACTCACAAAGAGCTCATA
ACGGGTGGTTCTAGGAAATCCAGCCAAAACAACCGTTTACGATGCRAATATAAATTTCAA
CTATGAACGTGCATGGTTGATACGAGACTTACTAATCCTGCCNNNNNNNNNNNNNNNNNN
NNNNNNNCTCTTTGAGTTCCGYTCCSCCTGGAACGAGAACGGAACAGCGGATCAAACAAT
GCACACCTCTTTAATTNNNNNNNNNNNNNNNNTATGGCAGCCTAAAAGTAAGAAAGGATC
TGCATTTCCCGATTCTCTTCGGGCAGGCNGTTCGGGCGGTCGCTCATGGGCGCRGGAGAA
TGCAGCTGAACAGAGTTCGTCTAATGTAGCATACGACCAGTTTATGAAAATGCTTCCAAG
TTACGACGTACAAATGTCCACAGTCACCCTCCATATCATCAGCAGTCTATATACTGTGCG
GATGCTATCCGTGGACAGGCTAATATTACGAACTATTGATTNNNNNNNNNAGGACCGTTT
CATCAAATACGGAGCCAAATCTTCAGGTAAGTTTCGGTTTCTGCWTGCCGCAAATATCTA
GGTCGATATTCGTAAACATCGGTTCGACCATACTGGCTTCTGAGCTCACCGGATTATCAA
AAAGAATCTAGGTGGGTTACCACNNNTATGCTCATGGTTTTCTGTGATATTTTYCSWTAT
AGCACSCTAYGTCTTTCTGCTCACATCAACMATTGTTACACTGGTAACNGTTAGTGGATC
CTAGCTTGATGTTCGAAGGACTTTATGTCACTTAACGCTATTATCTTTTGAATTTGCCAK
GGTCCTATCGGACTAGACTATRAARCAAAYTGATGNRATACTCTCTCGTCTGTCAYTTTG
ATTCGCGAGCAATAAATAGTATATTATCCGTGACAGCGGTTCCATCAACACGCAGATTAA
AKATATTCNCACTGGGTAATAAAAAACACAATGGCATTCTCGAAATAAATTTATAACTTA
TGTTAAGATGCCGTGACCATACTTGTTACTNGCCATTGTGACAAGAAGTCATTCTACAAN
CCGCTCCCCGGGAACGTTAACTACAAGCATTAAAGCGTCTGTTTGGCCYGATCAGATTTT
ACTRGATATTAGAATTACCAGACGATGTTGTARGATCTTCTGTGGCACCGGTGGTTGTGG
AACAATTCACGATATATTAGATCAGTTTTGAGCACTTAGTACACCTATCTCGCTTNGCAT
NTGCRCGTCACATGCGAGTAGGAGAGCNNCCAATGAGGCGACAATGGACTGGATAAARGA
CATGRCTCATCAAGAGCCCCGCGCCACGAAAANGTTANCGACCCAAAACTAGGTCTATGC
ACTAGGAGNCGGCGAGACTCTTCAGTTTTATAGTCCTAGAGTCTCGTCCTGCTTCATTCA
CATGCCGTATCAATGCTTTGAGTAAGATACTGAGAAAAAGGACCACACAACAAGTCGCAT
TTAAGTATGTGCAGGAYGTGCGCTGACGRCAGAGTGTGGTTTGCTACAGGTCGTTTATTG
CTCGGATGATATATATGATGTCTGGAATTTGRTCCTGGGAAAACGAGAANNNNNNNNNNN
NACACAAATATGAGTCACGTARTATGATATGATACTCGAYGGACTAAATTAGCAAACTGA
GAACGCTGTTGGGGTATAGCGTTTTTCTTGTAAGCGGTTGTCCGGCATGATAATTCTACA
TGTCAGGTTAGCAGCGTTTTTAGTCGCAAATTATCGGGTCCGCGCAGATAACCCTGGGTT
CGCGTTAATCRGTTGACTTNTTTCGTATGTTACTCGGTGGGTATCTGAGAATATATTTGT
GACCTCAATACATCAGTTTGTAAGACTATAAGAGTATCGCTGTAACTCAGCTTAAGTATG
CGGATATATAGTCACCGACCATAAGTTGCATAAAACAGYCTGCTAGCGGATTTTGAGATC
GCGGTAATCCAAGTTTCGSGCCTTCTATATATGAATCTATTAACAGACTCTTGTACACTA
GAGAGTATGTATCGCCTTCGTTGGTTCTCTTCCGCGTTCGTTCTCAATTTCCCTGAAATG
TTCTTTCRYTGTARCTGAAYCRACRTWTGGTTAATTTGCCTAGATCAACTTNGACTAAAG
GAAAGTTAGCAGGGTCTAAGCTATGGCTCAGCATGTCTGATTTTAACTGCAAACGTGAGT
TAAATATATCGCTGAGTACCACCTTAATAATTAATGTTGTGNATAGTTTACAGCGTCACG
ATTTCCGTCGCCRGTTACAATATTGTTATAATTGTTCTTCCCATGTATACCCGGTTATGG
TCATTANNNNNNNNNNATCTNCAGTTTTCTTTTRCTCTCTCCGCCTCCTTCAATCTGCAG
CMTCTTTTCATCTACGGTTGTACATCGGCATTCCCAATAGACGGCCCTTAGCTCAGTRTT
GCGCTTCGCAGCGTCTACACGCCTGATAGGCGATAAATGTCTCCGATCGCRAMGTTTGGC
CATAAGAGCAGGGTAGTTCAATCTGGTNNNNNCGTCCTCTCTGGATAATTTCAATGGGAC
AANTCAANNTACGCGARCGCACGTCTATTGTGTGGTGAACGACAAGTTAATCCCGCACGT
TATTCCAAGGAACTAATCAGCTTCCAGAATACNCTTAATTATNNNNNNNNNNNNNNNNNN
NNNNNNNNNNNNNNNNNTANGTTTGGTTAAGTAYWCTCACCATTTAATATTAGCGTGATY
CRGAKTCCCGCCCCCCCCGCACATAAATGTACAAACTCTTTCGTAGAGTCAATGGGACCC
GCATCTTCGTGAGCGACGTATAGAGAGYAACGTAATCATAGTAGCCTTATAAAAGTACAA
CCGATTATACTATAAAATTGGATATCCGNNNNNNNNNNNNNNNNNNNTATGCCAATTAGG
CTAGCACGGTAGTGTGTGAGAAATGATGAAGGAAGGTGCCTTTCTAAGGCATATGGATTT
AAATCGTCTTAGTCGGACTTCCCTGTTCGNNNNNNNNNNNNNNNNNNNNNNNNNNNNNNA
AAAAGACTAGTTGGTCGATTTATGAGGGTTTGNNNNNNNNNNNNNNNNNNGTATCCAGAT
GAAATCAANNNNNCAAACTCGCTTAAGGTAAAGTACCCCAAAGTAACTTTGTCCGCAATA
TCATATACTGTCCTTCTGGCTCAGGCCCACATCTGGGAGATTAGCCCTCGGGTAGNNNNN
NNNNNNNNNNNNTTTTCATGGCTAGACCCTACTTACATCTCCTACGYAATGTTTGGATCA
TAACCAATAATAGCTCACACTGGATACATCGAGGTACATGACAGGATCGYCCCCRYAGGG
RTGCAGCACCCGCTCGCCTGCGTGAACCAATACGACAGAAAATACAGAATGGGATMCTGG
AACACCTTACAGACGAGTTGCAGAGCTAGCACATGTACAACAACCTAGAAACAAAAGTTA
AGCGGTTCTTTATGAACTACGGANNNNNNNNNNNNNNNNNTTCCTNACTTTGCCTTTGAC
TAACACTCATTTATCTGRCTTACTGAAGGGAAACTAATGTTANGTATTTTACTTGTTTCT
TCCCGTAATAATGACAAACTCTTCTTGCNNNNNNNNNNCAGTTAATGTACAATAACTTAC
CTATGGTTGTTGTCCTGTTTAAAGAGGTCACGTAATTTGCTTCTGATTANNNNNNNNNNN
GACTTGATTAGAATTTGGGGATACGATATGAGTATAACCCATTAGACAAGCAATAAAAGG
TCACCCCCACGCACTTATTAATAATATCGTGCTGCTTGGACTTGTCTGCTYTGGCGAAAC
RAGATAATGGAGTGACGGCGACCTAAAAAATCCTTAGTATTGAGGTTTACCGACGATNNN
NNAGGACCCGGCCAAATTACACAGTTACTTGTTGGGTTACTAAGATCGATGTTACAGTCA
TACGTTGAGCTGCGCTTGCGCAGCTGCGAATMAGCTTCGTTGCGAGCTAGTNCTATGATT
TCGGAAGATTTGAGTCCGATACGTAGGTAAAGGAAAGGTTTTGGTATACTTAATCCATTA
GCAACGNAGAGATTAACCYATGATGTTGGAAACGCAGTTCTGCTACTCTTTTTTATTTGT
GCTACCCCAATGTGTGATGGCATAAAATCATGTCTCGCGTCGCTCGGTTSAAGAATTYTT
CGCTCTTATGATGGCAGGGATCTAGCCTCTTAANNNNNNNNNNNNNNNNNNNNGASCATC
ATCCATTGGTTAAAAGAAGTGTNNNNNNNNNNNNNNNNNNNNNNNNNNNNNNATCTGTGT
ATCTGAGATCACTTGAGTGATACGTTGGATAAGACATATNNNNNNNNNNNNNNNNNNNNN
NNNNNNNCGTATTGAAGAGCAGAGNNNNNNNTAATANAATTCTGTCTTGGATTGGGTCGT
TGTGGTTCCCGCAAAACTTCGGTACTGGCATTTCCTTCGAACAGTTCGTCCGGTTCAAAC
CGCATTGACAGGCATNNNNNNNNNNNNATGTYGAAAAAACTTCAGGCTCGGTCAGGTCAT
ATGGTGAGGCGATTAAATTGCAAACGGTAACCTCAGCTTACGTGGGTTTTCAGAATTCAG
CAGATTCATGAAGTTTAGGGTCTCTCTCTATACTTGTTGGTGAGTCGTGGGGTTGTRGTC
TTAACCCGTCACAGCTTTTGGTNTTTGTCAGACCGTCGCAGACATCTTGACGAGATTGTA
AAAAGATGTTAATGGTAATCTGGTTATACCACGGATCCTTTTCTTCCGGNNNNNNNNNNK
TATAATAKGTTTTTAKAACTANNNNNNNNNNNNNNNGAATGTGGGAAACCATTTGTTAGC
TGAGCATTGTTAGCGATTGAGCTAGAGGATNNNNNNNNNNNNNNNATTTTGTTAATCTGT
CCTGGTAAGCGCTCAAGGGTGAGCTATTCTGGTCAATTACACTTTGGCCACGTTATGCTC
AAGAGAAATCACNCNNNNNNNNNNNTNCCTACAAGAATAAACCATATNTTTAATATGAAC
ANAATAGTGGATAAACAAGCGNCGTACCTTGCAACACGTCCAACACAATWTGYGTTTGAT
TTTGCACGCATCNGTTTRTACTGACGCTGCCGGTGGTTGGCAGCTTGAGAACACAGAAGA
GCGCATTCCGGCCGAGTATAGTCAGAATGGTATCTACACTAATACAGCTAAATATAANNN
NACGTGCACAAACTAAGTTCTACCTATCGCAAAATTCTCRTTCRGCAATGGGATCNCTTC
CTCGAGTTAGTAACATTCCTTACATAGCCAAATATATCACCCTATTTTAGACTTGTCTCT
CTCTNTCTTCTCAAAGTGANCGTCTTTTAGCGACCANCTTTAGGGTGAGAACGCATTAGT
TACGCCAATCGTTGCTTCTCCCGCGGTTGGGTCATCATTAGAATCTNGNGNNNNNNNNNN
YGYCCAGTCCTGCAAGTCCTCATGACTAGTTTGGGTTGTAATCCAACAGCATAACGGTGA
GCACTGTGTTAAAAAAAATACCGCGTATGCCATTTACTTTTGACCATAGGTGGATAAACG
CCCGCAAAGGGCAATATTCACCTGAAAGTTAATTGCCGCACTTCTTCTCGCACGGTGCTC
ATTTTCAAGGAGAGAAATCGNATTCTTGGGGCTCCACAACTGCATGAGTGTAATTTGTAG
CAGAAGTTGGGATCTTATAGGCCGTTGTAATAACTATGGCAAACTCACTGTTATATATAA
GTCNCTCTNNNNNNNNTAAGGGAATGGATACAAGATNNNNNNNNNNNNNNNNNNNNNNNN
CACCNCACGGCTAAGCTCCCACGATCTATGTAATTGCTTTGGTATCAACTCTTANAYAGA
AAACATCTAAGGCCTGGGNNNNNNNNNNNNNNNNNCCAATTCGTATTTAATCTTGACAAT
TGNATGGGCTAGTTACGGATAAAAAGANTTACTTCGGTACGAAACGTGTGCGTCTATTAG
CCCATAATYATTTAACAYAAAGYCAAGCCTCCTAGAAAAAAGAAGGGCGCAACTTGGGGC
GCGTAACGTCACTCATGGTGAATACAATAGATTTCGACCTCAGGGTCTCACGGATATATC
AAAGTGCCCACTGGTTGAAGGCCCGCGTCTATCTGGATCATTCATTGAAACTTGAGGTTT
ACNNNNNNNACTCNGGYCATGAACTCTAGTAATGATATTCAGCGTNNNNNNNNNNNNNNN
NNNNNNNNNNNNNNNNNNGAACAAGAAATACTAAAAGGCTTTTCTTTTATACGAGTACCG
TAGCCCTGACTGGTCCTCANNNNNNNNNATCTCTCAGTTCCAATACTTCATCGGATGGTT
AACATGGGGGGCGGACCTCGTCGCAATATCAATTAGCCGAGTTGGTACATTYACCTTAGT
TGRTAACGCAGCATCCTATAATCCTCTGCAGTCACGACGCCTCGACGCGTACTTCTCACG
ACCAAGCGATTAAACAAACAGTCGCTACGCGCTAAAWYRGRATGACAACTAGAACCGTAA
TGTTATATAAATTTTCCGACCCCAAGTTGTACGAACCGTTGATGNTGTAATGATTCCTTG
TAAGATGTACGRTAACACAATCTTCATCTAGGTTTCAANNNNNNNNNNTCAAYAGATTAG
GCACCGAGACTTTAAGCGCAGCANNNNNNNNNNNNTCTAGTGGTTTTACTGCAATAACAA
CTCAAACCATCCCTTTATGGAGTAAGAAATAGTCTTGTAAGGAACGATCCGTTACNAGCC
T
>C_humblotiana_BM19_20
ATTCCCTACTTCAGGTCACCTTAAAACGGTTCTACTGCAGCCATGGCCATTCTGTGTCTA
TTCCCTTCATCTCTGTTTCCAACTGAAGATGATGTATTCTCATAGTAGGCGCTCACTTTA
TTATTTGCCAGAATTCTCGGCCACTACTGCGGCATAGCCTAACGCAACCTTTAATATATG
ACTGAAGCAATCAATGCAAGCGGCTGCCTTAGAATCTCAACTCATGTATAGCGAAATTTC
GACAATACTCAGCTGTCTTCACGTACATGTCTTCAAGATAAGCACTCACGGGCGCTCTAT
GCTTGGGCGCACGATTAGTAGAGGCYCGCGGAACGAGTGGGTAACATGTCTGTCAGGATA
GTCTTTCCATTAAAATTGAAGATTTTACCTTCGTAACGGGGGCGAAATGAAAGAGGTAGC
TATCNNNNNNNNNNNNNNNCTCTTCGGTCTGTAGGTTCTTTTTTGTGGTTCTCATTATTA
TTATAAAATTAATGTACCTGCCCCAAACTCCAAGNNNNNNNNNNNNNTTTTCCCGTCTTT
TCCATTTGGGAAAAATTRCAGATACGTAAAGTAAGTTCATATTATATCAGTCTATCGCGA
GGCTCTTAAACTGGCATTNNNNNNNNNNNNNNNCCATTCGTTCATAATGTCNNNNNNNNN
NNNNGCGGGTAGTGATTACTCGGTGCATGAATTCTTTGAGCAGGGGACGGTAAGTTGGTA
GTGAATCCGAGGGTGCCGGANGATTNGGTNNNNNCGCGCCACCKAACCAAGTCCTCAGGA
WATGAAAATCTAYCCAGGAATNACGTGACCCCGATGTTCCAACATACTCATTGACATAGA
AATTCCACAGTAACTGTTTGATTTGCATCCGTCNNNNNNNNAGCATAATCCGTAAAATTA
ATGTAGTTCTGTGAGAGATAGCATTGAATNNNNNNNNNNNNNNNNNNNNNNNNNNNNNAT
TTGTTAGGTCTACCGCATCGGCCGATATGATCGTGACCAGTCGCGGAAAGCCTGGGCACG
AAAAACAAAGNNNNNNNNNNNNATTCTGCTTTAGTGACTCATATTTTTATTGTTTAAACG
AATNGCACTGCTGTATNNNNNNNGGCGTCATATACTCTCCTTNNNNNNNNNNNNNNNNNN
NNTAACGTCGACGACGGTACTAGTTACCGCTAATACACAGAAGAYAAGCCCATGAACATT
TAACCGTATTGACTGTATTGGGAAAAAACAATGCTTTTTAATCAGTTCTGATCTTTAGCA
GAAAAGTATAACCTCGGCANNNNGTCTGTATTATGAATGGATTGATTACTAGTTTTCAAT
AAGGAATGTCGTTTTTTTTTAATTTCCACAGTGTGGTTACCATGGTTATTCGGAAGGTGC
GCCTTGAATTCTGCAGTGGTGAGTGCATGTGGGGAGGCATTGGCCGATANNNNNNNTATG
GATCGATTCGGACGAGGTACTGAGGGGAGTACCATCTCAAGCTCCAACAAAAAGACGAAA
ATACAGAGCCTCCAATAAGATTTACATTTATCKTTTYAAGCAATNNNNNYGACTGAACTG
GTTAGGACTAGCATGGCTTCCNNNNNNNTTATATGTAGCGGTCGGATGTCTTAACGRTAT
ACCCGGCGTTTCTCTCGCGTCGGGGTCGGTCAGTCCCGAAGTGTGTCCTCACATGTGGCA
TAACGATCGACTCATGTGTGATTGTCGAAGAAACCGACGACAGTTAAGAGATATAAGATA
CTATAAGTCCAAAGTCCGGCCTAATAATCTTAAGCAGGCAAGAGCAACGAGATGAATCGC
GAGATACTGTAAGTGGGGAGAGGTATAYAGGACTGACTCTCAGTCCCCGGATTAACCACT
GATCGAACTAACCGCTTGGGGAATCAGCTACCCACATTAATCGGCCCCTTCCCTGAGNNN
NNNNNNNAGCTAAAGTATTGTGAATTGGACAGNGCCGGGATNACTAGGGCGTCTACTGAA
CCGAACCACAATTTTTCGGCGCACTTACCCCCTGATATGTTGCTATTCACAGGGAGGATC
TGTGATTCCTGTCNNNNNNNNNNTAAGGGCGTTATAATTGCCCAGTGGCTAAGTTTAAGG
GTTGTATATGACTGTAATGACTTAGAGGTCTCGTACGGGGAAATGNNNNNNNATAAGAGT
TAAAACAACTACATGACTGTTCAATTACACCTGAATGAAGTCAGGTACCCGCAGGCGGCT
CTTAAGAAATATGTCTGCACTTCGCTCTGGAGACATGAGACAAAAATAAGAAGGATTACA
CGCGGATAANNNNNNAAGCTTACGGTTGTTACTACTTAAATGATAAGTTGAACGATAGCT
AGTNNNNNNACAAACGTTTTGATATGAAAACTACAATATGTATACGCGGTGGATGTGCCT
TAGTAAAACACCGAAGCAAGTCGCCGATGGATTATTACGTGCATGGTACATGACACCATA
ATGTCGTTCTATCAANNNNNNNNNNNNNNGCGCTCNGTNGCNTTGTGATTGGACTTTCCG
AAAAGTAGTAAGAGCATTACAACACTAACTTATTTCGGACCCGAGAGGACAAAAGAATTG
TACTGCCTGGTTTTTATTGCGTTTTCGGCAAAAATTGGTAATTAAGTTAGGTGAAACCAT
CCTTTGGGGGGCAGTAATACCAACAAAAGTGTGATGAAGTCAATGCACGCTCCGAATCGT
GTCACCTCTTGGTAGAGACATCGAGCACGTAATACGATGTTTCAATATGTCGTGGTAGAG
GAAATGTTGAAATTTGCGTATTACATTATATAGACGAGGATATCCTAGAACAGTTTTAGT
TGACGTCCGTTATGGTTCTACGTAATCCATCAGCGTGAATGTGTATATATAATGACACGA
TTAAGGTATACGTAGAGAGGGAAACTATAAGCTGTTCCAGTGAGTAACACGGTATGTCAC
CCTACCGTCATTTAACGAAGTGGATGTATTGGAGACACNCGGGCAGATTGGATTTTCGTA
AGGAAATGACTTTATAAACTNNNNTATACCCAGGAAGTCAAGAATACTATTCGTACTACC
AATCANNNNNNNNNNNNTAGTTCGGGTAGAGCGTACAGGTCCCCATTTCTGATATTTTGA
TAGCGATACGGTCTTACACGCATACCTAGATTACTGTCATTCAAGAGTTAGATTCACAAG
TGATAGTTTCTTTAAACCTGCCATGACTAAAACTGCGATGTATGTTTATTATTACTGTCA
TTAGTTTCGGNNNNNNNNNNNNNNNNNAATGATCACTCGGGCTTTGGATTTCTGCTGTCA
ACGCGGGTTCTGTRTCGTGGTAATAACAAGTTTAATTGCTAAAAANNNNNNNNNNNAAGA
TTAGAAGTCGAACAGACATGTGTCCACACGNNNNNNNNNNNTTATTACATCCATTTAATT
CAAAAGATACGTAACAATCAGTTTATAAATCTACGGTAAGAGTAGTGCACGGGCTGGGGA
TAAAAGAATTGTTACATTGGTGTTTTGCGCCAATAAAATGCACCGAGGCTATAATACAAC
ANNNNNNNNNNNNNNNNACACGCGTCTGCYAGAGMTCGAAGACAATCTATATACGAACAT
GACAGCCGGCACCGATCAACTACCTTATGAGCTTGGNNNNNNNNNNNNNNNATGCGTAAA
TGTTTTTTTTTTCTTAAATATAATCTTTTGTCATCATTTANNNNNNNNTTACGAACACTT
ACGAAATAGTGAGATCTCGAAACAATGCTGATTATTCCAAATCGATAAATAAGTCAGCTC
ATAGATGATAGTGCAGCTGGCGCTGATCGGTACGACTGTTCCGACCTCTGTCATTCCNTG
TTCTATAGAAATGTGGAAGGTTCTAAGGCTGCCACCAAATTCTCTTTTCACGTTTGTCTT
ACTAGTAAAATTGGTTTTACATCGCAACTGTATTNNNNNNNNNNNNNNNNNNNCTAACAT
TACTCTATGATCACCCTTAATGGGTTCAGGCCGGGTTCATATTCGATACAGATGAAAAAC
AGTTTGTCGTTTTTATATTGCCAGACAAGTACCGTAATGATTGGATAGCAATGCACTACA
CACACAAATAAAGCAGACGCAATGTAAGACTCAANNNNNTGATGTAATCTTTTATGCAAG
TATTAAAGCAGCGAANAGGGAGCTTATTTATCAGTCTATTCATAATGCCTCTAAAAATTA
ATNNNNNNNNNNNNNNNNNNNNNCATATAANNNNNNNNNNNNNNNACACTAGAGTAAAAT
CTTACTCAGGTAGTTGGTTCTTACCGGAGTTAAGGAATATACCAGGCATTGCATTATCAT
CCGCATTTACACTGTGTGATAAGGAGCGTCTGTTAAACACTTAAGATGCACCTAAGACAG
GTAAATAACGTTGTCCAAGATTATCAGCGTTAGAATGAGGATGTCGGACCNNNNNNNNNN
NNNNNNNNNNNNNNNNNNCCTCACTAAGAAGACGAACTCCTACCGACGTGCTTATCGACA
CTGGTGATCCAACGNNNNNNNNNNGGCCTTCTAAGACGATTATTCTTTTATTATGTATTT
CGGCNNNNNNNNNNNNNNNNNNCGGTGGCTNNNNNNNNNAGAACCTGTAAGGAAATCTCT
TCAACGTGTAAAATTGTGCTTTAGCAATAGTTATGATAGAGAAAACTCTCGCGTTGTATT
TAGCGACCTATTTCCGCATTTGTATGCCGAGCCAATCAAATCACANNNNAGTTAAGTGAG
CTTGCAGAAGTTCACATTATTGGATCTACATAAGTGGTCATGTCCGGGGGATCGTGTTTT
CTTCTTTGCAGTCTATCATTGCCATTCCGAAATCCACCGAAAGGTACTTTCAGAATCACA
AAAAAGCTTTAATATTGTCCGATTTACTTGACTTCCCTCTATCAGTATGCGTAYTACTCC
CTCCGCTATCGAATATCTGAGATTTCTATAAGTGAAGACAAACCATGTGGAGGGTTGTCC
TTGGATAGTGCTCATTGGTAATACGATTCTAAGAAMGGTTTGCTAGGTTTAAACATGATG
TACTTTCCATACAAGCGTCCTTAACAGTTGTCATAGATTAAAACTCTAACGCATATAAGC
ACCGGGGTAATTTCACGGGATTTTAGCGTTATTGTTTTTTTTAGGAATATCTCCCCCCTC
TTGTTCAAGGTAAGAATCCCTGGCCAACTCATATAAATTACGCGGGGTTAAGAGCGCTAA
CAATATTAAAGGACATTAACAAGCGGCATTGATATGACTCTGCTCACAACGTTTACGTAA
CTTAAAGGTTCTACACAGGCCTGAAATTCTGCTTTAGAGGCCGGTATAAATCAAACATAT
TGGTCTTCGCTCATATTTAAATTTAATTCGACTCGCTTTACTCCTAAATTGTAAGTTACT
GAGATCTAGCGCAGCGTTACATAAGCGATTTAGATCGGCTAAATAATAAACAAAAAGCGC
GTTAGTGAGTATGAGATATTGAGAGAATACATAGAACAAGTNGCTTGAGGATACATCGTA
AGCATGAGCTTGATTACAGTCAGTTATGTGTCTTACTCTGATTCACTTTTAACTCAGGAT
TTGTGTACAAGGATCAAGCTTCAAACATGACATCTTATGTGCTTCGAGAAAGTTATCGTA
TATGGTAATACAATGAGATTAGGGGGTTATTTTGGTCTTTGTCCGGCCATATTGATTGGG
TTTAGTAAACTGTCCSATCTTGTATTGTTAAATTTTAGATACACTTCATAACACGGTTCT
CTTTTCAGTTTATCATTATGCGCTGTTTTAGGAGGGGACAAGCATACACGTCAAATANNN
NNNNNNNNNNNNATTATAAAATTAACGTACATTCACGGAATATCAAATACCGAGTTCTGT
ACGCATAGACACGGACCACCCGCCACTCGGACGNNNNNNNNNNNNNNNNNNGACGTCACA
GAAAATACTGGTGGGCCTAAATTGTTAATGAACGAATATCWCAATCTTACATTAGATTCG
ACATTGCTGCCGTGTTACTAGGTRTAATAATTGTGATTTGGCTGCAATTGAACAGTATCG
TCTAGCACTCTTAGACAGTACTAATTCCAACRAACAATYTACRYGTGTAAGGCACATCAG
TCGCTTGGACAACCCGGGATGTTTTANNNNNNNATNNNNNNNNNNNNNNNNNNNNNNNNT
CCGTGATCGATGGGGACTGCCTTAGTTTGGTTGCTTTTCTGTCACTACGATCTCGATGGA
GAACTAAAACATATTACAGTATAACTGNNNNNNNNNNNNNNNNNNNNNGAAAACAGTGGA
CGAGTCGAATACGAGGTCACTGAATGCGAGCGTCCAAACCGTGAAGTAATGTCATGNNNN
NNNNNNNNNNCCTACGAAGAGTAACATGGTTACCCCACTGCNNNNNNGTGCACGACTCGA
GGGGAGTATGATTAAGCAAACTGCTCTACATGTTCGTATATCATTAGACTTGGGTTAGTT
ATTAGTCTTTTCATGGCATCATACGACAGAGGACAGTGTGTGCTATTGTAGCACCTCTGG
TCGAGATATTTGAGAAACCAAATATCAAGCTACAACATCATGNAATTGTCCCTATGGAAG
TTGAGAGAACTATAGACAAATCAAAAGGCAGGATGAATATAGTNNNNNNNNNNNNNNNTG
TAATGGTCGAGACGCCTAAACAATAAACGTGGATAAAGAATAGTGAAGCGTTTTAACTCC
GCAGCTGTTGTCCGAGACCACTCTTGTACCAAATACTTACACTTACTGGAATACAGCGCA
TTCGCCGAATACGTGAATTATACCCGTGGCTAGTAATGGACTTTATTTAGATTTTTGAAT
TACTACCGATTACCCCTTATCCGTCCGTATACGTCGACGAGACGACTCAGGCATCAACGC
TGGTCGAGTGGGTGGTTCTAAGCTAACACTTTCGGATGCTCAACTGCAAGATCGTGCCAC
AAGTTGATCTTTTGTGATAAGCGTCAACGTCAACGCACACTTCCAGCGCGGTGCGNNNAG
ACCGCGAGANNNNNNNNNNNNNNNNNNNNNNNNNNNNNNNAGGAGTTAGCCTATTTACAA
ATGAAAGTTRTATTAATATATACTAGTAACAATTACGCGACGCCACCTATGNNACATTTG
CTATAAAAGNCCCTAAAAATGGACCTACTCATATGTGACGAGCACGAATTCCTGTCGTCA
TCACCTCGTCGGCCGAAGGGGGTGGAGTTAGCGACAATTGGGCGACACTTGTTGGTCAGA
AAGCAATAGAAATTGTAGTGAAAACTGTGTAGCTTAGAACCAAAACACATACATATATCT
TTCGTGCTAAGATCACCGGGCTAAAGGCCTCATGGTCAATAAGAGTACTAGCATTTTCAA
GGGGTGAGGCTGGGTGAAGTGCAACNNNNNNNNNNNTTGTTGTAGGTAGAGAGTCTAAGA
ATCCACTAAGGACAGGNGTCCGTATAAGTTACTATGGAACTTTGKTCTGAAGATATATGA
CCTTGTATACTTATNNNNNNNNNNNNNNNNNCCTNNNNNNNGTACGCTATTAGTTATTAT
TTCTTTNNNNNNNNNNAACCATTAACTTTTAATCCCAACATTGAAAAGCACATACAGTTA
AGACTAAATTGCCGGAATTRRGCTGGCTTTTGGTGTGCCGATCATGAGTGTATGACAATT
ACGAGACGACGGACAGAACGTGACTATTCTNCCTGTAAAGAAATATANTATTTAAGGTCA
ATGACTCATTGGTAACAGCTTTGATACTNTCTGTTAGCGCATCCCNNNNNNNNNGGGTTA
ACAGTCAAACTGTTCCATGTCAGTCGGGAGGTTAGCTCCCGCAGCTAGGTGATCGTTAAA
CGTTCAATACCCTCGACCGGTAGATTATATTGTTAAGATTATGCAACCTTCGCTCTAATG
CCAAGTGCTTTTCGGTATACNNNNNNNNNNNNNNNNNNNNNNNNNNNNGGATCTATGATA
AAACTCCAGTCACCCCGACTTCCGGATTAGTTAGTATGGTTTAACGAAAGCAAAKCTTYG
TAGTTGATCACTGGCTTGTCCCAGGAAGGGAGTATAATGGTAGACCATCATTAGCTCCAT
GAGTAATTTGGGAGATCGTATTCCAGTACATAAGYCCTAGAKACAAGAGAAGCAAGTAAC
TCATAAAGGCAGTTTGCGTAAGGGCNNNNNNNNAAATACANGTGTATCAGACACCACCCC
TTCCGCTTCGACTCGCGATATGGGCCCTTNANGTCTCTGAACAGTTTCATTGGCRAGCAG
CAACTGCCGGTAGTGNTGTCGTCAACTCACTGCGACGTCAGTTAAAAAGAAGGAGTAAGA
ATAACACTAAGAAACGAAGACGATATCTCGCAATGAAGCAAATGTTTTAATGAGACGTCA
GATCGATGTATTGCGGCTTTCCAATTGACATTTAGACTGATGCGAAAATAGGAGACAGGG
GTAACACTTATTACCTTCAATATTGTACCTGTCTGATGTTGAATTAAGCGCAGTNNNNAC
TATCGTACGCAAACTTTGCGGACTTGGGGTTGAGCACAGTGAAGTTGCTTAAGTGGTATA
TTTCTCAAGGAGGACCTTTCAAATCATATAAATATCGGGACAGCCTGCAACATTAATANN
NNNNNNACCTAACGCGTACGAGGCTACGTAAACATAATAAAACAGATATTACCTCGGTTG
TGTTGCGATTACTTATTGAAAAACGATACACAAAAAAATAAAATTACGGTATTAATCCTC
CAAAATNNNNNNNNNNNNNNNNNNNNNNAGTACTAAAAAGATGGAGCGAGACGTAGTTTG
TTAACCTANNNNNNNNTCCTCTCTATCACCGTGATGTGAAAGCCGACATTATGACAATCA
GCGATCTGGCGATGGAATCATCAAATCGGTAATGAGGCACAGTCCTATGAAAATGTAAAC
GCGGGATTGAAAACATTAATGTAGATGGTAGTAAACTGTAAGTATTCTATGGTATGGGCG
CGAACGTTCGACGCGAAAGAAGGCGGCGTTATGGCAAGCTGCCGGCTCTGACTNNNNNNN
NNNNNNNNCTAACAAAGGTATGCACATTGATACAAGGACGTCCGATTTTTCACACACCAT
CGTATTCGAAACTCAAGGAAAGTACTCCACGCGCCCCGAATTCAGGTTAAAATTTTGCTG
ATAGAAATAAAAACGACTCNNNNNNNNGATTCGCGAGGAAGAACTAGTAGGATACGCTAA
TCCGTTGGTGATTTAATTGACTACAGTCATGCATACCTATATGCGCGATAATTGATTTGC
TGATATTGGATGAAGTGACAATAAGTTAGCATTGGTCTNNNNNNNNNGTTACTCCCTGGA
ACTACCCATAAACGCCGTAATTNNNNNNNNNNNNNNNAAGCAAAACTCTTGCACACGGTT
TGCCAAGTAGCCGCTAGTGAATCTCTTGACTACCTAACCCCCGGTCGTTGTACATTATCA
TTGACGAGGAGTATCGAAACTGTCATAAATACATTACTTGCGACAATCTATTTCGGTCAA
ATGCATCAAATGAGCAGCTCNNNNNNNNNNNNNGCGAAGTGGTGTTANACTCGCAGTAAC
CTTTCTGTTTCGGGGCCGGTCGCACCGGCGCGGGAATAAGGTCTTTAACACTGTATTGTA
ACTGATCTCACCCTACAGAACAGGCTATTAATAGCTATTGTCGAGACAGGCGCCTGAAGG
ATGGAGGTCATTAACAATTTGCCCGTAACTCCGGTTGGCCTCATCCAACTGCAACGTGTR
CCYCCACAAAGACCATACTGTTAAGCAGATTATCAATTGCGGACGTCACATTCGGTGCTT
CACATTCAGGACCCGTAACTTTGTGTTAAGTCTGGCGTATACACTTTCCCTCCCGATAGG
TTTTCGAGCACTATGCTTCATCGTTGGCACGAATTGTCTGCTAAACTCACACGTTAGANN
NNNNNNNNNTATTTTGAGCCTTCTGTGTCCGGGTTAATGGTAATGTACAGGATCTATTGT
CTACAGCTAATGAAAAGAAGTCGTACATCTTCCTTCCTAATTACGTGTCTGCGAGATTTA
TTTCCCTATGCAGATGGGTCGTTTCTGAGGATAAAGTTTAATGACCCTAATGCAACATAG
CACTCTCTACTCACATTCCACATAACAGAAAAGAGAAGACCACTGGTACGCAGAGGAGAT
GTTATGGTGTTACATNNNNNNNNNGCTAGCGTCGTTGGACTATATCAAAGCACCTATGAG
ATAACAGGTGTTTCCTAATCCTAAGCAAGGCCAGCGCATTTGGGTCTCTATATTGGTTGT
TAAACTTCTCTTGCACCTACAGAAATCACCTATCTTGCCCGCAACCGATTAGTGGTATGT
ATGATGGGCGAATCTGGATTTGGAAACTGCTTAGACTGAGTATGATATTGGCGTAGAAAA
GCCTATGTGGGTGTAACGCGGTCTTTTGTCATAAACTTGTATTTTCAGAATAATCCTTCG
CATTTGTTGGAACGCTCGGTATTCTGATTAATGGAATGATATCTCTTCTTACAAGTACAT
ATACTTTATTTCAAGTTCGTAATACTGAATTGCCTTGTGCCCTTTCACGCCGTATCGTCG
ATCTCAGTGCGATAGGACCTCGGAGATGACAAAATATGACATATTACTTCTAGGTTGATC
TACAGCGGTCTTGACATCAACTAGTTGTCTACTAGTTGGATTGAGAGTATCAATCCCNNN
NNNNNNNNACAAGTTTATAGATATCCGAAGCATGATTTTAAAGTNTTTTCAAGTAGTTCC
TCTGGTGCAAGTAATCACAAGATCGTATTCGTGATTTTTTACTGATTTACGTACCTCCAC
TACAAACAGGACCTATGCATTTGGTAATTGACGTGATAGATGCGCTTATTCAAAATACAA
CGTACCGTGCTATGCATGAGTGAACATTTCGTCCACGAGTTACAGATCCCAGTCTACAGA
GACAATGTTATCTAGAAGTCTGCCTGAAACAGGAGTTTGCCTATCATGAGGAATAATAGG
ATTACATAGACCTTTAGCAAAACCTAGTTGTAATGCGTAGCCTCCGAATAAATAAAAGCC
TNCTATAAGCGCAAATTTATGCGCTCAATAGAAGTTACATTTCTCTTTTTTAACCCGAGG
AAGGAGTTGATTGYNGCAGGCTACGGGCGCGTAGCTGAAAAGTTGGATATTAGATTTTAT
RAAATCCTTGAGCTCGCTAACATCTGCTCCGCGCGGGAAAGGTGTGCCTCAATATATGCA
ACTAGTACTNNNNNNNNAAAACGGATAGTGTGGCACTTAATCTTGTGTAGATGCCATACG
ACTACCACACAAGTCTTGACAGGCAACCTTCTGACATATCCAAAGGTACTAGACAGATTA
GGAATAGGATTTGATTTAGCTTACTAGACTTGCCTCCCGGGCGAGCTGCGGTGGTAACAG
CGTAGATAAATTCCGATGAATATGGCNTGTCCTCGTAAANTTATGTCCAACCAAGAATNG
ACTCGGAGGCTTCGGCANNNNNNNNNNNNNNNNNNNCCCCTTNATTTACGGGCTAAACAA
ATAATAACTTTTTCTGAACCGTGNNNNNNNNCACTTCGAATATTAAAGGTATTTTCTGCG
TATGATGGTTTTGGTAGATYTAAAATNGAAYGGTGTTATCTGGTGTTTATGCGCTACGAC
TGCAAGTTTAAATTGAACGCTGATAACTCGGTGAATGGATNNNNNNNNNNNNNNTAATTT
TTAATTTTGGCCNNNNNNNNNNNNNNNNNNNNNNNNNNNNNNNNNNNNNNNNAGGCTAAC
GAAGAGAATCGTTTGAGCACGGCTGCACTGGCTACGTCGGGGCGCGATCTTCGTTCCCTC
TATCATTATTTATACATTGCAAAAAGCAGAAGGTTGTTGAGGCAGTACTGTTGACGTAAC
TCGCGTACTTAGAGTNNNNNNNNNNNNNTGTGGNGAGCAAGATAGTGGCAAGATCAGTGC
AATGAACCTGTAGAAGGCTTAAAGCTACGCCACAGGCCATGTTCATCTATTGCCTTGGCT
GCAGCTTTAAGGCAACTTAGATAACATTCAGTCCCTCGGGATAAACGATAAGTGAGAGGA
AATTCAGGAAGGGATCGAACCACCCGGAGCTCCCCCAGATCACGCTACCAAAGTCCATAA
ACATCTCTTCAAATGACGACGTTCAGTTGTCGAAGCCACAAACATAGCCCTGTCATAAGG
CGTNNNNNNNNNNNNNNNNNNNNNNCATGATGTTAGGATAAATGAGTCGTATCGACGTGA
NNNNNNNNNNNNNGAAGTGACTTTTTAACAATGATGTGCACACAAAGGCGTAATTTAATC
TTTTGAGAAAGTTTAATAGTATCATGAATGCAGAGATGGAGTAAGAGGGAACAATGCTGA
ATGGGAATTGAACGAGCGGTAGTCTTGTCCATGGTTCGTCTACATTGGAAGTAATCGGGT
AGGTCTTCCTCGCGACAGGTCACGCGCGCGGTTTATTCGCTTTCATCAAATATAGTTACT
GTCACTAAATAAATACTTGCATGGTACACTGGGCAGACAAGCTTGATCCCGCGACCTCGT
ATACANNNNNNNNNNNNNNNNNNTAGTAAGAAACGTATTTCTCGAATATTGCAATGCGTA
CGATTGGGGCAAAGCTCTACACAGCCTAGCNGACATACATAATGTTAAAAAAAGAAAAGG
AATGTTTTTCAAGATAAATCCTTTAATAGCAACTTTTGAGGGAGCTTATACKGTGCGGAA
TGCAAATCTTCCACGCATTGATCGACTACGCGCTAACCACCCTCCGCACCGTTAAGGNNN
NNNNNNNNNNNNTGATCCTCGTAATAAGTGTTCTACGTTAACAAAATACGAAACGCTTAG
CACCACAAATAGGAAAGTGTGGTGATTCAACTTTAGCTCTGTTCAGATGACACGTGTCAG
AGAGCACAAGTGATGTATGGAGATTAAGTAAAACATGTACCAACTTTGTCTCGCGGAATT
ATCATGGGGCAGTAACGACTATCCATAATCGAGTAAAAAATATCAAAAAGATATGGATTC
TCTGTNNNNNNNNNNNNNNNNNNNNNNNNNNNNNNNNNNNNNNNGAATCAGRTTTTATAC
CAGACTACGTACTCGTAATGGTAGCGTCACTTGCTAAGCCGCTATGTTTTCGTTAACTTC
CATTTTCGACTTTTTCTTTTAGAAGCTAGGACACCACTACTTCACCCGNCGAGTTGATAG
TATTACACCTTCGTCTGTCTGCATGCATATTATAGTACATGCCGGATCGAATTACTTATA
TCAACTCTTTTATTAGCGTATTCACTATCAGACTAATATTGCTCTCCGGGATTATAAACC
TGTGTTAATTCTATAGGGGTGGGAGCCAAGCTTCGGGTGCCAAGTCTTACCCAGCCTCCC
TCCAAATCGTGACTCATCTTTCTCTTTTAGGGGACACTAGGCCTGTTGTAATCACCTGTT
GTCACTTCGGGCGTAATATGGGATCTAAAACAATTGGACGNGCATACNTTGATGGACCAT
GATCANANNNNNNNNNNNNNNNNNTCTTTTCGGATATTGCACTTGGTAATTTCCCAGCCC
CGCCGGGGATCACACGAGATCGAAGGCGTTACATAGACCAAGACCGATGTCACAAGGGCG
CTCGTTTAGGCGCTTGGAGGCCAAAAGAATTAAACGCAATGGCTCCTATAGAAAGTACTA
TAATCTTAGCTAGCGTGTTGATCAGACCGTGTTGTAGTCCCAATAATTCAGTTCCGAGTN
NNNNNNNNNNNNNNNNNNNATACGTTCTTATCATTGTAACCAAGCGCAGTCTTTCTCGAT
ACCACGGTACACCCGACAAGACTACCATCTCATTATCCAACGTAGATTAATNNNNNNNNN
NNNNNNNCTCCTCCTTCATGGTTCAGTCTTTAAAGAGACAATCATCCAATATTCTTTCTG
TCTGTGAAGGACACTTGTCGAAGGTCCCTATGGCCACGAGACCCAACCTCCGATCAGGAT
ATYGTGCAGTATTTGATTAAACATATTGATCACATCACAGTGACAATAAGGATTAATTGT
CAACCGGTTTTATCACGAGGCGACGCCATGGCTGTCTCGCCCGCGTTGTAAGCAATTGGC
CGCGCCTCGCNTCAAACAACTGTTGTGGTCGGGACTGTGATTCGATGGAGTNNNNNNNGA
GGGAATACGTATAGGGTGGAAAATCAGGCGGCCCGTAATGCGGCTTTAGGCCTAAGTCCA
ATGGAATGTATATTGATCACTGATTTCATACGCGAATACAGCAAGGGGCTACTAAGACGC
TTGTATATAGTGCAGTACGGTCCCCATTGACTAACAGCATAAACAGAAGCGCGACCATGA
ATGGACAGTAGACTTTGTCCGGTTGCGCAGTATTGGCGTTTCCCCGAAACCTTACCGATT
ATAGTCCCAATCCATGATACCCACGGNAACATTATGCCAATTTCTGTCAATAACCCGGCG
AATGTCTATTACCTTTTAGTCTATGACTTAGAGTAATGGTTGGTCCACAATACTCTCACC
GGGTTATAATATAGGATTAGATGCACAGTTGGTAAAGATTAGTCCGACTGTATATACCAC
ACCGTTCAGACGAACACCGCTAACCNNNNNNNNNNNNNNTCGCACCCCCCAAATAATTAC
CACTGCCAGACGGACATATAATTAGAAACCCCGGATAGCAAACGTTTTATGTCAACGACT
CTTGTTCTAATTAGAACACCGCTGCGGTGAGCCGGTGCGTACCAAGTCTGATCTTTGACT
AGTATAAGATGATTCTAATCGTCTACGCAATCTATCGACGCTCCGCGGTCGACTAATTAG
TAGTCCTATCNCTGCCTGGAGCTTTGTAAAACTTCTGCTTCAAGTATATGATACCAATAA
CGGAATGAGTCGTAAAGCTCCTCTTTTTTCCTCTCCCTGGCGTCACAAGTACACAAGAAT
CACTTCTAGAACACTCATTGTAACATCTCGTTGACTGGTACATCTTTTTACAACTTCATG
GGTTCCGGTCAAATTGTAATCTGCACGGGAGCCATTCAANNNNNNNCATATTTCTAAGTC
TATTAGTTAATTACGCACGGATAGTGTCTATGAAATTCGTCAACTCCTGACATATTACGG
GTGTAAAAACCAGCTAGATGAAGTACGGGCTAAAGCAGAAAAGTGAGATGAGGAATATTT
CAACATATGCCGTTGGAGTTGTGTTGNCTTTTACCNACTAATTATNNNNNNATCGATTAC
TAACCTACACGCAATATACATGAGTAGCCATTCCGTTTRCGATTAATTCTGTACTGTCGT
CTCAGTGCCTATTCAAAGAGAGGAATATAATGAAANNNNNNNNNNNNNNNCNTTTCATCC
CNNNNNNCAGGCGACCCCTGATAGCATTAGAAGTGTCACTAAAATTGGGAGCGAAGGAGC
GTAGCGTGCGYTAYGCGACGCCATAAACTTATTTTGAGCAAATATGTATCTACAACGTAT
TATTCCCCTCAATATACCTGTCTAGACCGCGCAAAGGTGAGAGGTACCTTATTTTATTAT
GAGTACTTGCAAGCCTTTTGACAAAATTAATGAACTAAAAAGTTGCTGCAGTCTTCTTTA
TCGCACCAAGTCAGGGCAATTCTACCGTGTTTGGTCGACTCTAGGGTGCTGGAGAGGGGG
ATAAAGTTTGCTTAGACGTGAAAGGGGGAACTTCGATCCCTACACCGCAGGNNNNNNNNN
NNNACTAGGTTAGTGAATACACTATTACTAYTAGTGTACRRTATNNNNNNNNNNNNNNAT
TTGTTTGCATACTTTAGGAATGATATATGGATTTATCTTGCAATACTAAATCATATTACT
CCCGTAATCGTGTTGATTTCTCATATTGTTAAATACAAAAACCTTTAATTACGTCCTGTC
CGTATCGAAGACCTTCTGGATAATAATTTCTTGTGTCATGCAAAAAGAGAGACACATCAG
CTTATCTGTAGATCTTCGATCCGTAGGACNTAATGGATGTGGCTTGCATTGTAATAAATC
GTGTCACTACTACTAAGTCGGCATTACACCATGGTCTGACGTCAGTCTAATCGGGATGCA
GACCACTGACCAGCGCATAACTTGGAAGATAAATTCCTTTTCCTATCGCNNNNNNNNNNN
NNNNNNNNNCTCTGTTAACACTGCTCATTCACTGCAGAATGACATACTACGTGCGAACGG
AGTANNNNNNNNNNNNTTTTGCAACCTGTGATGAACCTCGCTANNNNNNNNNNNNTTGGA
TATCTAACAAGGACAGGGAACGTAGGTGGTCCAGGGTCGAAATATGACAATTAGACTAAT
TATTACGGCATGATAGCGTCTTATCCTCAGATTTATGTCACCTGCACATNCCCCAGTAGT
AGGCNNNNNNNNTGCAATGTAGTCATCTGCCCCATGTGAGCCAACGCCGAGATACTGACA
CGCCCGTGAATGGGCAGGCATTAAATTCCGACTGCGATATATACTGTATATATTTGTTGG
TATTCTCCGTGCCACCTGTACTCCTTCTCAAGGCCGGATTATGCCGTAATGTTGAGTTAT
AGATATGGTGGAGATTATTTTTTTACCTGAACGGTACGGACYGATACACCACTTTCGCTC
GGGGTAAGATTCAAATATGTCAAGGTTTCCGTGCACGGGTCCAACGGCTCCTTGTCTGGC
TACTTGCCATAGAGGGGACCAGAGTAGGAACTACAGGGTTATGAGGCAAATAACGTGCCT
CAAGAGACTCGCTGCCGAATCACATCGTCCCTGAACCATATCCCATTCGTGCATATTTCT
GGCAGGATCAAACCTATTCCTAAGAAAAGATGCATNNNNNNNNATCTCAATACCATCAAC
CATCAATTTGTTAGCCTGAAATTTTATATATCTAAGMAGATCAGTTCTATAATTACGTCG
GCGGAAACGAAGAAAAGGGANNNNNNNACTTCCGAATAATGAATCTATCCAACACAAGGT
GAATGGTACAGGATCAATTAGTACTGTAAGGAGCATTTCGAGTATTCTGCTTATACCGTT
AGGGNNNNNNNNNNNNAAATGATGCCTGAGTGACACTGTCTCTTATAGGGGGCTAGTATC
CAACAGCTCANTATTGGTGGAAGTGCATCAGCATGTTCCTCAGACGATCGTCCGTGGTTT
NNNNNNNNNNNNNNNNNNNNNNNNNNNNNNAGTAAAATAATTGCTCATGANCTATATTAG
NATGGATGGCGCACTCTAANNNNNNNNNNNNNNNNNNTACATGATGCACAACGATTTTGA
ATATNTCGAAACG-CCGCCAGACGTTATGTATCGGGAATTAGTTTGTCCCGGAAATGTTA
GTCCCTAACCCACAATGGCGCGCGGATCGTAACCGCTATATTATCCTATYTCACACATCT
GNTTCCTTGAGGGATGTCGAAATATAACCAGCANNNNATAGTATCCCCTCTCGTGATAAC
ATCTCTACCTCGATAGTCCCGAGACGACCGTTTTTAATAACAGTTGGGTAACAGTGGTCG
TAGGATTGAACCTTCTCRTCTAGGCAGTTGGTTCGCGACCAATAATAGTTCGCTATTCAA
ATTGCGCTCTGTGTGCAGGAGTAAATCCGTCCTCTCCAACATGCGCGGATACACCGCGGA
TAAGACACGTAAGTCTTATCTTACAACTTGCATAGCTTACAATTTGCCAGACGATATTAG
AAGTGTATCACTGGCCCCTARNNNNNNNNNNNNNNNNNNTGGTTTGTATAATCTCTTAAC
GCATATATCGGCAATTCGTTGTAAATTTCCACTTTCGGTGGCTCCTCAATAAATATGCTG
GANNNNNNNNNNNNNNNNAAGCATATTAAGACCTGTTTAAGTAGCCACATCCAATTTAAC
TTCTTCCTATCCNNNNNNNNNNNNGGTAAGATCATTGTGCTCGATTATCAAGAGATGGTC
ACGTATTTAGCTCTACCATTGATATGTCATCATTTCTTCCGTCAATACAGGTGAGATAGA
ATGGGTCTTATCGAGATNNNNNNNNNNNNNNNNNNNNNNNNNNNNNNNCCGAAGAACTGT
GAGAAGCGCGAATCGGATCTTCCTCCAACTCCGATTCTAACTAAACCGTTCCCGTTATTA
CAAGCATAGGCAATTTTTGTTTGGATAGGTTAGCAGGATAAGAGGAAGGTGGTATAGTAG
CATCATAGTATAATGCGATACACCCATATGACGGCCACTTGAGTAATCTAATTTTATTTC
TTGTGAACTGTATCACGTGTATAAGAAGGTCAATTCACGAGTACTATGTAGTAAAGANNN
NNNNNCTACTGTTTTATACCACTCGAGACGTGTGTTATTAAGACTACGGTCGTAACATGT
AATTGGCAGGGGGCTTTGGWSACRRATAGACGTTAAAYTGAGCTTCGCCATAAAGGCATC
GTAAAGGAATTCTTGGCAATGAGGTACTAGATTTTCGATAAACTGTATGAAAACGCTAAA
GGGAAYGGGCTTCATCATTTCGCACTGCCGTACRTTTCAAGGCATAAACCTGGTTGAGTG
CTTATCGAATAGGTTTTCTGATGATACGGAACCGAAATTGTTAGAATTCTCTGAGGAGGT
ATACGCATACAGATATTTATAAAAAGTATATATNNNNNNNNNNNNNNNNNTTCCCNNNNN
NNTTGACAGAATTTAGATGTACTGGCGACCGAATCAAGAAGTGACATATGGAGTATCCAT
TTGTGTATATATGAGCGAGATCGGAGGGAGCGAGGGTATACTATCAAGGGCTATGAGTGT
TATGGATGTCGAGGACTTATTTTCTCCCTTCTGCACGTTTCTATTCNNNNNNNNNNNNNN
NNNTTTGACTACTAACATCCTGATCGAATCNNNNNNNNNNNNNNNNNATGTAGAGATAAA
GAAGGTTAGACAGACATGCTCTTCCAGTTGTCTTAGTGTCGAGGACATGTATTTATAGTA
TTAGAGCACTGGCTTCGATATCCATATCAGGATGGCCGAAANATACAYTCTAAWTCGTTG
TTTCTAAAAGTCGGCCTTTCGCGGCGACCCTCGTTATCGCATTAGATATGTCATATATAA
TCGATTTGAAAAGGGGCTCGTAATCATGAAATACATAGAGTTCTGTCCATAGACCCCGAG
GCTTAGATCATTACACAGCTCCCGTAAAGCACTGCTCTGCTCAATTAGACGTCTAAATNN
NNNNNNNNNNNNNATAACAAATGAGAGACTGACACGGGCGTTATTTTGGTGACGTGTCAT
TACACCACTACGAAGCACACTCTCTGGTGCACTGTTATCTCTAATTGAGCTTGGCGCTTA
TATTTCGTTCTTTTCTACGCACCATTGGCTCTACAGGACCGGAAATTGAAACCATGGGTG
CCAAGTATTATTAAAAACTNNNNNNNNNNNNNNNNNNNNNNNNNNNNNNNNNNAAGCATT
TTGTCTTGCTAATATTTNNNNNNNNNNNNNNCTAACGCAGAAGCGCCAAAATGAATATAT
AGACTGTGTGTGTGATATAGACGAGAGTGAACGCATGTATCATCTACTGTAGGTCACTAC
GCCCTATCCACCGGTCCCCATCACCCTTNNNNNNNNNNNNNCGAGGAAATTTATGATATG
CGGATCTCCACATCATTGCCAGAGCACGTCGCAACAAATAGATATGAAATACCTGTAAGA
AGTGGCGGCGGACTGGAGGTCGAGGAGAGCAACTGTCTCGTTGACCGAATTTTAAAATTT
TTCCCATATTCCGCATATCATCATCAGCAACCTAAGGACTTGTGAGTGGCAGAGCTATCG
TTAGGGTCGCCCTATCTTTGCATAAGACGACTTACTCTCATTTTCAAGCTGGATTAGAAT
CATAAYTCTTAGACGCATGATATTKTAGGTCTATCGCCTTCAGTAACCTGAGTAACACTA
TATGKGAGGTCCCTCTGGNGCCCTACTGCGCCCYGGACTTTYATTAGCAATATTAAGCGA
GATSCTGCTATGTTTGATACACAGCGCAGAAATCCTGCGCTTAGCTTACTCATTTGTAGT
GNNNNNNNNNNTACTCATAGCGATTGGAAGGATTGAGCCAAAGTAGGCATTGCCGTTACC
GGAGTTTACGCATATCTTACCAGAGACGTCCCTTCATTCAAAACTCCTGTNGGATGTGGA
GAGCGAATATGTGGGTTTTATTTAAGATTTTCTCGAAGCTTGAGATGTTTTGTAGTAGAT
CGAGTGATCAAAAGATCGAAGGCTANNNNNNNNNNNNNNNNNNNNNNNNNNAACCAGTTG
CATACTCTTGCCCCGCGTGGAACCTAGCACAAACACGTATCTACACTCCTTGAAGGCACT
ACGCGTCTCTTCAAGGACTAGAAAGGCCTGCGTAGCAAAACATTTCACTAAGCAATGCTN
NNNNNNNNNNNNNNNNNNAATTATGGGACTTCGCCACGCAATCTGTTWTAGACATGGTAT
NGCTATCGGGCTTTTAATGACATATACTGAAATTTCGATTCCCTAATGTGTTATGTCGAG
GGGGGTAGGATATATCTCGGAGCAGCGATTGCTTAGAAGTTTCATATAAATATTCTAGAR
TTTTTCTGTTTTGCAATTTGTATTGTTGTATTTTGTCGCAGAAGATGAANNNNNNNNNNC
CAAGGGTGCAGGAAACCGATACCCTTACCGGCCGGACAATGAAGGGAAGCACTTTTGGCC
GTCATCGGTGAGTCGTTCGGTAGAATTCGTTTAGTCGCTATCAACGTTTGTTGCTCATTA
ATGGTAGAACGAAGAACAAGACGTACTCGTTATCCACAANGCGGGATGATCCGTTTTGGT
ATTGTATTTATGTAAGTGATTGCGCCTCCAATATGGAAAAATCGGTACTGGATATCGATG
NNNNNNCGAACGCCACGAGTGGCTCTAGGCCTTGCCGGAGTGGACTTTAACTTCAGACTA
CGTCCAAACGCGGATTGATAAGTTATAGTCTTGATACTAATATTATACGTTTCCGATAAA
TTACTGATAACAATTTNNNNNNNNTCATATACAGATATTGATAACGCGCGCACGAGATCG
TAAAACACGCCTATACACAAATCCTTTACCACGTGGTTATTTGAGATTGCTTAGNNNNNN
NNNNNNATGAGTCTCAGAGACAAATTCACACGAGCTAGCTCAGGGGCCTTTTTGAGGAGC
GCTAACGACGCCGCACTCATTTTTCGGGATCTAGAAATTCCAAGCCCTCTTCCAGTAACG
TAACACTGACTGGACCGAGATCATAGTAGCAAACCTTAGTATGATGCCTGGAAAAGCGTC
ATGCATTCGTAGCCAAGACAGTACTCGGTCATCTGTAAGCGCAACATACCCACGGCCAGA
GCCGCCTTGGTTNNGTANACATCCATAGGCGTTCTACAAAGTGTATATACAGGCATTCCG
NNNNNNNNAGACATTCACCGCTCTTTCCGAAGTGACCAGATGTGTGNNNNNCCACATTCC
GCGAACCAACAATTTCAGCATTTTCCCTTGTCATACGCCAAATTACCGTAAGAACACGTT
TTGTTCCCTCCTTCCGAAGGCCCAGCAAGTTTGATGCTTNNNNNNNNNNNNNNNNNNNNT
CCAATAGTCCATGAGGCTCCGGTATTTGACATGATATTCTTGTACTTGTTAGGGGATAAA
CAGCCCGTTGCGTMCCGGCCTAAGGAGCCAACTTCGAAACCCTTTTCGGACCGCTAGAAA
TTTTATACTGGCTAGTAGGATTGCGAGTGGTGCCATGTTATGAGGGCAACTGACTGCGTT
ATTGTAGACGTTCCGGTGAATTCTCCCTTATGCTACTCAACCGNTACATGCGGGTAGTGC
GTGTCAGAACGACATAACGATCGTAATGGAAACTTGAAGAGAAATAGAGAATTACTTTGG
TCTGGATTTATAATCAACTGTTTACTTTGTAATYTACAGAATGATTTTACTGCATTTCTC
CACTGCTTCAGCTACATCCGCATTCGCAGTTAGTCAGACCTGACTCACAAAGAGCTCATA
GCGGGTGGTTCTAGGAAATCCAGCCAAAAYAACCGTTCATGATGCGAATATAAATTTCAA
CTATGAACGTGCGTGGTTGATACGAGAGTTACTAATCCTGCTCATATATGCAAACCTAAA
TTAACACCTTTTTGAGTTCCGCTCCGCCTGGAACGAGAACGGCACANNNNNNNNNNNNAT
GCACACCTCTTTAATTCCACTTTTTGTATGAGTATGGCNGCCTAAAAGTAAGAAAGAATC
CGCATTTNNNNNNNNNNNTCGGGCAGGCGGTTCGGGCGGTCGATCATGGGCTCGGGAGAA
TGAAGCTGAACAGAGTTCGTCTAATGTAGCATACGACCAGTTTATGAAAATGCTTCCAAG
TTACGACGTACAAAYGTYCGCAGTCACCCTCCATATCATCAGCANNNNNNNNNNNNNNNN
NNNNNNNTCCGTGGACAGGGTAATATTACGAACTATTGATTCGGGAGACGAGGACCGTTT
CATCAAATACGGAGCCAAATCTTCAGATAAGTTTCGGTTTCTGCTTGCCGCAAATNTCTA
GGTCGATATTCGTAAAGATCAGTTCGACCATACTCGCTTCTGAGCTCGCCGGATTATCAA
AAAGAATCTAGGTGGGTTATCACTTTTATGCTCATGATTTTCTGTGATATTTTTCCTTAT
AGCACGCTACGTCTTTCTGCTCACATCAACCGTTGTTACACNGGTAACGGTTAGTGGATC
CTAGCTTGATGTTCGAAGGACTTTATGTCACNNNNNNNNNNNNNNNNNNNNNNNNNCCAT
GGTCCTATCGGACTAGACTATAACGCAAATTGATGCGATACTCTCTCGTATGTCACTTTG
ATTCGCGAGCAATAAATAGTATATTATCCGTGACAGTGGTTCCATCAACACGCAGAGTAA
AGATATTCACACTGGACAAGAAAAAACACAATGGCATTCTCGAAATAAATTTATAACTTA
TGTTAAGATGCCGGAACAATAGTTGTTACTGGCCAGTGTGGCAAGAAGTCATTCTACAAA
CCGCTCCCCGGGAACGTTAATTACAAGCATTAAAGCGTCTGTTTGGCCCGATCAGATATT
ACTGGAWATTAGAATTACCAGACGATGTTTTAGGATCTTCTGTGGMRCCGGTGGTTGTGG
AACAATTCACGATATATTGGATCAGTTTTGAGCACTTAGTACACCTATCTCGCTTCGCAC
TTGCGCGTCACATGTCAGTAGGAGAGCCRCCAATGAGACGACAATGGACTGGATAAAAGA
CATAACTCAAATCNAGCNCCGCGCCACGTAATAGTTATCGACCCAAAACTCGGTGTAAGC
ACCAGGAGCCGGCGAGACTCTTCAGTTTTATAGTCCTAGATTCTCGTCCTGCTTCGTTTA
CATGCCGTATCAATGCTTCGAGTAAGATACTGAGAACTAGGACCAAACAACAAGTCGCAT
TTAGGTATGTGCAGGACGTGCGCTGACGGCAGGGNNNNNNTTGCTACAGGCCATTAATTG
TTCGGATGATATATATGATGTCTGGAATTTGGACCTGGGAATACGAGAAATTCAATTATT
AACACAAATATGAATCACGTAGTTTGATATGATACTCGACGGACTAAATTAGCAAACTGA
GAAAGCTGTTGGGGTATAGCGTTTTTTTTGTAAGCGGTTGTTCAGCATGATAATTCTACA
TGTCAGGTTACCAGCGTTTTTAGTCGCAAATTCTCGGGTCCGCGCAGATACCCTTGGGTT
CGCGTTAATCAAGTGACTCGGTTCGTATGTTACTAGGTGGGTATCTGAGAATATATTGGT
GACCTCAAAACATCAGTTTGTAAGACTATAAGAGTATCGCTGTAACTCAGCTTAAGTATG
CGGATATATAGTCACCGACCATAAGTTGCATATAACAGTCTGCTAGCGGATTTTGAGACC
GCGTTAATCCAAGTTTCGGGCCTTCTATATATGNNNNNNNNNNNNNNNNNNNNTATACTA
GAGAGTATGTATCGCTCTCGTTGGTTCTCTTCCGCGTTCGTTCTCAATTTCTCTGAAATG
TTCTTTCACTGTAACTGAATCAANNNNNNGTTAATTTGCCTAGGTCAATTTTGACTAAGG
GAAAGTTAGCAGGGTCTAAGCNNNNNNNNNNNNNNNNNNNNNNNAACTGCAAACGTGAGN
NNNNTATATCGCTAAGNACCACCTTAATAATTAATGTTGTGGATAGTTTACANCGTCACG
ATTTCCRTCGCCGGTTACAATATTGTTATAATTGTTCTNCCCACATATACCCGGTTAYGR
TCATYATTAAGTACGGATCTTCAGTTTTCTTTTANTCTCTCTGCCTCCTTCAATCTGCAG
CCTNNNNNNNTTTACGGTTATACATNNNNNNNNNNNNNNNNNNNNNNNNNNNNNAGTGTT
GCGCTTCGCAGAGTCCACACGCCTGATAGGCGATAAATGTTTCCGATCGCGAAGTTTGGC
CATAAGAGTAGGGTAGTTCAATCTGGTTATTTCGTCCTCTCTGGATAATATCAAAGGGAC
AAACTAAGCTACGCGAACGCACGACTATTGTGCGGTGAATGACAAGTCAACCCCACACGT
TAGTCCAAGAAACTAATCAGCTTCCAGAATACACTTAATTATAACGGACCCAAGGCTTAA
AGGATACCGGACGAGTCTACGTTTGGTTAAGTATACTCACCMTTTAATATTAGCGTGATT
TGGAGTCCCTCCCCCCCCGCACATNAATGTACAAAGTCTTWCGTANNNNCAATGGGACCC
GCATCTNCGTNAGCGACCTATAAAGRGTAACGWAATCATGATAGCCTTATAAAAGTACAA
TCGATTATATTATAAAATTGGATATCCGACTATGCCAGTACAATGAATATGCCAATTAGG
CNAGCACGGTAGTGTGTGAGAAATGTTGAAGGAAGGNGCCCTCCTAAGGNNNNNGGATTT
AAATCGTTGTACTCGGANTTCCCTGTTAGTTAGTAGAAGCATCATGTGAGATCAATTAGN
NNNNAACTAGTTGNTNGATTTATGAGGGTTTGAGTCTCCGACGAATCTGCGTATCCAGAT
GTGATCAATCTAACAAACTCGCTTAAGGTAAAGTRCCCCAAATTAACTTTGTCCGCAATA
TCATATACTGTCCTTCTGGCTCAGGCCCCGATCTGGGAGATTAGCCCTAGGGAAGTGTTC
GGAACCTTGCAATTTTCGTGGCTAGACTCTACATATATCTCCTACGCAATGTTTGGACCA
TAACCAATAATAGCTCGCACTGGATCCATCGAGGTATATNNCACGACCGCCCCCGTAGGG
GTGCAGCACCCGCTCGCCTGTGTGTACCAATACGACAGAAAATACAGAATGAGATCCTGG
AACACCTTACAGACGAGTTGCAGAGCTTGCACATGTACAACAACATAGAGACAAAAGTCA
AGCGGTTGTTTATGAACGACGGATGTGATAGCATGAATCCCTCCTTACTTTGCCTTTGAC
TAACACTCATTTTTCTGGCTTACTGAAGGGAAACTAATATTAAGTATTTTACTTGTTTCT
TCCCGCAATANNNNNNNNCTCTTCTTGCTGGCCTTGTACAGTTAATGTACAATAACTTAC
CTATGGTCATTGTCCTGTTTAAAGAGGTCACGTAATTTGCTTCTGATTAGTAAGGACGCG
GACTTAATTAGAATTTGGGGATACGATATGAGTATRACCCATTAGACAAGCAATAAACNG
TCACCCCCACGCACTTATTAATAATATCGTGCTACTTGGACTTATCTGCTCTGGCGAAAC
AAGATAATGGAGTGATGGCGACCTAAAAAATCCTTAGTAGTGAGGTTTACCGACAATTGT
GTAGGACCCAGCCAAATTACACAGTTACTTGTTGGGTTACTAAGATTGATGTTACAGTCA
TACGTTGAGCTGCGCTTGCGCAGCTGCNACTAGGCTTCGTTGCGAACTAGTCCTATGAGT
TCGGAAGATTTCAGTTCGATACGCAGATAAAGGAAAGGTTTTGGTGCACTTAATCCATTA
ACAACGAAGAGTTTAACCTATGATGTTGCAAACGCAACTCTCCTACTCTTTTTTATTTGT
TCTACCCCAATTTGTGATAGCAGAAAATCATNNNNNNNNNNNNNNNNNTSAAGAATTTTT
CGCTCTTATGATGTCAGGGATCTAAYCTCTTAAGGTGTAGTAAGTACGGTTTGGAGCATC
ATCCATTGGTAAAAAGAAGTGTGTGTTTTGACTTTCAGCTCGACCCTATACTATCTGTGT
ATCTGAGATCGCTNNNNNNNNNNNNNNNNNNNGACATATATTCCGAAACTAACTTCATCT
TATGTGCCGTATTGAAGAGCAAAGTGAATCCTAATAGAATACTGTCTTGGATTGGGTCGT
TGTGGTTCCGGCAAAACTTCRGTACTGGCATTTCATTCGAACAATTCATCCGGTTCAAAT
CGCATTGACAGGCATTGNTAATTTACGATGTCGAAAAAACTTCAGGCTCGGTCAGGTCAT
CTGGTGAGGCGATTAAATTGCAAACGGTAACCTCAGCTTACGTGGGTTTTCAGAATTCAG
CAGATTCATGAAGTTTAGGCTCCCTCTNNNNNNNNNNNGGTGAGTNGTGGGGTTATAGTC
TGAACCCGTCACAGCTTTTGNNNNNNGTCAGACTGTCGCAGACATCTTGACGAGATCGTA
AAGAGATGTTAATGGAAATTTGGTCATACCACGGATCCTTTTCTTCCGGAATTACTTGTG
TNTAATATATTTTTATAACTAAATTATTGTTCTGAGGAATGTGGGAAACCATTTGTTAGC
TGAGCATTGTTAGCGATTGAGCGAGAGGATAGCTAACGTAAGATATTTTTGTTACTCTGT
CCTGGTAAGCGCTCAAGGGTGAGCTATTCTGGTCCATNNNNNNNNAGCCACGTTACGCTC
AARAGAAATCNYTCTTGGCCGAGATTTCCTACAAGAATGAATCAGATGTTTAATATGAAC
AAAATGGAGGATAAACAAGCGGCGTACCTTGCAATACGTTCAACACAATACGTGATTGAT
TTAGCACGCATCTGTTTATNCTGACGCTGCCGGTGGTTGGCAGCWTGAGAACACAGAAGA
GCGCATTCGGGCCGAATATAGTCAGAATGGTATCTACACTAATACAGCTAAATATAANNN
NACGTGTACAAACTAATTTCTACCTCTCGCAAAAGTCTCATTCGGCAATGGGATCGCTTC
CTCGAGTTAGTAACATTGCTTACATAGCCAAATATACCACCCTATTTTAGACTTGTCTCT
CTCTTTCTTCTCAAAGTGAGCGTTTTTTAGCGACCAACTTTAGGGTGAGAACGCATTAGT
TTCGCCAATCGTTGGTTTTCCGGCTGTTGGATTATCATTAGAATCTNGNGNNNNNNNNNN
TGCCCAGTCCTGTAAGTCCTCATGACTAGNNNNNNNNNNNATCCGACAGCATAACGGTGA
GCACTACGTGATAAACATTACCGCGTACGCCATNNNNNNNNNNNNNNNNNNNNATAAACG
CCCGCAAAGGGYRATATTCACCTGAAAGTTAATTGCCGGACTTCTTCTCGCACGGTGCTC
ATTTTCAAGGAGAGAAATCGGATTCTTGGGGCTCCACACCTGTATGAGTGTAATWTGTAG
CAGAAGTTGGGATCTTATAGGCCANTGTAATACCNATGGCAAACTCACTGTTATATATAA
GTCCCTCTCCACAAGATAAGGGAATGGATACAAGACNNNNNNNNNNNNNNNNNNNNNNNN
CACCCCGCGGCTAAGCACCCACGATCTATGTAATTGCTTTCGTGCCAACTCTCATATAGA
AAATATCTAAGGCCTGGGTGCTTTGTCTAAATTTACCAATTCGTATTTAATCTTGACAAT
TGCATGGGCTNGTTACAGATAAAAAGAATTACTTCGGTACTAATCGTGTGCTTCTATTAG
GCCACAATTATTTAACATAAAGTCAAGCCTCCTAGAAAAAAAAAGGGCGCAGTTTCGGGC
GTATAATGTCACTCATGGTGAATACAATAGATTTCGGCTTCAGGGTCTCACGGATATATC
NNNNNNNNNNNNNNNNTAAGGCCCGCGTCTATCTGGATCATTCATTGAAACTTGAGGTTT
ACACACATAGCTCTAGTCATGAACTCTANTAATGAYATTCAGCGTAACATACGCTCGGAA
TAGACATTAAGGATTGTTNNNNNNNNNNNNNNNNNNGGCTTTTGTTTTATACGAGTGCCG
TAGCCCTGACTGGTCCTCAAGAGCGAACATCTCTCAATTCCAATACTTTATNNNNNNNNN
NNNNTGGGGGGCGNNNNNNNNNNNNNNNNNNNTTAGCCGAGTTGGNNNNNNNNNNNNNNN
NNNNAACGCAGCATCCTATAATCCTCGGCAATCACGACGCCTCGACGCGTACTYCTCACG
ATCAAGTGAGTAAACAAACAGTCGCTACGCGCTAAAACGGAATGACAACTCGAACCGTAA
TGTTATATAAATTTTCCGACCCCAAGTTGTACGAACCGTTGATGGTGTAATGATTTGTTG
TAAGANGTACGRTAAYACAATCTTCATCTAAGTTTCAACATTTCTCCGTCAACARATTAG
GNNNNNNNNCTTNAAGCGCAGCANNNNNNNNNNNNTCTAGTGGTTTTACTGCAATAGCAA
CTCAAACCATCCCTTTACGGAATAAGAAATGGTCTTAAAAGGAACGATCCGTTACGAGCC
T
>C_myrtifolia_MBR_A9
ATTCCCTATTTCAGGCCACCTTAAAACGGTTCTACTGCAGCCATGGCCATTCTGTGTCTA
TTCCCTTCATCTNCATTTCCGACTGNAAANGNNGNATNCTNATAGTNGGCGCTCACTTCA
TTATTAGCCAGAATTCTCAGCCACTACTGCGGCATAGCCTAACGCAACCTTTAATATATG
ACTGAAGCAATCAATGCAAGCGGCTGCCTTAGANNNNNNNNNNNNGTNNNNNNAAATTTG
GACAATATTCAGCTGTCTTCACGTACNNNNNNNNNNGATAAGCACTCACGGTGGCTCTAT
GCTTGGGCGCACGATTGGTAGAGGCCCGCGGAATGAGTGGGTAACAGGTCTGTCAGGACA
GTCTTTCCATTAAAAATGAAAATTTTACGCTCGTAACGGGGGTGAAATGAAAGAGGTAGC
TATCGTGATTACTCGACGCTTCTTCGATCTGTAGGCTGTTTTTTGTGTTTCTCANTATTA
TTATAAAATTAATGCACCTGCCCTAAACTCCAAGGATCAGATAGGGTTTTTCCCGTCTTT
TCCATTTGGGAAAAATTACAGATACGTAAAGTAAGTTCATATTATATTAGTCTATCGCGA
GGCTCTTAAACTGGTATTCCGGACCATTGATTGCCATTCGTTCATAATGTTNNNNNNNNN
NNNNGCGGGTAGTGATTACTCGCTGTATGAATTCTTTNAGTAGGGGACGGTAAGTTGGTA
GTGAATCCGAGGGTGCCGGANGGTTNGGTNNNNNCGCGCCACCTAACCAAGTCCTCGGGA
AATGAAAATCTATCAAGGAATCACGTGACCCCGATGTTCCAACATACTTATTGACATAGA
AATTCCACAGTAACTGTTTGTTTTGCATCCGTCNNNNNNNNNNNNNNNNNNNNNNNNNNN
NNNNNNNNNNNNNNNNNNNNNCATTGAATAGCAACTGACCTCATTTCAATGCAATTACAT
TTGTTAAGTCTACCACATCGGCCGATATGGTCGTGACCAGTCGTGGAAAGCCCGGGCACG
AAAAACAAAGAAATGACAACATATTCTGCTTTAGTGCCTCATATTTATATTGTTTAAACG
AANNNNNNNNNNNNNNTGCTGTTGGCGTCATATACTCTCATTTCGAACCTCAATACTAAT
TGTAACGTCGATGACGGTACTAGTCACCGCTAATACACAGNAGACAAGCCYATGAATATT
TAACCGTATTGACTGTATTGGGAAAAAACAATGCTTTTTAATCGGTTCTGATCTTTAGCA
GAAGGGTATAACCTCGGCACCTTATCAATATCATGAATGGATGGGTTACTAGTTTGCAAT
AAGGGATGTCGTTTTTTTTTATTTTCCACAGAGTGGTAACGATGGTTATTTGGAAAGTGC
ACCTTCAATTCTGGAGTGGTGAGTGCATGTGCGGAGGCATTGGGCGATATATATCATATG
AATCGATTCAGATGTGGTACTGAGGGGAGTACCATCTCAAGTTCCAACAAATCGNNNNNN
NNNNNNNNNNNNNNNNNAGATTTTCATTTATCTTTTTAAGCAATTTTCACGACTGAACTG
GTTAGGACTAGCATGGCTTCCAACGTAGTTATATGTAACGGTCGGATGTCTTAACGGTAT
ACCCGGCGTTTCTCTCGCGTCGGGGTCGGTCAGTCCCGAAGTGTGTCCTCACATGTGACA
TAACGATCGGCCCATGTGTGATTGTCGAAGAAACCGCCCACAGTTAAGAGATCTAACATA
CTATAAGTCTAAAGTTCGGCCTAATAAGCTTAAACAGGCAAGAGCGACGCGATGAATCGC
GAGATACTGTAAGTGGGGAGAGGTATACAGGACTGACTCTCAGTCCCCGGATTAACCACT
GATCGAACTAACCGCTTGGGGAATCAGCTACCCCTATTAATCGTCCCCTTCCCTGARCTT
TACCGAAAGCTAAAGTATTGTGAATTGGACAGAGCCAGGATTGCTGGGGCGTCCACTGAA
CCAAACCACAATTTTTCGGCGCACTTACCCCCTGATATGTTCCTATTCACAGGGAGGATC
TGTAATTCTTGTCTTACTACCAATAAGGAAGTAATAATTGCTCAGTAGTCAAGTTTAAGG
GTTGTATATGACTGTAATGACTTAGAGGTCTCGTACGGAGAAATGCGAGAATATAAGATT
TAGGACAACTACATGATTGTTCAATTANNNNNNNATGAAGTCAGGTACCCGCAGGCKGCT
CTTAAGAAATATGTCTGCACTTTGCTCTGGAGACATGAGACAAAAATAAGAAGGATTACA
CCCGGATAATCCATTAAGCTTACGGCTGTTACTACTTAAATGATAANNNNNNNNNNNNNN
NNNNNNNNNACAAACGTTTTAACATGAAAACTACAATATATAGACGCGATAGATGCGCCT
TAGTAAAACACCGAAACAAGTCGCCGATGGATTATTACGTGCATGGTACACGACACCCTA
ATGTTGTTCTATCAANNNNNNNNNGAAGCGCGCTCAGTCGCATTGNNNTTGANCTTTCCG
AAAAGTAGTAAGAGCATTACAACGCTAACTTATTTCAGACCCGAGAGGACAAAAGGATTG
TACCGTCTGGTTTTTATTGCGTTGTCGGCAAAAATGGNTAATTAAATTAGGTGAAACCAT
CCTTTGGGGGGCAGTAATACCAACAAAAGTGTGATGAAGTTAATTCACGCTCCGAATTGT
GTCACCTCTTGGTAGAGACATCGAGCACGTAATACGATGTTTCAATATGTCGTGGTNNNN
NNNNNNNNNNAATTTGCGTATTACATTATATAAACGAGGANNNNNNNNAACAGTTTTAGT
TGACGTCCGTTATGGTTCTACGTGATCCATCAGCGTGAATACGTATATATAATGATACGA
TTACGGTATACGTAGAGAGAGAAAATATAAGCTGTTCCAGTGAGCAAANNNGTACGTCAC
CCTACCNNCGTTTAGNNNNNNNGATGNATGGGAGCCACCCGAGCAATTTGGATTTTCGCA
AGGAAATGANNNNNNNNNNNAAGATATACCCCGGAAGTCAAGAATACTATTCGTACTACC
AATTATTATTGAGTTAGNNNNNNNNNTAGAGAGTACAGGTCCCCATTTCTGATATTTTGA
TAGCAATACGGTCTTACACGCATACCTAGATTACCATCATTCAAGAGTTAGATTCACAAG
TGATAGTTTSTTTAAACCTGCCATGACTAAAACTCCGGTGTATGTTTATTATTACTGTCA
TTAATNNNNNATACCGATACGCCCCATAATGATGACTCGGGCTTTGGATTTCTGCTGTCA
ACGCGGGTTCTGTATCGTGGTAATAACAAGTTTAATCGCTAAAAATTTCGTTGAGCAAGA
TTAGAAGTCGANNNNNNATGTGTCCACATGTCTAAGATTTTTTATTACATCCATCTAATT
CAAAAGATACGTAACAATCAGTTTATAAATCTACGCTAAGAGTAGTGCACGGGCNNNAGA
TGAAAGAATTTTTACATTAGTGTTTTGCGCCAATAAAATGCACCGAGGCTATGATACAAC
ACGACACGGGATTGAGCACACGCGTCAGCTAGAGATCGAAGACAATTTATATACGAACAT
GACAGCCGNCACYGATCAACTACCTTATGAGCTTGGCGGCAAGCCGGTTCGATTCGTAAA
TGTTTTTTTTTTCTTAANNNTAANCTTTTGTCATCACTTACCTTAAGATCACGAACACTT
ACGAAATAGTTAGATCTCAAATTGATACTGATTATCCCAAATCGATAAATAAGATAGCTT
ATNNNNNNNNNNNNNNNNNNNNNNGATCGGTACGACTGTTCCGACCTCTGTCACTTCCTA
TTCTATAGAAATGTGGGGGGTTCTAAGGCTGCCAACAAATTCTCTTTTCACGTTNNNNNN
ACGAGCAAAATTGNNNNNNNNNNNNNNNNNNNNNTTGTGGCTGCCTGCGCCATCTAACAT
TACTCTATGATCACCCTTAATGGGTTCAAGCCGGGTTYATATTCGATAGAAATAGAAAAA
AATTTGTCGTTTTTATATTTCCAGACAAGCACCGTAACGATTGGACAGAAATGCATTACA
CACACGAATAAAGCAGACGCAATGTAAGACTCAAACAGTTGATGTAATCTTTTATGCAAG
TATTAAAGCAGCGAATAGGGANCCTATTTATAATTCTATTTATAATGCCTCTNAAAATTA
ATATCTTAAAAAATCTCATCTTTCATATAAACATGTATGGGATTGACACTAGAGTAAAAT
CTTATTCAGGTAGTCGGTTTTTACCGGAGTTAAGGAATATACCAGGTATTGCATTATCAT
CCGCATTTACACTGTGTGATAAGGAGCGCCTGTTAAACGCTTAAGATGCACCTAAGATAG
GTAAATAACGTTGTCCAAGATTATCAGCGTTAGAATGAGGATGTNAGACCGAGGGCAAAT
TACTCATCCTTGATTCTGCCTCACTAAGAAGACRAACTCCTANCGCCGTGTTTATCGACA
CTGGCGATCCAACAGGGGCGTGAGGGCCTTCTAAGACGATTATTCTCTTATTATATAGTT
CGGCAAATCTAGACCGTCGTACCGGTGGCTATATCCACCAGAACCTATAAGGCAATCTCT
TCAACGTGTAAAATCGTGCTTTAGCNNNNNNNNNNNNNNNNNNNNNNNNNNNNNTGCATT
TGGCGACCTATTTCCGCATTTCTATGTCGAGCCAATCAAACTAGGAAAAAGTTAAGTGAG
CTTGCAGAAGCTAACATTATTGGATCTACAAAAGTGGTCATGTCCGGGGGATCGTGTTTT
CTTCTTTGCAGTCTATCATCGCCATTCCGAAATCCACCGAAAGGTACTTTCAGAGTGACA
AAAAAGCTTTAACACTGTCCGATTTATTTGACTTCCCTCTATCAGTATGCGTATTACTCC
CTCCGCTATCGAATATCTGAGATTTCTATAGGTGAAAACGAACCATGTGGAGGGTTGTCC
TTGGATAGTGCTCATTGGTAAAACGATACTAAGAAAGGTTCGCTAGGTTTAAACATGATG
TACTTTCCATACAAGCGTCCTTAACAGATGTCGTAGATTAAAACTCTAACGCATATAAGC
ACCGGGGTAATTTCACGGGATTCTAGCGTTATTGTTTTTTTTAGGAATATCTTCCCCCTC
TTGTTCAGGGTCAGGATTCCTGGCCAACTCATANAAATTACGCGGGGTTAAGAGTGCTGA
CAATATTAAAGGACATTAANNNNNNNNNNNNNNNNNNNNNNNNNNNNNNNNNTTACGTGA
CTTAAAGGTTCTCCACAAGCCAGAAATTCTGCTTTAAAGRCCGGTATAATTGGAACGTAT
TGGTCTTCGCTCATATGTAAATTTAATTCGGTTCGATNTACTCCTAAATTGTAAGTTACT
GGGATCTAGCGCGGCGTTACATAAGCGATTTAGATCGGCNNNNNNNNNNNNNAAAAGCGC
GTTACTGCGTATGAGATATTAAGAGNNNNNNNNNNACAAGCGGCTNNNNNNNNNNNNNNN
NNNNNNNNNNNNNTTACAGTCAGTTATGTGTCTTACTCTGATTCACTTTTAACTCAGGAC
TTGTGTATAAGGATCAAGCTTCAAACATGACATCTTATGTGCTTCGAGAAAGTTATCGCA
TATGGTAATACAATAAGATTAGGGGGTTATTTTGGTCTTTGTTCGGCCATATTGATTGGG
TTTAGTAAACTGTCCCATCCTGAATTGTTAAGTTTTAGATACACTTCATAACACGGTTCT
ACTTTCAGTTAATCACTATGCGCAGTTTTAGGAGGGGACAAGCATACACGAAAAATATGC
CACTCTAACGGAATTATAAAATTAACATACATTCTCGGAGTATCAAATACCAAGTTCTGT
ACGCATAGACACGGACCACGCGCCACTCGGACGAAATACAAAAAGCCGCGAGACGTCACA
GAAAATACTGGTGGGCCTAAATCGTTAATGAACNNNNNNNNNNNTCTTATATTAGATTCG
ACATCACTGCCGTGTTACTAGGTATAATAATTGTGATTTGGCTGCAATTGAACAGTATCG
TCTAGCACTCTTAGACAGCACTAATTTCANNNNNNNNNNTACRCGTGTAAGGCACATCAG
TCGCTTGAACAGCCCGGGATGTTTTAATAATACATATCTGTAAGTTAATTCCCCTTAATT
CCGTGATCGACGGGGACTGCCTTAGTTTGGTTGCTTTTCTGTCACTACANNNNNNNNNNN
NNACTRACANNNNNNNNNNNNNNNNNNGTATAGAATCACTGCATTATAGAGAACAATGGA
CAAGTCGAATACGAGCTCACTGAATGCGAGCATCCAAACCGTGGAGTAATGTCATGTATG
CGCATACCTGNNNNNNNNNNNNNNNNNNNNNNNNNNNNNNNNNNNNNGTGCACAACTCGA
GGGGAGTACGAGTAAGCAAATTGGTCTACATGTTCGTATATCATTACACTTGGGTTAGTT
ATTAGTCTTTTCATGGCATCATACGACAGANNNNNNNNNNNGCTATTATAGCACCTCTGG
TCGAGATATTTGAGAAACCAAATATCAAGTTACAACATCATGGAATTGTCCCTATGGAAG
TTGAGAGACCTATAGATAAATCNAAAAGGAGGATGAATATAGTAAGAAACAGTCGCGTTG
TAATGGTCGAGACGCCTAAACAATAAACGTGGATAAAAAATAGTGAAGTGTTTTAACTCC
GCAGCTGTTGTCCGAGACCACTCTTGTACCGAATACTTACACTTACTGGAACACAGCGCA
TTCGCAGAATACGTGAATTATACCCGTCGCTAGTAATGGACTTTATTTAGATTTTTGAAT
TACTACAGATTACCCCTTATCCGTCCGTATACGTCGACGAGACGATTCAGGCATCAACGC
TGGTCGAGTGGGTGGTTNNNNNNNNNNNNNTTCAGGTGCTCAACTGTAAGATCGTGCCAC
AAGTTNATCTTTTGTGATAAGCGTCAACGTCAGCGCACACTTCTAGCGCGGTGCGTATAG
ACCGCGACACAACAGTAGCTAATCACGGTCCTTTAAGACCAGGAGTTAGCCTACTTACAA
ATGAAAGTTGTATTAATATATACTAGTAACAATTACGCGACGCCACCTATGTTACATTTA
CTATAAAAATCCCTGAAAATGGACCTACTCATATTTGACGAGCACGAATTCCTGTCGTCA
TCACCTCGTCAGCCGAAGGGGGTGGAGTTAGCGACAACTGGGCGACACTTGTTGGTCAGA
AAGCAATAGAAATTGTAGTGAAAACTGTGTAGCTTAGGACCAAAACACATACATATATCT
TTCATGCTAAGATCACCGCGCTAAAGGCCTCATGGTCAATAAGTGTACTAGTATTTTCAA
GAGGTGANGCTGGGTGAAGTGTAAGTATCCCTTTTATTGTTGTAAGTGGTGAGTGTAAGA
ATCCACTAAGGACAGGTGTCCGTATAAGTTACTACGGAACTTTGGTCTGAAGATATATGA
CCTTGTATACATAAGTTAAACAGAGAGACACCCTATTGGTAGTATGCTATTAGTTGTTAT
TTCTTTACAGCTAATAAACCATTAACTTTTAATCCCAACATTGAAAAGCACATACAGTTT
AGACCANNTTGCCGGAATTAAGCTGGCTTTTGGTGTGCCGATCATGAGTGTATGACATTT
ACAAGACGAGGGACCGAACGTGACTATTCTGCCAGTAAAGAAATATAATGTTTAAGGCCA
ACGACNCATTGGTAACAGCTTTGATACTCACGGTTAGCGTATCCCGATGACCTAGGGTCA
ACAATCAAACTGCTCCATGTCAGTCAGGAGGTTAGCTCCCGCAGCTAGCTGATCGTTAAA
CGTNCAATACCCTCGACCGGTAGATTATATGATTCNNNNNNNNNNNGCTTTGCTTCAGTG
CCAAGTGCTTTTCGGTATACTACGCCGTCGACTTACATCTTCGACAAGGGATCTANGATA
AAACTCCAGTCCCCCCGACCTCCNGATTAGTTAGTATGATTTAACGAAAGCAAATCTTCG
TAGTTNNNNNNNNNNNNNNNNNAGGAAGGGAGTATAATGGTAGACCATCTTTAGCTCCAT
GAGTAACNNNNNNNNNNNNNNNNNNNTACATAAGTCCTAGATACAAGAGAAGCAAGTAAC
TCATAAAGGTAGTTTGCGTAAGGGCGACGAAAAAAATACAAGTGTATCAGACACCACCCC
TTCCGCTCCCACTCGCGACACGTGCCCNTGAAGTCTCTGAACAGTTTCATTGGCGAGCAG
CAACCRCCGGTAGTGATGTCGTCAACTCACTGCGACGTCAGTTAAAAAGAAGGAGTAAGA
ATAACACTAAGAAACGAAGACGATATCTCGCAATGAAGCANNNAATTTAATGAGATGTCA
GATCGATGTATTGCGGCCTTCCAATTGACATTTAGACTGATGCGGAAATAGGAGACAGGG
GTAGCACTTATTACCTTCAAGATTGGACCTGTCTGATGTTGAATTAAGCGCAGTAAAAAC
TATCGTATGCAAACTTTGCGGACTTGGGGTTGAGCACAGTGAAGTTGCTTANNNNNNNNN
NNNCTTAAGGAGGATCTTTCAAATCATATAAATATCGGGATAGCCTGCAATATTAATATA
AACATCACCTAACACTTACGAGGCTACGTAAACATAATAAAACAGATATTACCTCGGTTG
TTTTGCGATTACTTATTGAAAAACGATACACAAAAAAACAAAATTACGGTATTAATTCTC
CAAAAAAGGTACTTGAGATAACGTTGTTGGTACTAAAAAGATGGAGCGAGACGTAGTTTG
TTAACCTACCACTTCCTCCTCTCTATCACYGTCATGTGAAAGCCGACATTATGACAATCA
GTGATCTGGCGACGGAATCATCAAATCGGTAATGAGACACAGTCCTATGAAAATGTACAC
GCGGGATTGAAAACATTAATGTAGATGGTACTAAACTGTAAGTATTCTATGAGATCGGCG
CGAACGTTCGACGCGAAAGAAGGCGGCGTTNNNNNNNNNNNNNNNNNCTGACTTAGTGGG
CCGAGACTCTAACAAAGNNNNNNNNNNNNNTACAAGGACGTCCGCTTTTTCACAGACCAT
CGTATTCGAAACTCAAGGAAAAGACTCCACGCGCCCCGAATTCAGATTAAAATTTNNNNN
NNNNNAATAAAGTCGACTCTCCTACAAGAATCGTGAGGAAGTACTAGTAGGATACGCTAA
TCCGTTGGTGATTTAATTGACTACNGTCATGCAGACCTATATACACGATAATTGATTCGC
TGATATTGGATGAAGTGCCAATAAGTTAGCATTGCTCTGTTATGCTGNNNNNNNNNNNNN
ACTGCCCGTAACCGCCGTAAGTTCAAGTACCTAATAGAAGCNAAAATCTTGCACACTTTT
TGCCAAGTAGCCGCTAGTGAATCTCTTGACTACCTAGCCCTCGGTCGTTGTACATTATCA
TTGGYGAGAAGTATCGAAACTGTCATACATGCATTACTTGCGACAATCTATTTCGGTCAA
NTGCATCAAATGAGCAGCNNGCTTGTGTCTGTGGCGAGGTGGTGTTAGACTCACAGTAAC
CTTTCTGTTTCGGGGCCNGTCGCACCGGTGCGGGAATGAGGTCTTTAACACTGTATTGTA
ACTGATCTCACCCTACAGAACAGGCTATTAATAGCTATTGTCGTGACAGGCGCCTGAAGG
ATGGAGGTCATTAACAATTTGCCCGTAACTTCGGTTGGCCTCATTGAACTGCAACGTGTG
CCCCCACAAAGACCATACTGTTAAGCAGATTATCAATTGCGGACGCCACATTCGGTGCNN
NNNNNNNNNNNNCGNTAACTTTGTATTATGTCTGGTGTATACACTTTCCCTCCCGATAGG
TTTTCGAGCACTATGCTTCATAGTTAGCACGAATTGTCTGTTAAACTCACAAGTTAGATA
TTATCTCGCTATTTTGAGCCTTCTGTATCCGGGTTAATGGTAATGTACAGGATCTATTGT
CTACAGCTAATGAAACGAAGTCGTACATCTTCCTTCCTAATTACGTGTCTGCGAGATTTA
TTTCCCTATGCTGATTGGTCGCTTCTGAGAATAAAGTTTAATGACCCTAATGCAGCATAG
TACTCTCTACTCACATTCCACATAACNGAAAANANNAGACCACTGGTACGCAGAGGAGAT
GTTATGNNNNNNNNNTGCCCGCAGGCTTAAGTCGTTGGATTATATCAAAGCACCTATGAC
ATAACAGGTGTTTCCTAATCTTAAGCAAGCCCACTGCATTTGGATCTCTAAATTGGTTGT
TAGACTTCTCTTGCTCCTGCAGAAATCACCTATCTTGCCCGCAACCGATTAGTGGCATGT
ANNNTGGGCGAATCTNGATTTGAGAACTGCTTAGACCAAGTATGATANNNNNNNNNNNNN
NCCTATGTGGGTGTAACGCGGTTTTTTGTCATAAACTTATATTTTCAGAGTAATCCTTCG
CACTTGTTGGAACGCTCGGTACTCAGATTAATGGAATGATATCTCTTCTTACAAGTACAT
ATACTTTATTTCAAGTTCGTAATACTGAATTGCCTTGTATCCTTTCACGCCGTATCATCG
ATCTCAGTGCGATAGGACCTCGGAGATGACAAAATATGACATATTACTTCTAGGTTGATC
TGCAGCAGTCTTGACATCAACTAGTTGTTTACTAGTTGGATNNNNNNNNNNNNTTCNGTR
ATTTCCGCAAAAGTTTACAGATATCCGAAGTATGACTTTAAAGTGCTTTCGGGTANNNNN
NNNNNNNNNNNNNNNCACAAGAACATGTTCATGATTTTTTACTGATTTACGTACCTCCAC
TACAAACAGGACCTATGCATTCGGTATTTGAGGTGATAGATGCGCTTATTCAAAATACAA
CGTACCGTGCTATGCATGAGTAAACATTTCGTCCATGAGTTACAGATCCCAGTCTATAGA
GATAATTTTATCTAGAAGTCTGCCTGAAACAGGAGTTTGCCCGTCATGAGGAATAATAGG
ATTATATAGACTTTTAGCAAAATCTAATTGTAAAGCGTAGCCTCCGAATTAATAATAGCC
TTCTATAAGCGCAATTTTATGCGCTCGATAGAAGTTACATTTCCCTTTTTTAACCCGAGG
AAGGAGCTGGTTGTTGCAGGCTACGGGCGCGTMGCTGAAAAGTTNNNNNNNNNNNNNNNN
AAAATCCTTGAGCTCGCTAACGTCTGYTCCGCGCGGGAAAGGTGTGCCTCGATATATGCA
ACTAGCACTTTAATATCAAAACGGATAGTGTGGCACTTAAYCTTGTGTAGATTCCATAAG
ACTACCACACAAGTCTTGACAGGCAACCTTCTGACATATNNNNAGGTACTAGACAGATTA
GGAGTAAGATNTGTTTTAGCTTACTAGACTTGCCTCTGGGGCGAGCTGCGGTGGTTACAG
CGTAGATAAGTTTCGAGGAATATGGCGTGTCCTCGTAAAGTTATGGCCAACCAAGAATAG
ACTCGGAGCCTTAGGGACCCCTAATCCCTCAACTTGCYCCTTAATTTACGGGCTAAATAA
ATANTAACTTTTTCTGAACCGTGNNNNNNNNNNNNNNGGATATTAGAGGTATTTTCTGCG
TATGATGGTTTTGGTAGGTTTAAWATTGMAYGGTGTTATCTGGTGTTTATGCGCTACGAC
TGCAAGTTTAAATTGAACGCTGATAACTCGGTGMATGGATAAGGCAAACCAGGTTAATTT
TTAATTTTGGCCTTAAAGACGGCGTCAAAAGAAAACACGTGGTATACGTGGGGGGCTAAC
GAAGAGAATCGTTTGAGCACGGCTCCACTGGCTACGTCGGGGCGCGATCTTCGTTCCCTC
TATCATCATTTATACATTGCAAAAAGCAGAAGGTTATTGAGGCAGTACTGTTGATGTAAC
GCGCGTACTTAGAGTCTAAAGATAGATTTGTGGAGAGCAAGATAGTGGCAGGATCAGNGC
AATGAACCTGTAGAACGCTTAAAGCTACGCCACAGGGCATGTTCATCTATTCCCNNNNNN
NNNNNNNNNNNNNNACTTAGATAACATTCAGTCCCACGGGATAAACGATAAGTGAGAGGA
AATTCAGGAAGGGATCGAACCACCCGGAGTTCCCCCAGATCACGCTATCAAAGTCCATAA
ACATCTCTTCAAATGACGACGTTCNNNNNNNAAAGCCACGAATATAGCCCTCTCATAGAG
CATTGATATTTACCCGTAGACCGGCCATGTTGNNNNNNNNNNNNNNTCATATCGACGTGA
CAGCTTTNACTACGAAGTGACTTTTTGACARTGATGTGCACACAAAGGCATAATTTAATC
ATTTGAGAAAGTTTAAGAGTATTATGAATGCAGAGATGGAGTAAGAGAGAACAATGCTGA
ATGGGAATTGAACGTGCGKTAGTCTTGTCCATGGTTCGTCTACGTTGGAAGTAATCGGGT
AGGTCTGCCTTGCGACAGGTCACGCGCGCGGTTTATTCGCACTCATCAAATATGGTTACT
GTCACTAAATAAATACTTGCATGGTACANTGGGCAGACAAGCTTGANCCCGCAACCCTGT
ATACAAATCTGATATAGTTTTCATAGTAAGAAACGTATTTCTCGAATATTGCAATGCGTA
CGATTAGGGCAAAGCTCTACACAGCCTAGMGGACATACATAATGTTAGAAAAAGAAAAGG
AATGTTTTTCAAGATAAATCCTTTAATAGCAACTTTTGGGGGAGCTTATACKGTGCGGAG
TGCAAATCTTCCACGCATTAATCGTCTGCGCGCTAACCACCCTCTGCACCGTTAAGGNNN
NNNNNNNNNNNNTGATCGTCGTAATAAGTGTTCTACATYAACCAAATACAAAACGCTTAG
CAGCAGAAATAGGANNNNNNNNNNNNNCAACTTTAGCTCTGTTCATATAACACGTGTCAG
AGAGCACAAGTGGTGTATGGAGTTTAAGTAAAACANNNNNNNNCTTTGTCTCGCAGGATT
ATCATGGGGCAGCAACGACTATCCATAATCGGGTAAAAAACGTCAAAAAGATATGGATTC
TCTCTCTCACTAAATTCACCANAACGCACCGATTCTTTAAGAGTGAATCAGATTTTATAC
TAGATTACGTACTCTTAATGGTAGCGTCACTTGCTAAGCCGCTATGTTTTCTTTAACTTC
CATTTTCGACTTTTTCTTTTAGAAGTTAGGACACCATTACTTCACCCGRCAAGTTGATAG
TATTACACCTTCGTCTGTCTGCAYGCATATGACAGTATATGNNNNNNNNNNNNACTTATA
TCAACTCTTTTATTAGCGTATTCACTATCAGACTAATCTTGCTCTCCGGGATTATAAACC
TGTGGTAATTCTATAGGGGTGGGAGCCAAGCTTCGGTTGCCAAATCATACCCAGCCCCCC
TCCAAATTGCGACTCATCTTTCTCTTTTAGGGGACACTAGGCCTGTAGTAACCACCTGTT
GTCACTTCGGACGTAATATAGGATCTAAAANNANAGGCTANGCACACTNTGATGGNNNNN
NNNNNTAATATTGAAATTATTACGTTTTCTCGGATATTGCACTTGGTAACTTCCAAGCCC
CGCCGGGGATCACACGAGATCGAAGGCGTTACATAAACTAAGGCCAGTGTCACAAGGGCG
CTCGGTCAGGCGCTTKGAGGCCAAAAGAATTAAGCGCANTGGCACCTATAGAAAGTNNNN
NNNNNNTAGCTAGCGTGTTGATCAGACCGTGTTGTAGTCCCAACGATTCAGTTCCGAGTG
ATATATCTCGCCCTACATTATACGTTCTTATCATTGTAACCAAGCGCAGTCTTTCTCGAT
ACGACGGTACACCCGACAAGACTACCATCTCATTATCCAACGTATATTAATTATCAAAAC
ATGACAACTCCTCCTTCATAGTCCAGTCTTTAAAAAGACAATCATCCAATATTCTTTCTG
TCTNNNNNNNNNNNTTGTCAAAAGTCCCTATGGCGACGAGACCCAACCTCCGATCAGGAT
ATTGTGCAGTATTTGATTGAACATGTTGACCACATCACAGTGACAATAAGGATTAATTGT
CAACCGGTNNNNNNNNNNNNCGACGCCGTGGCTGTCTCGCACGCGTTGTAAGCAATTGGC
CGCGCCTCGCATCAAGCAACTGCTGCGGTCAGGACTATGATTCGATGCAGATCGAGCCGA
GGGAATACGTATAGGGTGGAAAATNAGGCGGCCCGTAATGCGGCTTTAGGCTTAAGTCCA
ATGGAATGTGTATTGATTGCTGATTTCATACGCGAATACAGCAAGGGGCTACTAAGACGC
TTGTATATAGTGCAGTACGGTCCCCATTGACTAACAGCATAAACAGAAGCGCGACCATGA
ACGGACAGTAGACTTTGTCCGATTGCGCAGTTATGTCATTTCCCCGAAACCTTACCGATT
ATAGTGCCAATCCGTGATACCCAAGGCAAAATTCTGCCAATTTCTGTCAATAACCCGGCG
AATGTCTGTTACCTTTCAGTGTATGACTTAGAGTAATGATTGGTCTGCAATACTCCCACN
NNNNNNNNNNNNNNNNNNACATCGACAGTTGGTAAAGATTAGTCCGACTGTATATACCAC
ACCGTTTAGACGAACACCGCTAACCTTTTTGTCATCACTCGGCACTCCCCNNNNNNNNNN
NNNTGCCAGAAGGACGTTTAATTAGAAACCCCGGATAGCAAACGTTTCATGTCAACGACT
GTTGTTCTAATTAGAACACCGCTGCGGTGAGCTGGTGCGTACCAAGTCTGATGTTTGACT
AGTATAAGNTCGTTCTAATCGTCTACGCAATCTATCGACGCTCCGCGGTGGACTAATTAG
TAGTCCTATCCCTGCCTGGAGCTTTGCAAAACTTCTGCTTCAAGTATATGATACCAATAA
CGGANNNNNNNNNNNNNNNNNNNNNNNNNNNNNNNNNNGGCGTCACANGTACACAGGAAA
CGCTTCTAGAAAACTCATTGTAACATCTCGTTGACTGGTACATCTTTTTACAACTTCATG
GGTTCCGGTCAAATTGTAATCTGCACGGGAGCCATTCAAGCTATTCCATATTTTTAAGTC
TATTAGTTAATTACGCACGGATAGTGACTATGAAATTCGTCAACTCCTGACTTACTACGG
ATGTAAAATCAANNNNNNNNNNNNNNNNNNTAAAGCAGAAAAGTGAGATGAGGGATATTT
CAACATATGCCGTTGGAGTTNNNNNNNNNNNNNCCNACTAATTATGTAACTATCGATTAC
TAATCTACACGAAATATACATGGGTAGCCATTCCGTTTGCGATTAATTCTGNNNNNNNNN
NTCAGTGCCTATTCAAAGAGAGGAATATAATGAAANTTCTGCTTCAAGTGCATTTCATCC
CATATTTCAAGCTACTCCTGATAGCATTAGAAGTGTCGCCAAAATTGGGAGCGAANNNNN
NNNNNNNNNNNNNNNNNACGCCGTAAACTTATTTTGTGCAAATATGTATATACAATNNNN
NNNNNNNNNNNATATACCTGTCTAGATCGCGCAAAGGTGAGAGGTACCTTATTTTATAAT
GACTACTTGCAAGCCTTTTGACAAAATTAATAAACTAAAAAGTACCTGCAGTCTTTTTTA
TCGCATCAAGTNNNNNNNNNNNNNCCGTGTTTGGTCGATTCGAGGGTGCTGGAGAGGGGG
ATAGAGTTTGCTTAGACGTGAAAGGGGGAACTTCGATCTCTACACNNNNNNNNNNNNNNN
NNNACTCGGTTAGTGAATACACTATTACTACTGGTGTTCAGTATCCTTTTGAGCCATTAT
TTGTTTGCATACTTTAGGAATGATATATGGATTTATCTNNNNNNNNNNNNNNNNNNNNNT
CCCGTAATCGTGTTGATTTCTCATATTGTTAAATACAAAAACCTTTAATTACATCCGGCC
CGTATCGANNNNNNNCTGGATAATAATTTCCTGTGTTATGCAAAAAGAGAGATACATCAG
CTTATATGTAGATCTTTGATCTGTAGGATTTAACGGGTGTGGCTTGCATTGTAATAAATC
GTGTCACTACTGCTAACTCGGCATTNNNNNNNNNNNNNNNGTCAGTCTAATCAGGATGCA
GACCACTGACCAGCGCGTAACTTGGAAGATAAATTCCTTTTCCTATCGCGATAAATAAAA
TTATTGAACCTCTGTTAACACTNATCATTCACTRCAGARTGACATRCTACGTGCGAACGG
AGCAAACCCCCCAGGATTTTGCAACCTGTGATGAACCTCGCTAACATACCTATTATTGGA
TATTTAACGAGGACAGGGAACGTACGTTGTCCAGGGTCGAAATATGACAATTAGACTACT
TATTACGGCATAATAGCCTCTTATCCTTAGATTTGTGCCACCTGCATATACCCTAGTAGT
AGGCGGTTCTCTTGCCATGTAGTCATCTGCCCCATGTGAGCCAACGCCGAGATACTGACA
CGCCCGTGAATGGCCAGGCATTAAATTTCGACTTCGATATATACTGTATATACTTTTTGG
TTTTCTCCGNNNNNNNNNNNNTCNTTCTCAAGGCCGGATTATGCCGTAATGTTGAGTTTT
AGATATGGTGGGGATTATTTTTCTNNNNNNNNNNNNNNNNNNNNNACACCACTTTCGCTT
GGGGTAAGATTCAAATATGTTAAGGTTTCCGTGCACGGGTCCAATGGCTCCTTGTCTGTC
TANNNNNNNNNNNNNNNNCCAGAGTAGGAACTACAGGGTTATGAGGCAGATAACAGGCCT
CAAGAGACTCGCTGCCGAATCACATCGACCCTGAACCATATCCCATTCGTGCATATTTCC
GGCAGGATCAAACTTATTCCTAAGAAAAGATGCATNNNNNNNNNNNNNNNNNNNNNNNNC
CATCAATTTGTTAGCCTGAAATTTTATATATTTAAGAAGATCAGTTCTATAATTTCGTCG
CCGGAAACGAAGAAAAGGGACAGCATTACTTCCGAATATTGAATTTATCCAACACAAGGT
GAATGGTACAGGGTCAATTAGTACTTTAAGGAGCATTTCGAGTATTCTGCCTACACCGTT
AGGGCCANCCTGTTCTAAATGATGCCTGGCTGACACTGTCTCTTATAGGGGGCTAGTANN
CAACAGCTCAATATTGGTGGAAGTGCATCAGCATGTTCCTCAGACGATCGTCNNNNNNNN
TCGGGCTCTCCCTGAACAGAGTGAAGCTAGAGTAAAATAATTGCTCATGAATTATATTAA
TATGGATGGTGCACTTTAAGAACGTAGCTCGATTATTTACATGATGCGCAACGATTTTGA
ATATGTCGACACG-CCGCCAGACGTTATGTATCGGATATTAGTTTGTCCCGGAAATGTTA
GTCCCTAACCCACAATGGCACGCGGATCGGAACCGCTATATTATCCTATCTCACACATCT
GATTCCTTGAGGGATGTCGAAATATAACCAGCATTCTATAGTATCCCCTCTCGTGATAAG
GTCTCTACCTCGATAGTCCCGAGACGACCCTTTTTAATAACAGTTGGGTACCAGTGGTCG
TAGGATTGAACCTTCTCGTCTAGGCAGTTGGTTCGCGACCAACAATAGTTCGCTATTCAA
ATTACGCTCTGTGTGCAGGTGTAAATCCGTCCTCTCCAACATGCGCGGATATNNNNCGGA
TTAGWCACGTAAGTCATATCTTACAACTTGCATAGCTTAMAWKTTGCCAGACCATATCAG
AGGTGTATCACTCGCCCCTAGCGGTAACAACGGCCGCAATGGTTTACATAATTTCTTGAC
NNNNNNNNNNNNNNNTCGGTGTAAATTTCCACTTTCGGTGGCTCCTTAATAAATATGCTG
GAACTTTCTATTTGAACAAAGCATATTAAGACCTGTTTAAGTAGGTACATCCAATTCAAC
TTCTTCCTATCTNNNNNNNNNNNNAGTAAGATCATTGTGCTCGATTATCAATAGATGGTC
ACGTATTCAGCTCTACCGTTAATATGTCATCATTTATTCCGTCGATATAGGTGAGTTAGA
ATGGGTCTTATCGAGATCTTGTATGCAGATTCCGTTAACATTCGCGTACCGAAGAACTGT
GAGAAGCGCGAATCGGATCTGCCTCCAACTCCGATNNNNNNNNNNNNNNNNNNNNNNNNN
TAAGCATATGCAATTTTTGTNNNNNNNNNNTCGCAAGATAAGAGGAAGTTGGTATAGTGG
CGTCATAGTGTAATGCGATACACCCATATGACGGCCACTCGAGTAATCTAATTTTATTTC
TTGTAAACTGTATCACGTGTATAATAAGGTCAATTCANNNNNNNNATNTAGTAAAGAGCT
TCAGCCTGCTGTTTTANNNNNNNNNNNNNNNNNNNNATGGAGTCTAAACTCGTAACATGT
AATTGGNAGGGGGCTTTGGACACGGATAGACGTTAAATTGGGCTTCGGCATATAGGCATC
GTAAAGGAATGCTTTGCAATGACGTACTAGAATTTCGATNNNNNNNATGAAAATGCTAAA
GGGAACGGGCTCCGTCATTTCGCACTGCCGTACATTTCANNNNNTAAGACTGGTTGAGTG
CTTATCGAATAGGTTTTCTGATGATACGGAGCCAAAATTGTTAGAATTCTTCGAGGANGT
ATACGCATACAGANNNNNNNNNNNNNNATATATACATGACATACCTAATATTCCCCAAGA
GATTGACAGAACTTAGATGTACTGGCGACCGAATCAAGAAGTCACATATTGAGTATCCAT
TTGTGTATATACGAGCGAGATAGGAGGGAGCGAGGGTATACTATCAAGGACTATGTGTGT
TATGGATGTCGAGGACTTATTTTCCTCCTTGTGCNNNNNNNNNNNNCTTGAGTGGAATGG
GGTTTTGACTACTAACCTCNNNNNNNNNNNGTATATACAACTTATATATGTCGAGATAAA
GAAGGTCAGACACACATGCTTTTCCAGTTGTCTTAGTATCGAGGACATGTATTTATAGTA
TTAGAGCACTGGCTNNNNNNNNNNNNNNNNNNNNNNNNAAACATACACTCTAAATCTTTG
TTTCTAACAGTCGACCTNNNNNNNNNNCCCTCTTTATCGAATTAGATATGTCATATATAA
TCGATTTGAAAAGGGGCTCGTAATCATGTAATACATAGAGCTCTGTCCATAGACCCCGGG
GCTTAGATCATCACACGGCTCCCGAAAAGYACTGCTCTGCTCAATTAGACGTCTAAATTT
CTCTTTTTATAATAAAACAAATGAGAGACTGACATGGGCGTTACTTTGGTAACGTGTCAT
NNNNNNNNNNNNAAGCACACTCTCTGGTGCACTGTTATCTCTAATTGAGCTTGGCGCTTA
TATTTCGTTGTTTTCCACGCATGATTGGCTCTAGAGAACCGGAAATTGAAACCATGGGTG
CCACGTATTATTAAAAACTCAGCAGATGAAGCCGCTAGAGTGAGAACTACCATAAGCATT
TTGTTTTGCTAATATTTTAGTGTCACTGCTNCTACCGCAGAAGCGCCAAAGTGAATATAT
AGACTGTGTGTGTAATATNNNNNNNNNNNNNNNNNNNNNNNNNNNNNNNNNNNTCACCAC
GCCCTATCCACCGGTTCCCATCATCCTTCCTCTCCCTGCAACCAGGAAATTTATGATATG
NGGAYCTCCGCATCATTGCCGGAGCACGTGGCAACAAATAGATATGAAATACCCGTAAGA
AGTGACGGCGGACTGGAGGTCGAGTAGAGCAACTGGCTCGTTGACCAAATTTTAAAATTT
TTCCCATATTCCGTATATCATCATCAGCATCATAAGGACTTGTGAGTGGCAGAGCTATCG
TTAGGATCGCCCTATCTTTCCATAAGACGACTTACTCTCATTTTCAAGCTGGATTAGAAT
CATAATTCTTAGACGCATGACATTTTAGGTCTATCGCCTTCAGTAATCTGAGCAACAATA
TATGGGAGGTCCCTCTGGAGCCCTACTGCGCCCCGGACTTTCATTAGCAATATTAAGCGA
GATCCTGCTATGTTTGATACACAGCGCAGCACTCCTGCGATTAGATTANCCATTTGTAGT
GACTATGATCANNNNNNNNNNNNNTCTAAGGATTGAGCCAAAGTAGGTATTGCCATTACG
GAGGTTTACGCATATCTTACCAGAGACGTCTCTTCATTCAAAACCCCAGTCGGATGTGGA
GAGCGATTACGTGNNNNNNNNNNNNNNNNNNNNNNNNNNNNNNNNNNNNTTGTAGTAGAT
GGAGTCATCAGAAGATCGGAGGCTAACAGGTATCATTGGAGCATGAAGGAAAACGAGTTG
CATACTCGTGCCCCCCGTGGAACCTAGCACAAACACGTATCTACACTCCCTGAAGGCGTT
ACGCGTCTCTTCAAGGACTAGAAGAGCCTGCGTATCAGAACATTCCACTAAGCAGTGCTA
ACTAGCAGGAATTTCGTGAATTATGGGACTTCGCCACGCAATTTGTTWTAGACATGGTAT
AGTTATCGGGCTTTTAATGACATATACTGATATTTCGATTCCCTAATGTGTTATGTCGAG
GGCGGTAGGATATACCTGGGAGCAGCGATTGCTTAGAAGTTGCATATAAATATTCTACAG
TTTTTCTGTTTTGCAATTTGTATTGTTGTATCCTGTCGTAGAAAATGCANNNNNNNNNNC
CAAGGGTGCAGGAAACCGATACCGTTACCGGCGGGACACTGANNNNNNNNNCTTTTGGCC
GTCATCGGTGAGTTGTTTGGTGGAATTTGTTTAGTCGCTATCAACGTTTGTTGCTTATTA
ATGGTTGAACGATGAACAAGACGTACTCGTTATCCAAAAAGCGGGATGATCCGTTTTGGT
ATTGTATTTAAGTAAGTGATTGCTCCTCCAATATGGCAAAATCGGTACTGAATATCGAGG
CCTACACGAACGCCACGAGTGGCTCTAGGCCTTGCCNGAGTGGACTTTAACTTCAGACTA
CTTCGGAACGCGGATTGATAAGTTATAGTCTCGATAATAATATTATACGTTTCCGATAAA
TTACTGATAACAAGTTAGACCAGCTCATATACAGATAATGATAACGCGCACACGAGATCG
TAAAACACGCATATGCACAAATCCTTTACCACGTGATTATTTGAGATTGCTTAGGGTTAA
ACGTAGATGATTCTCGGAAACAAATTCACATGAGCTAGCTCAGGGGCTTTTTTGAGGAGC
GCTAACGACGCCATACTCGTCTTTCGGGATCTAGAAAGTCCAAGCCCTCTTCCAGTAACG
TAGCACTGACTGGACCGAGATCATAGTAGCAAACCTTAGTATAATGCCTGGAAAAGCGTC
ACGCATTGGTAGCCAAGACAGAACTTGGTCTCCTGTTAGCGCAAGATACCCACGGCCAGA
GCNGCCTTNNNNNNNNNNNNNTCCATAGGCGTTCTACAAAGTGTATATACAGGCATTCCG
GAAGAAAAAGACATTCATCGCTCTTTCCGAAGTGACCAGATGTGTGGGGTCCCACATTCT
GTGAACCAACAATTTCAGCATTCTCCCTTGTCATACGCCAAATTACCGTAAGAACACGTT
TTGTTCCATCATTCCGAAGGCCTAGCAAGTTCGATGCTCTCGAAATGCTTCTGTTGGGNT
CGAATAGTCCATGAGGCTCTGGTATTTGACACGATATTCTTGTACTTATTAGGGGATAAA
CRRCCCGTTGCGTACCGGCCNNNGGAGCCAATTTCAAANNNNNNNNCGGACCGCTAGAAA
TTTTATATTAGCNNNNAGGATTGCGAGTGGTGCCATGTTATGAGGGCAACTGACTGCGTT
ATCGTAGACGTTTCGGTGAATTCTGCCTTATGTTATTCAACCGTTACATGCGGGTAGTGC
GTGTCAAAATGACATAACGACCGTAATGCAANNNNGAAGAGAAGTAGAGAATTACTTTGG
TCTGGAGTNNNNNNNNNNNNNNNNNNNNNTAATCTACAGAATGATTTTACTGCATTTCTC
CACTGCTTCAGCTACATCCCCATTCGCAGTTAGTCAGACCTGACTCACAAAGAGCTCATA
GCGGGTGGTTCTAGGAAATCCAGCCAAAACAACCGNNNNCGATGCGNNNNNNNNNNNNNN
NNNTGAACGTGCGTGGTTGATACGAGAGTTACTAATGCTGCTCATATATTCAAACCTAAA
TTAACATCTCTTTGAGTTCCGCTCCGCCTGGAACGAGAACGGCACAGCGGATTGAACAAT
GCACACGTCCTTAATTNNNNNNNNNNNNNNNNCATGGCAGCCTAAATGNNNNNNNGAATC
CGCATTTCCCGATTCTCTTCGGGCAGGCGGTTCGTGCGGTCGCTCATGGGCGCGGGAGAA
TGAAGCTGAACAGTGTTCGGCTAATGTAGCATACGACCAGTTTATGAAAATGCTTCCAGG
TTACGACGTACAAATGTCCGCAGTCACCCTCCATATCATCAGCAGTGTATATACTGTGCG
GATGCTATCCGTGGACAGGGTAATATTACGAACTGTTGATTCAGGAGACGAGGACCGTTT
CATCAAATACGGAGCSAAATCTTCAGATAAGTTTCGGTTTCTGCTTGCTGCAAATATGTA
GGTCAATCTTCGTAAAGATCAGGTCGACCATACTGGCTTCTGAGCTCACCGGATTATCAA
AGAGAATCTAGGTGGGTTATCACTTTTATGCTCATGATTTTCTGTGATATTTTTCCTTAT
AGCACGCTACGTCTTTCTGCTCACATCAACCATTGTTACACTGGTAACGGTTAGTGGATC
CTAGCTTGATGTTCGAAGGACTTTATGTCACTTAACGCTATTATCTTTTGAATTTACCAG
GGTCCTATCGGNCTAGACTATAAAGCAAATTGATGCGATACTCTCTCGTATGTCATTTTG
ATTCNNNNNNNNNNNNNNNNNNNNNNNNNNNNNNNGCGGTTTCATCAACAAGTAGAGTAA
AGATATTCACACTGGACAATAAAAAACACAATGGCATTCTCGAAATAAATTTATAACTTA
TGTTNNNNNNNCGTGACCATACTTGTTNCTGGCCATTGTGACAAGAAGTCATTCTACAAA
CCGCTCCYCGGGAATGTTAGTTACAAGCATTAAAGCGTCTGTTTGGCCCGATCAGATTWT
ACTRGATATTAGNNNNNNNNNNNNNNNNNNNNNGATCTTCTGTGGCACCGGTGGTTGTGG
AACAATTCACGATATATTAGANNNNNNTTGAGCACNNNNNNNNNNNNNNNNNCTCCGCAT
TTGCGCATCACATGCGAGTAGGAGAGCNNCCAATGNNNNNNNNNTGCACTGGATAAAAGA
CATAACTCATCAAGAGCTCCGCGCCACGTAAAAGTTATCGACCCAAAACTCGGTCTATGC
ACTAGGAGCCGGCGAGACTCTTCAGTTTTATAGTCCCATATTATCGTTCTGCTTCGTTCA
CATGCCGTATCAATGCTTTGAGTAAGATACTGAGAACTAGGACCACACAACAAGTCACAT
TTAAGTATGTGCAGGATGTGCGCTGACGGCAGAGTGTGATTTGCTACAGGCCATTTATTG
CTCGGATCATATATAGGATGTCTGGAATTTGGACCTGGGAATACGAGAAATTCAATTATA
AAAACAAATATGAATCACGTAGTTTGATATGATACTCGACGGACTAAATTAGCAAACTGA
GAAAGCTGTTGGGGTATAGCGTTTTTTTTGTAASCGGATGTTCGGCATGATAATTCTACA
TGTCAGGTTAGCAGCGTTTTTAGTCGCAAATTCTCGGGTCCGCGCAGATACCTTTGGGTT
CGTGTTAATCAGGTAACTTGTTTCGTATGTTACTCAGTGGGTATCTGAGAATANNNNNNN
NNNNNNNNNNNATCAGTTTGTAAGACTATAAGAGTATCGCTGTAACTAAGCTTAAGTATN
NNNNNNNNTAGTCAACGACCATAAGTTGCATAAATTGGTCTGCTAGCGGATTTTGAGATG
GCGGTAATCCAAGTTTCGGGCCTTCTATATATGAATCTATTTNCAAACTTTTGTACACTA
GGGAGTATGTATCGCTCTCGTTGGTTCTCTTCCGCGTTCGTTCTCAATTTCCCTGAAATG
TTCTTTCACTGTAGCTGAATCAACATTTGGTTAATTTGCCTATGTCAATTTTGACTAAAG
GAACGTTAGCAGGGTCTAAGCTATGGCTCAGCATGTCTGATTTTAACTGCAAACGTGAGT
TAAATATATCGCTAAATACCACCTTAATAATTAATGTTGTGGATAGTTTACAGCGTCACG
ATTTCCRTCGCCGGTTACAATNNNNNNNNNNNNNNNNNNTCCACATACACCCGGTTACGG
TCATTATTAAGTAGGGATCTTCAGTTTTCTTTTACTCCCTCTTCCTCCTTCTATCTGCAG
CCTCTTTTCATTTACGGTTGTACATCGACGTCCCCAATAGACAGCCATTAGATCAGTGTT
GCGCTTCGCAGCGTCCACACGCCTGATAGGCGATAAATGACTCTGATCGCGAAGTTTGGC
CATAAGAGCAGGGTAGTTCAATCTGGTTATTTCGTCCTCTCTGGNNNNNNNNAATGGGAC
AGACTAAGCTACGCGAACGCACAACTATTGTGTGGTGAACGACAAGTCAACCCCGCACGT
TAGTCCAANAAACTAATCAGCTTCCAGAATACACTTAATTATNNNNNNNNNNNNNNTTAA
AGGATACCGGGCGAGTCTACGCTTGGTTAAGTATACTCACCMTTTAATNTTAGCGTGATT
CGGAGTCCCGCCCCCCCCGCACATAAATGTACAAAGTCTTTYGTAGAGTCAATGGGACCC
ACATCTTTGTGAGCGACGTATAGAGAGCAACGTAATCATAATAGCCTTATAAAAGTACTA
TCGATTATATTATAAAATTGGATATCCGACTATGCCAGTACAAAGAATATGCCGATTAGG
CTAGCACGGTAGTGTGTGAGAAATGATGAAGGAAGGTGCCCTCCTAAGGCATATGGATTT
AAATCGTTTTAGTCGGACTTCCNNNNNNNTTAGTAGAAGCATCATGTGNNNNNNNNNNNA
AAAAAACTAGTTGGTCGATTTATGACGGTTTGGCTCTCCAACGAATCTGCGTATCCAGAT
GTGATCAACCTAACAAGCTCGCTTAAGGTAAAGTACCCCAAGTTAACTTTGTCCGCAATA
TCATATACTGTCCTTCTGGCTCAGCCCCCCATCTGGGAGATTAGCCCTCGGGTAGTATTC
GCAAGCTTGCAATTTTCGTGGCTAGACCCTACATACATCTCCTACGTAGTGTTTGGATCA
TAACCACTAATAGCTCACACTGGATACATCGAGGTATATGANNNNNNNNNNNNNNNNNNN
NTGCAGCACTCGCTCGCCTGCGTGAACCAATACGACAGAAAATACAGAATGAGATACTGN
NNNNNNNNNCAGACGAGTTGCAGAGCTAGCACATGTACAACAACNTAGAGACGAAAGTTA
AGCGGTTCTCTATGAACTACGGATGTGATAGCATGAATCCTTCCTTACTTTGGCTTTGAC
TAACACTCATTTTTCTGGATTACTGAAGGGAAACTAATATTAAGTATTTTACTTGTTTCT
TCCCGTAATAATGACAAACTCTTCTTGTTGGCCTTGTACAGTTAATGTACACTAACTTAC
CTATGGTCATTGTCCTGTTTAAAGAGGTAACGTAATTTGCTTCTGGTTAGTAAGGAAGAA
GACTTAATTAGAATTTGGGGATATGATATGAGTATAACCCATTAGACAAGCAATAAACCG
TCACCCCCACGCACTTATTAATAATATCGTGCTACTTGGACTTGTCTGGTCTGGCGATAC
ATGATAATGGAGTGATGGCGGCCTAAAAAATCCTTAGTAGTGAGGTTTACCGACGATTGT
GTAGGACCCGGCCAAATTACACACTTACTTGTTGGGTCACTAAGATTGATGTTACAGTCA
TACGTTGAGCTGCGCTTGCGCAGCTGCGAATAGGCTTCGTTGCGAACTAGTCCTATGAGT
TCGGAAGATTTCAGTTCGATACGTAGGTAAAGGAAAGGTTCTGGTATACTAAATCCATTA
GTAACGTAGAAATTAANCTATGATGTTGGAAACGCAGTTCTGCTACTCTTTTTTATTTGT
GCTACCCCAATGTGTGATANNNNNNNNNNNTTTCTCGTGTCGCTCGGTTCAAGAATTTTT
CGCTCTTATGATGKCANNNNNNTAGCCTCTTAAGGTGTAGTAAGTACAGTTTGGAGCATC
ATGCATTGGTAAAAAGAAGTGTGTCTGTTGACTTTTAGCTCGACCCAATACTATCTGTGT
ATGAAATATCGCTCGAGTGATACGATGGATAAGACATATNNNNNNNNNNNNNNNNNNNNN
NNNNNNNCGTATTGAAGAGCAGAGTAAACCCTAATAGAATTCTGTCTTGGATTGGGTCGT
TGTGGTTCCCGCAAACCTTCAGTACTGGCATTTCCTTCGAACAATTCATCCGGTTCAAAT
CGCATTGAGAGGCATTCATAATTTACGATGTTGAAAAAACCTTAGGCTCGGTCAGGTCAT
CTGGTGAGGCGATTAAATTGCAAACGGTAACCTCAGCTTACGTGGGTTTTCAGAATTCAG
CAGATTCATAAAGTTTAGGCTCTCTCTCTATACTTGTTGGTGAGTCGTGGGATTGTAGTC
TTAACCCGTCACAGCTTATGCTCTTTGTCAGACTGTCGCAGATGTCTTGGCGAGAGTGTA
NNNNNNNNNNNNNNNNNNNNNNNNNNNNNNNNNNNNNNNNNNCTTCCGGNNTTNCTTGNT
TATAATATGTTTTTATAACTANNNNNNNNNNNNNNNGAAAGTGGGAAACCATTTGTTAGC
TGAGCATTGTTAGCGATTGAGCGAGAGGCTNNNNNNNNNNNNNNNATTTTGTTACTCTGT
CCTGGTGAGCGCTCAAGGGTGAGTTATTCTCGTCAATTGCACTTTNNNNNCGTTACGCTC
AARAGAAATCAYTCTTGGCCGAGATTTCCTACAAGCATGAANNNNNNNNNNAATATGAAC
AAAATAGAGGATAAAGAAGCGGCGTACCTTACAATACGTCCAACACAATACATGATTGAT
TTAGCACGCATCTGTTTATACTGACGCTTCCGGTGGTCGGCAGCTTGAGAACANNNNNNN
NNNNNNNNNNNNNNGATTTAGTTAGAATGGTATCTACACTAACACAGCTAAATATAACCG
AACGTGTACAAACTAAGTTCTACCTATCGCAAAAGCCCCAACCGGCAATGCGATCGTTTC
CTCGAGTTAGTAACATTCCTTACATAGCCAAATATATCACCCTATTTTAGACTTGTCTCT
CTCTYTCTTCYCAAAGTKATCGTTTTTTAGCGACCAACTTTAGGATGAGAACGCATTAGT
TACGCCAATCGTTGCGTCTCCCGCGGTCGGGTCATCATTAGAATTTGGGGCGGTAAAGGA
TCCCCAATCCTGCATGTCCTCATAACTAGTTAGGTCTGTAATCCGACAGCATAACGGTGA
GCACTATGTTATAAAAATTACCGCGTATGCCATTTACTTTTGACAATAGGTGGATAAACG
CCCGCAAAGGGYRNNNNNNNNNNNNAAGTTAACTGCCGCACTTCCTCTCGCACGGTGCTC
ATTTTCAAGGAGAGAAATCGGATTCTTGGGGCTCCACACCTGTATGAGTGTAATTTGTAA
TCGAAGTCGGGATCCTATAGGCTATTGTAATAACTGTGGCAAACTCACTGTTATATATAA
GTCCCTCTCCACAAGATTAGGGACTGGATACAAGACGTAAAGCGAACGTAAGTCGAGTGG
CACCCCACGGCTAAGCTCCCATGACCTATGTAATTGCTCTGGTGTCAACTCTTATATAGM
AAATATCTAATGCCTGGGTGCTTTGTCTAAAGGTACCAATTCGTATTTCATCTTGACAAT
TGCATGGGCTTGTTACAGATAAAAAGAATTACTTCGGTACGAAACGTGTGCTTCTATTAG
GCCACAATTATTTAACATAAAGTCAAGCCTCCTAGAAAAGAGATGGGCGCAGTTTGGGGC
GTGTAACGTCACTCATGGTNNNNNNNNNNNNNNNNNGCCTCAGGGTCTCACGGATATATC
AAAGTGCCCACTGGTTGAAGGCCTGCGTCTATCTGGGTCACTCATTGAAACTTGAGGTTT
ACTCACATAGCTCTAGTCATGAACTCTAGTAATGACATTCAACGTAACATACGTTCGGGA
TAGACATTAAGGNTTGTTAAACAAGAAATAGAAAAAGGCTTTTCTTTTATACGAGTGCCG
TAGCCCTGACTGGTCCTCAAGAGNGANCATCTCTCAATTCCAATACTTTATCGGATGGTT
AACATGGGGAGCGGACCTCGTCGCAATATCAATTAGCCGAGTTGGTACATTTACCTTMGT
TGATAACGCAGCATCCTATAATCCTCTGCAACCACGACGCCGCGACGCGCACTTCTCACG
ATCAAGTGRTTAAACAAACAGTCGCTACGCGCTAAAACGGAATGACAACTCGAACCGTAA
AGTTATATAAATTTCCNGACCCCAAGTTGTACGAACCGGTGATGGTGTAATGATTTCTTG
TAAGATGTACGGTAACACAATCGTCAGCTAAGTTTCAACATTTNTCCGNNNNNNNNNNNN
NCACCGAGACTTTAAGCGCAGCAAGATTATCGTCTNNNNNNNNNTTTACTGCAATAACAA
CTCAAACCATTCNTTTNNNNNNNNNNNNNNNNNNNNNNNNGGAACRATCTGTTACGATCC
T
>C_mauritiana_BM17_25
ATTCCCTATTTCAGGTCACCTTAAAACGGTTCTACTGCAGCCATGGCCATTCTGTGTCTA
TTCCCTTCANNNNNNNNNNNNNNNNNNNNNNNNNNNNNNNNNNNNNNGGCGCNNNNNNNN
NNNNNTGCCAGAACTCTCGGCCACTACTGCGGCATAGCCTAACGNAACCNNNNNNNNNNN
NCTGAAGCAATCAATGCAAGCGGCTGCCTTAGAATCTCAACTCATGTNNNNNNAAATTTG
GACAATATTCAGCTGTCTTCACGTACNNNNNNNNNNGATAAGCACTCACGGTGGCTCTAT
GCTTGGGCGCACGATTGGTANNNNNNNNNNNNNTGAGTGGGTAACAGGTCTGTCAGGACA
GTCTTTCCATTAAAAATGAAAATTTTACGCTCGTAACGGAGGCGAAATGAAAGAGGTAGC
TATCGTGATTACTCGACGCTTCTTCGGTCTGTAGGTTGTTTTTTGTGTTTCTCATTATTA
TTATAAAATTAATNCACCTGCCCTAAACTCCAAGGAATAAATAGGGTTTTTCCCGTCTTT
TCCATTTGGGAAAAATTACAGATACGTAAAGTAAGTTCATATTATATTAGTCTATCGCGA
GGCTCTTAAACTGGTATTCCGGACCATTGATTGCCATTCGTTCATAATGTTTTTAGTTGT
TCTGGCGGGTAGCGATTACTCGCTGCATGAATTCTTTGAGTAGGGGACGGTAAGTTGGTA
GTGAATCCGAGGGTGCCGGAGGGTTTGGTCTGGACGCGCCACCTAACCAAGTCCTCGGGA
AATGAAAATCTATCCAGGAATCACGTGACCCCGATGTTCCAACATACTTATTGACATAGA
AATTCCACWGTAACTGTTTGTTTTGCATCCGTCNNNNNNNNAGCATAATCCGTAAAATTA
ATGTAGTTCTGTGAGAGATAGCATTGAATAGCAACTGACCTCATTTCAATGCAATTACAT
TTGCTAAGTCTACCACATCGGCCGATATGGTCGTGACCAGTCGTGGAAAGCCCGGGCACA
AAAAACAAAGAAATGATAACATATTCTGCTTTAGTGCCTCATATTTATATTGTTTAAACG
AANNNNNNNNNNNNNNTGCTGTTGGCGTCATATACTCTCATTTCGAACCTCANNNNNNNN
NNTAACGTCGATGACGGTACTAGTCACCGCTAATACACAGAAGANNNNNNNNNGAATATT
TAACCGTATTGACTGTTTTGGGAAAAAACAATGNNNNNNNNNNNNATCTGATCTTTAGCA
GAAGGGTATAACCTCGGCANNNNATCAATATCATGAATGGATGGGTTACTAGTTTGCAAT
AAGGGATGTCGTTTTTTTTTATTTTCCACAGAGTRGTAACGATGGTTATTTGGAAAGTGC
ACGTTCAATTCTGGAGTGGTGAGNNNNNNNNNGGAGGCATTGGSCGATANNNNNNNTATG
AATCGATTCGGATGTGGTACTGAGGGGAGTACCATCTCAAGTTCCAACAAATCGNNNNAA
ATACAGAGTCTCCAATAAGATTTTCATTTATCTTTTTAAGCAATTTTCACGACTGAACTG
GTTAGGACTAGCATGGCTTCGAACGTAGTTATATGTAGCGGTCGGATGTCTTAACGGTAT
AACCGGCGTTTCTCTCGCGTCGAGGTCGGTCAGTCCCGAAGTGTGTCCTCACATGTGGCA
TAACGATCGACCCATGTGTGATTGTCGAAGAAACCGCCCACAGTTAAGAGATATAACATA
CTATAAGTCTAAAGTTCGGCCTAATAAGCTTAAACAGGCAAGAGCGACGCGATGAATCGC
GAGATACTGTAAGTGGGGAGAGGTATACAGGACTGACTCTCAGTCCCCGGATTAACCACT
GATCGAACTAACCGCTTGGGGAATCAGCTACCCATATTAATCGTCCCGTTCCCTGAGCTT
TACCGAAAGTTAAAGTATTGTGAATTGGACAGAGCTAGGATTACTGGGGTGTCTACTGAA
CCGAACCACAATTTTTCGGCGCACTTACCCCCTGATATGTTCCTATTCACAGGGAGGATC
TGTAATTCCTGTCTTACTACCAANNNNNNNNNNNNNNNNNNNNNNNNNNNNAGTTTAAGG
GTTGTATATGACTGTAATGACTTAGAGGTCTCGTACGGAGAAATGNNNNNNNATAAGATT
TAGGACAACTACATGATTGTTCAATTANNNNNNNATGAAGTCAGGTACCCGCAGGCGGTT
CTTAAGAAATATGTCTGCACTTTGCTCTGGAGACATGAGACAAAAATAAGAAGTATTACA
CCCGGATAATCCATTAAGCTTACGGCTGTTACTACTTAAATGATAANNNNNNNNNNNNNN
NNNNNNNNNACAAACGTTATAACATGAAAACTACAATATATAGACGCGATAGATGCGCCT
NNNNNNNNNNNNNNNNNNNNNNNNNNNNGGATTATTACGTGCATGGTACACGACACCCTA
ATGTTGTTCTATCAACACCGGCCTNNNNNGCGCTCNGTCGCNTTGTGATTGAACTTTCCG
AAAAGTAGTAAGAGCATTACAACGCTAANNNNNNNNNNNNCCGAGAGGACAAAAGGATTG
TACCGTCTGGTTTTTATTGCGTTGTCGGCAAAAATGGGTAATTAAGTTAGGTGAAACCAT
CCTTTGGGGGGCAGTAATACCAACAAAAGTGTRATGAAGTTAATTCACGCTCCGAATTGT
GTCACCTCTTGGTAGAGACATCGAGCACGTAATACGATGTTTCAATATGTCGTGGTAGAG
GACAAGTTGAAATTTGCGTGTTACATTATGTAAACGAGGATATCCTAGAACAGTTTTAGT
TGACGTCCGTTATGGTTCTACGTGATCCATCAGCGTGAATACGTATATATAATNNNNNNN
NNNNNNNATACGTAGAGAGGGAAAATATAAGCTGTTCCAGTGAGCAAANNNGTACGTCAC
CCTACCNNCGTTTAGNNNNNNNGATGCATGGGAGCCACCCGAGCAATTTGGATTTTCGCA
AGGAAATGACTTTATAAACAAAGATATACTCCGGAAGTCAAGAATACTATTCGTACTACC
AATTATTATTGAGTTAGTAGTTCGGGTAGAGAGTACAGGTCNNCAGTTCTGATATTTTGA
TAGNGATACGANNNNNNACGCATACCTAGATTACCATCATTCAAGAGTTAGATTCACAAG
TGATAGTTTGTTTAAACCTGCCATGACTAAAACTCCGGTGTATGTTTATTATTACTGTCA
TTAATNNNNNATACCGATACGCCCCATAATGATGACTCGGGCTTTGGATTTCTGCTGTCA
ACGCGGGTTCTGTATCGTGGTAATAACAAGTTTAATTNNNNNNNNTTTCGTTGAGCAAGA
TTAGAGGTCGANNNNNNATGTGTCCAGATGTCTAGGATTTTTTATTACATCCATCTAATT
CAAAAGATACGTAACAATCAGTTTATAAATCTACGCTAAGAGTAGNGCACNGGCNNNAGA
TGAAAGAATTTTTACATTAGTGTTTTGCGCCAATAAAATGCACCGAGGCTATAATACAAC
GCGACACGGGATTGAGCACACGCATCAGCTAGAGATCGAAGACAATTTATATACGAACAT
GACAGCCGGCACCGATCAACTACCTTGTGAGCTTGACGGCAAGCCGGTTCGATTCGTAAA
TGTTTTTTTTTTCTTAAATATAATCTTTTGTCATCATTTACCTTAAGACCACGAACACTT
ACGAAATAGTTAGATCTCAAAATGATACTGATTATTCCAAATCGATAAATAAGTTACCTT
ATNNNNNNNNNNNNNNNNNNNNNNGATCGGTACGACTGTTCCGACCTCTGTCACTTCYTA
TTCTATAGAAATGTGGGGGGTTCTAAGGCTGCCACCAAATTCTCTTTTCATGTTNNNCTT
ACGAGTAAAATTGNNNNNNNNNNNNNNNNNNNNNTTGTGGCTGGCTGNNNNNNCCAACGT
TACTCTATGATCACCCTTAATGGGTTCAAGCCGGGTTTATATTCGATAGAAATAAAAAAA
AATTTGTCGTTTTTATATTTCCAGANNNNNNNNNNNNNNNNNNNNNNNNNNNNCACTACA
CACACGAATAAAGCAGACGCAATGTAAGACTCAAACAGTTGATGTAATCTTTTATGCAGG
TATTAAAGCAGCGAATAGGGANCCTATTTATAATTCTATTTRTAATGCCTCTTAAAATTA
ATATCTTAAAAAATCTCATCTTTCATATAANNNNNNNNNNNNNNNACACTAGAGTAAAAT
CTTATTCAGGTAGTCGGTTTTTACCGGGGTTAAGGAATATACCAGGTATTGCATTATCAT
CCGCATTTACACTGTGTGATAAGGAGCGCCTGTTAAACGCTTAAGATGCACCTAAGATAG
GTAAATAGCGTTGTCCAAGATTATCAACNNNNNNNNGAGGATGTCAGACCGAGGGCAAAT
TACTCATTCTTGATTCTGCCTCACTAAGAAGACGAACTCCTACCGACGTGCTTATCGACA
CTGGCGATCCAACGGGGGCGTGAGGGCCTTCTAGGACCATTATTCTCTTATTATATAGTT
CGGCAAATCTAGACCGTCGTACCGGTGGCTATATCCACCAGAACCTGTAAGGCAATCTCT
TCAACGTGTAAAATCGTGCTTTAGCNNNNNNNNNNNNNNNNNNNNNNNNNNNNNTGTATT
TGGCGACCTATTTCCGCATTTCTATGTCGAGCCAATCAAACTAGGAAAAAGTTAAGTGAG
TTTGCAGAAGTTAACATTATTGGATCTACAAAAGTGGTCATGTCCGGGGGATCGTGTTTT
CTTCTTTGCAGTCTATCATTGCCATTCCGAAATCCACCNNNNNNNNNNNNNNNAATGACA
AAAAAGCTTTAACACTGTCCGATTTATTTGACTTCACTCTATTGGTATGCGTATTACTCC
CTCCGCTATCGAATATCTGAGATTTCTATAGGTGAAAACGAACCATGTGGAGGGTTGTCC
TTGGATAGTGCTCATTGGTAAAACNNNNNNNNNNNNGGTTCGCTAGGTTTAAACATGATG
TACTTTCCATACAAGCGTCCTTAACAGATGTCGTAGATTAAAACTCTAACGCATATAARC
ACCGGGGTAATTTCACGGGATTTTAKCGTTATTGTTNNNNNNAGGAATATCTTCCCCCTC
TTGTTCAAGGTCAGGANNNNNNNNNNNNNNNNNNAAATTACGCGGGGTTAAGAGTGCTGA
CAATATTAAAGGACATTAANNNNNNNNNNNNNNNNNNNNNNNNNNNNNNNNNTTAGGTGA
CTTAAAGGTTCTCCACAAGCCTGAAATTCTGCTTTAAAGGCCGGNNNNNNNNNAACATAT
TGGTCTTCGCTCATATTTAAATTTAATTCNNNNNNNNNNNNNNNNNNNNTGTAAGTTACT
GAGATCTAGCGCANNNNNNNNNNNNCGATTTAGATCGGCNNNNNNNNNNNNNAAAAGCGC
GTTACTGCATATGAGATATTAAGAGAATACATAGAACAAGCGGCTNNNNNNNNNNNNNNN
NNNNNNNNNNNNNTTACAGTCAGTTATGTGTCTTACTCTGATTCACTTTTAACTCAGGAC
TTGTGTATAAGGATCAAGCTTCAAACATGACATCTTATGTGCTTCGAGAAAGTTATCGCA
TATGGTAATACAATAAGGTTAGGGGGTTATTTTGGTCTTTGTTCGGCCATATTNNTTGGG
TTTNGTAAACTGTCCCATCCTGAATTGTTAAGTTTTAGATACACTTCATAACACGGTTCT
CCTTTCAGTTAATCATTATGCGCTGTTTTAGAAGGGGACAAGCATACACGAAAAATATGC
CACTCTAACGGANNNNNNNNNTTAACATACANNNNNNNNNTATCAAATACCANNNNNTGT
ACGCATAGACACGGACCACGCGCCACTCGGACGAAATACAAAAAGCCGCGAGACGTCACG
GAAAATACTGGTGGGCCTAAATCGTTAATGAACNNNNNNNNNNNTCTTATATTAGATTYR
ACATCACTGNNNNNNNNNNNNNNNNNNNNNNNNNNNNNNGGCTGCAATTGAACAGTATCG
TCTAGCACTCTTAKACAGYANTAATTYCRNNNNNNNNNNTACGCGTGTAAGGCACATCAG
TCGCTTAAACAGCCCGGGATTTTTTAATAATATATATCTGTAAGTTAATTCCCCTTAATT
CCGTGATCGATGGGGACTGCCTTAGTTTGGTTGCTTTTCTGTCACTACANNNNNNNNNNN
NNACTAACANNNNNNNNNNNNNNNNNNNNNNNNNNNNNCTGCATTATAGAGAACAATGGA
CACGTCGAATACGAGCTCACTGAATGCGAGCATCCAAACCGTGGAGTAATGTCATGTATG
CGCATACCTGCCTACGGAGAGTAACATGGTGACCTCACTGCNNNNNNGTGCACAACTCGA
GGGGAGTACGAGTAAGCAAATTGGTCTACATGTTCGTATATCATTACACTTGGGTNAGNT
ATNAGTCTTTTGATGGCATCATACGACAGAGGACAGCGTGTGCTATTATAGCACCTCTGG
TCGAGATATTTGAGAAACCAAATATCAAGCNNNNNNNNNNNNNNATTGTCCCTATGGAAG
TTGAGAGACCTATAGNNNNNNNNNNNNNNNNGATGAATATAGTAAGRAACAGTCGCGTTG
TAATGGTCGAGACGNNNNNNNNATAAACGTGGATAAAAAATAGTGAAGTGTTTTAACTCC
GCAGCTGTTGTACGAGACCACTCTTGTNNNNNNNNNNNNNNNNNNNNNNNNNNNNGCGCA
TTCGCAGAATACGTGAATTATACCCGTCGCTAGTAATGGACTTTATTTAGATTTTTGAAT
TACTACANATTACCCCTTATCCGTCCGTATACGTCGACGAGACGATTCAGGCATCAACGC
TGGTCGAGTGGGTGGTTGTAAGCTAACACTTTCAGGTGCTCAACTGCAAGATCGTGCCAC
AAGTTGATCTTTTGTGATAAGCGTCAACATCAGCGCACACTTCTAGCGCGGTGCGTATAG
ACCGCGACACAACAGTAGCTGATCACGGTCCTTTAAGACCAGGAGTTAGCCTACTTACAA
ATGAAAGTTGTATTAATATGTACTAGTAACAATTACGCGACGCCACCTATGTTACATTTA
CTATAAAAATACCTGAAAATGGACCTACTCATATTTGACGAGCACGAATTNNNNTCGTCA
NNNNNTCGTCAGCCGAAGGGGGTGGAGTTAGCGACAACTGGGCGACACTTGTTGGTCAGA
AAGCAATAGAAATCGTAGTGAAAACTGTGTAGCTTAGGACCAAAACACATACATATATCT
TTCATNNNNNNNNNNNNNNNNNNNNNNNNNNNNNNNNNNNNNGAGTACTANNNNNNNNNN
NNNNNNNNNNNNNGTGAAGTGTAACTATCTCTCTTATTGTTGTAAGTGGTGAGTGTAAGA
ATCCACTAAGGACAGGTGTCCGTATAAGCTACTACGGTACTTTGGTATGAAGATATATGA
CCTTGTATACATAAGTTAAACAGAGAGACACCCTATTGGTAGTATGCTATNNNNNNNNNN
NNNNNNACAGCTAATAAACCATTAACTTTTAATCCCAACATTGAAANNNNNATACAGTTA
AGACCAAATTGCCGGAATTAAGCTGRCTTTTGGTGTGCCGATCATGAGTGTATGACATTT
ACGAGACGAGGGACAGAACGTGACTATTCTGCCAGTAAAGAAATATAATGTTTAAGGTCA
ACGACNCATTGGTAACAGCTTTGATACTCACTGTTAGCGTATCCCGATGACCTAGGGTCA
ACAATCAAACTGTTCCATGTCAGTCAGGAGGTTAGCTCCCGCAGCTAGCTGATCGGTAAA
CGCTCAATACCCTCGACCGGTAGATTATATGATTCAAATTATGCAACCTTTGCTTCAGTG
CCAAGTGCTTTTCGGTATACNNNNNNNNNNNNNNNNNNNNNNNNNNNNGGATCTATGATA
AAACTCCAGTCCCCCCGACTTCCGGATTAGNNNNNNTGGTTTAACGAAAGCAAATCTTCG
TAGTTNNNNNNNNNNNNNNNNNAGGAAGGGAGTATAATGGTAGACCATCATTAGCTCCGT
GAGTAATTTGAGAGATTGTATTCCAGTACATAAGTCCTAGATACAAGAGAAGCAAGTAAC
TCATAAAGGTAGTTTGCGTAAGGGCGACGAAAAAAATACAAGTGTATCAGACACCACCCC
TTCCGCTCCCACTCGCGACACGTGCCCTTGAAGTCTTTGAACAGTTTCATTGGCGAGCAG
CAACCGCCGGTAGTGATGTCGTCAACTCACTGCGACGTCAGTTAAAAAGAAGGAGTAAGA
ATAACNNNNNNNNNNNNNNNNNNNATCTCGCAATGAAGCANNNAATTTAATGAGANNNNN
NNNNNNNNNNNNNNGGCCTTCCAATTGACATTTAGACTGATGCGGAAATACGAGACAGGG
GTAACANNNNNNNNNNNNNNNNNNNNNNCTGTCTGATGTTGAATTAAGCGCAGTAAAAAC
TATCGTATGCAAACTTTGCGGACTTGGGGTTGAGCACAGTGAAGTTGCTTANNNNNNNNN
NNNGTCAAGGAGGACCTTTCAAATCATATAAATATCGGGATAGCCTGCAATATTAATATA
AACATCACCTAACACTTACGAGGCTACGTAAACATAATAAAACAGATATTACCTCGGTTG
TTTTGCGATTACTTATTGAAAAACGAARCACAAAAAAACAAAATTACGGTATTAATCCTC
CAAAAAAGGTACTTGAGATAACGTTGTTGGTACTAAAAAGATGGAGCGAGACGTAGTTTG
TTAACCTACCACTTCCTCCTCTCTATCACCGTCATGTGAAAGCCGACATTATGACAATTA
GTGATCTGGCGACGGAATCATCAAATCGGTAATGAGACACAGTCNTATGAAAATGTACAC
GCGGGGNTGAAAACATTAATRTRGATGGTACTAAACTGTAAGTATTCTATGATATGGNNN
NNNNNNNNNNNCGCGAAAGAAGGCGGCGTTNNNNNNNNNNNNNNNNNCTGACTTAGTGGG
CCGAGACGCTAACAAACGTGTGCACATTGATACAAGGACGTCCGCTTTTTCACAGACCAT
CGTATTCGNNNNNNNNNNNNNNNNCTCCACGCGCCCCGAATTCAGATTAAAATTTNNNNN
NNNNNAATAAGGTCGACTCTCCTACAAGAATCGTGAGGAAGTACTAGTAGGATACGCTAA
TCAGTTGGTGATTTAATTGACTACAGTCATGCGGACCTATATACACGATAATTGATTCGC
TGATATTGGATGAAGTGCCAATAAGTTAGCATTGCTCTGTTATGCTGGTTACTCCCTGTA
ACTGCCCGTAACCGCCGTAAGTTCAAGTACCTAATAGAAGCAAAAATTTTGCACACTTTT
TGCCAAGTAGCCGCTAGTGAATCTCTTGACTACCTAGCCCTCGGTCGTTGTACATTATCA
TTGGCGAGAAGTATCGAAACTGTCATAAATACATTACTTGCGACAATCTATTTCGGTCAA
NTGCATCAAATGAGCAGCNNGCTTGTGTCGGTGNNNNNNNNNTGTTAGACTCACAGTAAG
CTTTCTGTTTCGGGGCCGGTCGCACCGGCGCGGGAATGAGGTCTTTAACACTGTATTGTA
ACTGATCTCACCCTACAGAACAGGCTATTAATAGCTATTGTCGTGACAGGCGCCTGAAGG
ATGGAGGTCATTAACAATTTGCCCGTAACTTCGGTTGGCCTCATTGAACTACAACGTGTG
CCCCCACAAAGACCATACTGTTAAGCAGATTATCAATTGCGGACGCCACATTCGGTGCNN
NNNNNNNNNNNNCGGTAACTTTGTATTATGTCTGGCGTATACACTTTCCCTCCCGATAGG
TTTTCGAGCACTATGCTTCATAGTTGGCACGAATTGTCTGTTAAACTCACAAGTTAGATA
TTATCTCGCTATTTTGAGCCTTCTGTATCCGGGTTAATGGTAATGTACAGGATCTATTGT
CTACAGCTAATGAAAAGAAGTCGTACATCTTCCTTCCTAATTACGTGTCTGCGAGATTTA
TTTCCCTATGCTGATTGGTCGTTTCTGAGAATAAAGTTTAATGACCCTAATGCAGCATAG
TACTCTCTACTCACATTNNNNNNNNNAGAAAAGAGAAGACCACTGGTACGCAGAGGAGAT
GTTATGNNNNNNNNNTGCCCGCACGCTTACGTCGTTGGATTATATCAAAGCACCTATGAG
ATAACAGGTGTTTCCTAATCTTAAGCAAGCCCACTGCATTTGGATCTCTAAATTGGTTGT
TAGACTTCTCTTGCTCCTGCAGAAATCACCTATCTTGCCCGCAACCGATTAGTGGCATGT
ANNNTGGGCGAATCTGGATTTGAGAACTGCTTAGACCGAGTATGATANNNNNNTAGGNAA
NCCTATGTGGGTGTAACGCGGTTTTTTGTCATAAACTTATATTTTCAGAGTAATCCTTCG
YACTTGTTGGAACGCTCGGTACTCAGATTAATGGAATGATATCTCTTCTTACAAGTACAT
NNNNNNNNNNNNNNNTTCGTAATACTGAATTGCCTTGTATCCTTTCATGCCGTATCATCG
ATCTCAGTGCGATAGGACCTCGGAGATGACAAAATATGACATATTACTTCTAGGTTTATC
TGCAGTGGTCTTGACATCAACTAGTTGTTTACTAGTTGGATNNNNNNNNNNNNNNNNGTA
ATTTCCGCAAAAGTTTACAGATATCCGAAGTATGACTTTAAAGTGTTTTCAAGTAATTCC
CCTGGTGCAAGTAATCAGAAGATCGTATTCGTGATTTTTTACTGATTTACGTACCTCCAC
TACAAACAGGACCNANGCATNCCGTNTTTGAGGTGATAGATGCGCTTATTCAAAATACAA
CGTACCGTGCTATGCATGAGTATACATTTCGTCCATGAGTTACAGATCCCAGTCTACAGA
GATAATGTTATCTAGAAGTCTGCCTGAAACAGGAGTTTGCCTGTCATGAGGAATAATAGG
ATTACATAGACCTTTTGCGAAACCTAATTGTAATGCGTAGCCTCCGAATAAATAATAGCC
TTCTATAAGCGCAATTTTATGCGCTCGATAGAAGTTACATTTCCCTTTTTTAACCCGAGG
AAGGAGTTGGTTGTTGCAGGCTACGGGCACGTMGCTGAAAAGTTGGATAGTAGATTTTAT
AAAATCCTTGAGCTCGCTAACATCTGCTCCGCGCGGGAAAGGTGTGCCTCGATATATGTA
ACTAGCACTTTAATATCAAAACGGATAGTGTGGCACTTAATCTTGTGTAGATTCCATAAG
ACTACCACACAAGTCTTGACAGGCAACCTTCTGACATATCCAAAGGTACTAGACAGATTA
GGAATAGGATGTGTTTTAGCCTACTAGACTTGCCTCTGGGGCGAGCTGCGGTGGTTACAG
CGTAGATNNNNNNNNNNNNNNNNGGCGTGTCCTCGTAAAGTTATGNNNNACCAAGAATAG
ACTCGGAGCCTTAGGGACCCCTAATCCCTCAAATTGCCCCTTAATTTACGGGCTAAATAA
ATAATAACTTTTTCTGAACCGTGNNNNNNNNCACTTCGGATATTAGAGGTATTTTCTGCG
TATGATGGTTTTGGTCGGTTTAAWATTGMAYGGTGTTATCTGGTGTTTATGCGCTACGAC
TGCAAGTTTAAATTGAACGCCGATAACTCGGTGAATGGATAAGGCAAACCAGGTNNNNNN
NTAATTTTGGCCTTAAAGCCGGCGTCAAAAGAAAACACGTGGTATACGTGGGAGGCTAAC
GAAGAGAATCGTTTGAGCACGGCTCCACTGGCTACGTCGGGGCGCGATCTTCGTTCCCTC
TATCATCATTTATACATTGCAAAAAGCAGAAGGTTATTGAGGCAGTACTGTTGATGTAAC
GCGTGTACTTAGAGTCTAAAGATAGATTTGTGGAGAGCAAGATAGTGGCAGGATCAGTGC
AATGAACCTGTAGAAGGCTTAAAGCTACGCCACAGGCCATGTTCATCTATTCCCNNNNNN
NNNNNNNNNNNNNNACTTAGATAACATTTAGTCCCTCGGGATAAACGATAAGTGAGAGGA
AATTCAGGAAGGGATCGAACCRCCCGGAGTTCCCCCAGATCACGCTATCAAAGTCCATAA
ACATCTCTTCAAATGACGACGTTCNNNNNNNNNNNNNACGAATATAGCCCTCTCATAAAG
CGTTGATATTTACCCGTAGACCGGCCATGATGTTACGATAAATGAGTCATATCGACGTGA
CAGCTTTTACTACAAAGCGACTTTTTGACAATGATGTGCACNNNNNNNNNNNNNNNNNNN
NNNNNAGAAAGTTTAGGAGTATTATGAATGCAGAGATGGAGTAAGAGAGATCAATGCTGA
ATGGGAATTGAACGTGCGGTAGTCTTGTCCATGGTTTGTCTACATTGGAAGTAATCGGGT
AGGTCTGCCTTGCGACAGGNCACGCGCGCGGTTTATTCGCACTCATCAAATATGGTTACT
GTCACTAAATAAATATTTGCATGGTACANTGGGCAGACAAGCTTGANCCCACAACCCTGT
ATACAARTCTGATATAGTTTTCATAGTAAGAAACGTATNTCTCGAATATTGCAATGCGTA
CAATTAGGGCAAAGCTCTACACAGACTAGCCGACATACATAATGTTAGAAAAAGAAAAGG
AATGTTTTTCAAGATAAATCCTTTAATAGCAACTTTTGGGGGAGCTTATACTGTGCGGAG
TGCAAATCTTCCACGCATTAATCGACTGCGAGCTAACCACCCTCTGCACCGTTAAGGNNN
NNNNNNNNNNNNTGATCGTCGTAATAAGTGTTCTACATTAACCAAATACAAAACGCTTAG
CACCAGAAATAGGAAAGTGTGGTNNNNCAACTTTAGCTCTGTTCATATAACACGTGTCAG
AGAGCACAAGTGGTGTATGGAGTTTAAGTAAAACATGTACCAACTTTGTCTCGCAGGATT
TTCATGGGNCAGCAACGACTATCCATANNNNNNNNNNNNNNNNNNNNNNNNTATGGATTC
TCTGTCACACTAAATTCACCATAACGCACCGATTCTTTAAGAATGAATCAGATTTTATAC
TAGATTACGTACTCGTAATGGTAGCGTCACTTGCTAAGCCGCTATGTTTTCTTTAACTTC
CATTTTCGACTTTTTCTTTTAGAAGTTAGGACACCATTACWTYACCCGGCGAGTTGATAG
TATTACACCTTCGTCTGTNNNNNNNCATATGATAGTATATGNNNNNNNNNNNNNNNNNNN
NNNNCTCTTTTATTAGCGTATTCACTATCAGACTAATCTTGCTCTCCGGGATTATAAACC
TGTGGTAATTCTATAGGGGTGGGAGCCAAGCTTCGGTTGCCAAATCATACCCAGCACCCC
TCCAAATTGCGACTCATCTTTCTCTTTTAGGGGACACTAGGCCTGTAGTAACCACCTGTT
GTCACTTCGGGCGTAATATAGGATCTAAAACAATTGGATGNGCACACTNTGATGGACCAT
GATCATAATATTGAAATTACTACGTCTTCTCGGATATTGCACTTGGTAACTTCCCAGCCC
CGCCGGGGATCACACGAGATCGAAGGCGTTNNNNNNNNNNNNNCCAGTGTCACAAGGGCG
CTCGTTCAGGCGCTTGGAGGCCAAAAGAATTAAGCGCANTGGCTCCTACAGAAAGTACTA
TAATCTTAGCTAGCGTGTTGATCAGACCGTGTTGTAGTCCCAACAATTCAGTTCCGAGTG
ATATATCTCGCCCTACATTATACGTTCTTATCATTGTAACCAAGCGCAGTCTTTCTCGAT
ACGACGGWACACCCGACAARACTACCATCTCATTATCCAACGTATATTAATTATCAAAAC
ATGACAACTCCTCCTTCATAGTCCAGTCTTTAAAAAGACAATCATCCAATATTCTTTCTG
TCTGTGAAGGACACTTGTYAAAAGTCCCTATGNNNNNNNNNNNNNNNNCCCGATCAGGAT
ATTGTGCAGTATTTGATTGAACATGTTGACCACAACATAGTGACAATAAGGATTAATTGT
TAATCGGNNNNNNNNNNNNNCGACGCCGTGGCTGTCTCGCACGCGTTGTAAGCAATTGGC
CGCGCTTCACATCAAGCAACTGCCGCGGTCAGGACTATGATTCGATGCAGATCGAGCCGA
GGGAATACNTATAGGGTGGAAAATNAGGCGGCCCGTAATSCGGNNNTAGGCCTGAGTCCA
ATGGAATGTGTATTGATTGCTGATTTCATACGCGAATACAGCAAGGGGCTACTAAGACGC
TTGTATANAGTGCAGTACGGTCCCCATTGACTAACAGCATAAACAGAAGCGNNNNNNNNN
NNNNNNNNNNNNNNNNGTCCGATTGCGCAGTATTGTCATTTCCCCGAAACCTTACCGATT
ATAGTCCCAATCCGTGATACCCAAGGCAAAATTCTGCCAATTTCTGTCAATAACCCGGCG
AATGTCTGTTACCTTTCAGTGTATGNNNNNNNNNNNNNNNNNNTCCGCAATACTCCCACN
NNNNNNNNNNNNNNNNNNNNNNNNNNNNNNNNNAAAGATTAGTCCGACTGTATATACCAC
ACCGTTTAGACGAACACCGCTAACCTTTTTGTCATCACTCGGCACTCCCCNNNNNNNNNN
NNNTGCCAGAAGGACATTTAATTAGAAACNCCGGATAGCAAACGTTTCATGTCAACGACT
CTTGTTCTAATTAGAACACCGCTGCKGTGAGCTGGTGCATACCAAGCCTGATGTTTGACT
AGTATAAGATCGTTCTAATCGTCTACGCAATCTATCGACGCTCCGCGGTGGACTAATTAG
TAGTCCTATCCCTGCCTGGAGCTTTGCAAAACTTCTGCTTCAAGTATATGATACCATTAA
CGGAATGTGTCGTAAAGCTCCNNNNNNNNNNNNNNNNNGGCGTCACAAGTACACAAGAAA
CGCTTCTAGAAAACTCATTGTAACATCTCGTTGACTGGTACATCTTTTTACAACTTCATG
GGTTCCGGTCAAATTGTAATCTGCACGGGAGCCATTCAAGCTATTCCATATTTTTAGGTC
TATTAGTTAATTACGCACGGATAGTGACTATGAAATTCGTCRACTCCTGACTTACNNNNN
NNGTAAAATCAANNNNNNNNNNNNNNNNNNTAAAGCAGAAAAGTGAGATGAGGAATATTT
CAACATATGCCGTTGGAGTTGTGTTGACTTTTACCCACTAATTATGTAACTATCGATTAC
TAACCTACACGAAATATACATGAGTAGCCATTCCGTTTGCGATTAATTCTGNNNNNNNNN
NTCAGTGCCTATTCAAAGAGAGGAATATAATGAAATTTCTGCTTCAAGCGCATTTCATCC
CATATTTCAAGCGACTCCTGATAGCATTAGAAGTGTCGCTAAAATTGGGAGCGGANNNNN
NNNNNNNNNNNNNNNNNACGCCGTAAACTTATTTTGTGCAAATATGTATATACAATGCAT
TATTCCCCCCAATATACCTGTCTAGATCGCGCAAAGGCGAGAGGTACCTTATTTTATAAT
GAGTACTTACAAGCCTTTTGACAAAATTAATAAACTAAAAAGTACCTGCAGTCTTTTNNN
NCACATCAAGTNNNNNNNNNNNNNCCGTGTTTGGTCGATTCGAGGGTGCTGGAGAGGGGG
ATAGAGTCTGCTTAGACGTGAAAGGGGGAACTTCGATCTCTACACNNNNNNATTTGCCGG
GAANNNNNNNNNNNNNNTACACTATTACTACTGGTGTWCAGTATCCTTTTGAGCCATTAT
TTGTTTGCATACTTTAGGAATGATATATGGATTTATCTNNNNNNNNNNNNNNNNNNNNNT
CCCGTAATCGTGTTGATTTATCATATTGTTAAATACAAAAACCTTTAATTACATCCTGCC
CGTATCGANNNNNNNCTGRATAATAATTTCCTGTGTTATGCAAAAAGAGAGATACATCAG
CTTATATGTAGATCTTTGATCCGTAGGATTTAACGGGTGTGGCTTGCATTGTAATAAATC
GTGTCACTACTGCTAACTCGGCAWTNNNNNNNNNNNNNNNGTCAGTCTAATCGGGATGCA
GANNNNNNNNNNNNNNNNNACTTGGAAGATAAATTCCTTTTCCTATCGCGATAAATAAAA
TTATTGAACCTCTGTTAACACAGATCATTCACTACAGAGTGACATGCTACGTGCGAACGG
AGCAAACCCCCAAGGATTTTGCAACCTGTGANNNNNCTCGCTAACATACCTATTATTGGA
TATTTAACGAGGACAGGGAACGTACGTTGTCCAGGGTCGAAATATGACAATTAGACTACT
TATTACGGCATAATAGCGTCTTATCCYTARATTTRTGCCACCTGCATATACCCTAGTAGT
AGGCGGTTCTCTTGCCATGTAGTCATCTGCCCCATGTGAGCCAACGCCGAGATACTGACA
CGCCCGTGAATGCCCAGGCATTAAATTTCGACTTCGATATATACTGTATATACTTGTTGG
TATTCTCCATGCCACCTGTACTCCTTCTCAAGGCCGGATTATGCAGTNATGTNNNNNNNN
NNNNNTGGTGGAGGTTATTTTTCTNNNNNNNNNNNNNNNNNNNNNNNNNNNNNNNNNNNT
GGGGTAAGATTCAAATATNNNNNNNNNNNCGTGCACGGGTCCAATGGCTCCTTGTCTAGC
TANNNNNNNNNNNNNNNNCCAGAGTAGGAACTACAGGGTTATGAGGCAAATAACAGGCCT
CAAGAGACTCGCTGCCGAATCACATCGACCCTGAACCATATCCCATTCGTGCATATTTCC
GGCAGGATCAAACCTATTCCTAAGAAAAGATGCATTTNGNGATNNNNNNNNNNNNNNNNC
CATCAATTTGTTAGCCTGAAATTTTATATATTTAAGAAGATCAGTTCTATAATTTCGTCG
GCGGAAACGAAGAAAAGGGACAGCATTACTTCCGAATAATGAATTTATCCAACACAAGGT
GAATGGTACAGGGTCAATTAGTACTTTAAGGAGCATTACGAGTATTCTGCCTACACCGTT
AGGGCCATCCTGTTCTAAATGATGCCTGGCTGACACTGTCTCTTATAGGGGGCTAGTAAC
CAACAGCTCAATATTGGTGGAAGTGCATCAGCATGTTCCTCAGACGATCGTCNNNNNNNN
CCGGGCTCTCCCTCAACAGAGCGAAGCTAGAGTAAAATAATTGCTCNNNNNNNNNATTAA
TATGGATGGCGCACTTTAAGAACGTAGCTCGATTATTTACATGATGCGCAACGATTTTGA
ATATGTCGACACG-CCGCCAGACGTTNNNNNNNNNNNATTAGTTTGTCCCGGAAATGTTA
GTCCCTAACCCACAATGGCACACGGGTCGGAACCGCTATATTATCCTATCTCACACATCT
GATTCCTTGAGGGATGTCGAAAAATAACCAGCATTCTNNNNNNNNNNNNNNNNNNNNNAG
ATCTCTACCTCGATAGTCCCGAGACGACCGTTTTTNATAACAGTTGGGTACCAGTGGTCG
TAGGATTGAACCTTCTCGTCTAGGCAGTTGGTTCGCGACCAATAATAGTTCGCAATTCAA
ATTACGCTCTGTGTGCAGGTGTAAATCCGTCCTCTCCAACATGCGCGGATACNNNNCGGA
TTAGACACGTAAGTCATATCTTACAACTTGCATAGCTTAMAWKTTGCMWGACCATATCAG
AGGTGTATCACTGGCCCCTAGCGGTAACAANGGCCGCAATGGTTTACATAATTTCTTAAC
GTAAATGTCGGCAATTCGGTGTAAATTTCCACTTTCGGTGGCTCCTTAATAAATATGCTG
GAACTTTCTATTTGAACAAAGCATATTAAGACCTGTTTAAGTAGGTACATCCAATTCAAC
TTCTTCCTATCTNNNNNNNNNNNNGGTAAGATCATTGTGCTCGATTATCAAGAGATGGTC
ACGTATTCAGCTCTACCGTTAATATGTCATCATTTCTTCCGTCGATATAGGTGAGTTAGA
ATGGGTCTTTTCGAGATCTTGTATGCAGATTCCNNNNNNNNNNNNNNNCCGATGAACTGT
GAGAAGCGCGAATCGGATCTGCCTCCAACTCCGATTCTAACTAAACCGTTCCCGTTATTA
TAAGCATATGCAATTTTTGTTGGGATAGGTTAGCAAGATAAGAGGAAGTTGGTATAGTAG
CGTCATAGTGTAATGCGATACACCCATATGACGGCCACTCGAGTAATCTAATTTNNNNNN
NNNNNNNNNNNNNCACGTGTATAATAAGGCCAATTCACCAGTACTATGTAGTAAATAGCT
TCAGCCTGCTGTTTTANNNNNNNNNNNNNNNNNNNNATGGAGTCTAAAGTCGTAACATGT
AATTGGCAGGGGGCTTTGGACACGGATAGACGTTAAATTGGNNNNNNNNNNNNNNNNNNC
GTAAAAGGATGCTTGGCAATGACGTACTAGAATTTCGATAAACTGTATGAAAATGCTANA
GGGAACGGGCTCCGTCATTTCGCACTGCCGCACATTTCANNNNNTAAGACTGGTTGAGTG
CTTATCGAATAGGTTTYNNNNNNNNNNNNNACCGAAATTGTTAGAATTCTTCGAGGANGT
ATACGCATACAGATATTTATAAAAAGTATATATACATGACGTACCTAATATTCCTCAAGA
GATTGACAGAACTTAGATGTACTGGCGACCGAATCAAGAAGTCACATATTGAGTATCCAT
TTGTGTATATAYGAGCGAGATCGGAGGGAGCGAGGGTATACTATCAAGGACTATGTGTGT
TATGGATGTCGAGGACTTATTTTCCTCCTTGTGCACGTTTCTATTCCTTGAGTGGAATGG
GGTTTTGACTACTAACCTCNNNNNNNNNNNNNNNNNNNNNNNNNNNNATGTCGAGATAAA
GAAGGTCAGACACACATGCTCTTCCAGTTGTCTTAGTATCGAGGACATGTATTTATAGTA
TTAGAGCACTGGCTNNNNNNNNNNNNNNNNNNNNNNNNAANNATACACTCTAAATCGTTG
TTTCTAACAGTCGACCTNNNNNNNNNNCCCTCTTTATCGAATTAGATATGTCATATATAA
TCGATTTGAAAAGGGGCTCGTAATCATGAAATACATAGAGTTCTGTCCATAGACCCCGGG
GCTTAGATCATCACACGGCTCCCGAAAAGYWCTGCTCTGCTTAATCAGACGTCTAAATTT
CTCTTTTTATAATAAAACAAATGAGAGACTGACATGGGCGTTATTTTGGTAACGTGTCAT
NNNNNNNNNNNNAAGCACACTCTCTGGTGCACTGTTATCTCTAATTGAGCTTGGCGCTTA
TATTTCGTTGTTTTCTACGCATGATTGGCTCTAGAGAACCGGAAATTGAAACCATGGGTG
CCACGTATTATTAAAAACTCAGCAGATTAAGCCGCTAGAGTGAGAACTACCATAAGCATT
TTGTTTTGCTAATATTTTAGTGTCAGTGCTACTACCGCAGAAGCGCCAAAATGAATATAT
AGACTGTGTGTGTAATATAGACGAGGGGAAACTCATGTATCATCTACAGTAGGTCACCAC
GCCCTATCCACCGGTCCCCATCATCCTTCCTCTCCCTGCAANNNNGAAATTTATGATATG
NGGATCTCCACATCATTGCCGGAGCACGTGGCAACAAATAGATATGAAATACCCGTAAGA
AGTGACGGCGGACTGGAGGTCGAGTRGAGCAACTGGCTCGTTGACCAAATTTTAAAATTT
TTCCCATATTCCGTATATCATCATCAGCAACATAAGGACTTGTGAGTGGCAGAGCTATCG
TTAGGATCGCCCTATCTTTCCATAAGACGACTTACTCTCATTTTCAAGCTGGATTAGAAT
CATNATNNNNNNNNNNNNNNNNNNNNNNNNNNNNCGCCTTCAGTAATCTGAGNNNNNNNN
NATGGGAGGTCTCTCTGGAGCCCTACTGCGCCCCGGACTTTCATTAGCAATATTAAGCGA
GATCCTGCNATGTTTGATACACAGCGCAGCACTCCTGCGATTGGATTAACCATTTGTAGT
GACTATGATCATACTTCTAATACTTCTAAGGATTGAGCCAAAGTAGGNNNNNNNNNNNNN
NNNNTTTACGCATATCTTACCAGAGMCGNNNNNNNNNNNNNAACCCCTGTCGGATNNNNN
NNNNNNNNNNNNNNNNNNNNNNNNNNNNNNNNNNNNNNNNNNNNNNNNNTTGTAGTAGAT
CGAGTCATCAAAAGATCGGAGGCTAACAGGTATCATTGGAGCATGAAGGAAAACCAGTTG
CATACTCGTGCCCCCCGCGGAACCTAGCACAAACACGTATCTACACTCCCTGAAGGCGTT
ACGCGTCTCTTCAAGGACTAGAAGAGCCTGCGTATCAAAACATTCCACTAAGCAGTGCTA
ACTAGCAGGAATTTCGTGAATTATGGGANNNNNNNNNNNNNNNNNNNNNAGACATGGTAT
AGTTATCGGGCTTTTAATGACATATACTGATATTTCGATTCCCTAATGTGTTATGTCGAG
GGCGGTAGGNNNNNNNNNNNNNTAGCGATTGCTTAGAAGTTGCATATAAATATTCTAGAG
TTTTTTTGTTTTGCAATTTGTATTGTTGTATTCTGTCGCAGAAAATGCACTACTAGGAGC
CAAGGGTGCAGGAAACCGATACCGTTACCGGCGGGACACTGANNNNNNNNNCTTTTGGCC
GTCATCGGTGAGTTGTTCGGTGGAATTTGTTTAGTCGCTATCAACGTTTGTTGCTTATTA
ATGGTTGAACGATGAACAAGACGTACTCGTTATCCAAAAAGCGGGATGATCCGTTTTGGT
GTTGTATTTAAGTAAGNNNNNNNNNNNNNNNNATGGAGAAATCGGTACTGAATATCGAGG
CCTACACGAACGSCACGAGTGGCTCTAGGCCTTGCCGGAGTGGACTTTAACTTCAGACTA
CTTCGGAACGCGGATTGATAAGTTATAGTCTCGATAATAATATTATACGTTTCCGATAAA
TTACTGATAACAAGTTAGACCAGCTCATATACAGATAATGATAACGCGCACACGAGANNN
NNNNNNNNNNATATACACAAATCCTTTACCACGTGATTATTTGAGATTGCTTAGGGTTAA
ACGTAGATGAGTCTCGGAGACAAATTCACACGAGCTAGCTCAGGGGCTTTTTTGAGGAGC
GCTAACGACGCCATACTCGTCTTTCGGGATCTAGAAAGTCCAAGCCCTCTTCCAGTAACG
TAGCACTGACTGGACCGAGATCATAGTAGCAAACCTTAGTATAATGCCTGGAAAAGCGTC
ATGCATTGGTAGCCAAGACAGAACTCGGTCTCCTGTAAGCGCAAGATACCCACGGCCAGA
GCTGCCTTGGCTATGAGTACATCCATAGGCGTTCTACAAAGTGTATATACAGGCATTCCG
GAAGAAAAAGACATTCATCGCTCTTTCCGAAGTGACCAGATGTGTGNNNNNNNNNATTCT
GTGAACCAACAATTTCAGCATTCTCCCTTGTCATACGCCAAATTACCGTAAGAACACGTA
TTGTTCCATCATTCCGAAGACCTAGCAAGTTCGATGCTCTCGAAATGCTTCTGTTGGGGT
CGAATAGTCCATGAGGCTTCGGTATTTGACACGATATTCTTGTACTTATTNGGGGATAAA
CGGCCCGTTGCGTACCGGCCNNNGGAGCCAACTTCAAANNNNNNNNCGGGCCGCTAGAAA
TTTTATATTAGCTAGTAGGATTGCGAGTGGTGCCATGTTATGAGGGCAACTGACTGCGTT
ATNNNNNNNNNNNNNNNNNATTCTGCCTTATGTTACTCAACCGTTACATGCGGGTAGTGC
GTGTCAAAANNNNNNNNNNNNNNNNNNCGAANNNNGAAGAGAAGTAGAGAATTACTTTGG
TCTGGAGTNNNNNNNNNNNNNNNNNNNNNTAATCTACAGAATGATTTTACTGCATTTCTC
CACTGCTTCAGCTACATCCCCATTAGCAGTTAATCGGACCTGACTCACAAAGAGCTCATA
GCGGGTNNNNNNAGGAAATCCAGCCAAAACAACCRTTTACGATGCGAATATAAATTTCAA
NNNTGAACGTGCGTGGTTGATACGAGAGTTACTAATGCTGCTCATATATTCAAACCTAAA
TTAACACNNNNNNGAGNTCCGCCCCGCCTAGAACGAGAACGGCACANNNNNNNNNNNNAT
GCACACGTCCTTAATTNNNNNNNNNNNNNNNNTATGGCAGCCTGAATGNNNNNNNGAATC
TGCATTTCCCGATTCTCTTCGGGCATGCTGTTCGGGCGGTCGCTCATGGGCGCGGGAGAG
TGAAGCTGAAGAGTGTTCGGCTAATGTAGCATACGACCAGTTTATGAAAATGCTTCCAGG
TTACGACGTACAAATGTCCGCAGTCACCCTCCATATCATCAGCAGTGTATATACTGTGCG
GATGCTANNNNNNNNNNNNNNAATATTACGAACTATTGATTCGGGAGACGAGGACCGTTT
CRTCAAATACGGAGCSAAATCTTCAGATAAGTTTCGGTTACTGCTTGCTGCAAANATGTA
GGTCAATCTTCGTAAAGATCAGTTCGACCATACTGGCTTCTGAGCTCACCGGATTATCAA
AAAGAATCTAGGTGGGTTATCATTTTTATGCTCAAGATTTTCTGTGATATTTTTCCTTAT
AGCACGCTACGTCTTTCTGCTCACATCAACCATTGTTACACTGGTAACGGTTAGTGGATC
CTAGCTTGATGTTCGAAGGACTTTATGTCACTTAACGCTATTATCTTTTGAATTTACCAG
GGTCCTATCGGANNNNNNNNNNNNNNNNNNNNNNNNNNNNNNCTCTCGTATGTCATTTTG
ATTCNNNNNNNNNNNNNNNNNNNNNNNNNNNNNNNGCGGTTTCATCAACAAGTAGAGTNN
NNNNNNNNACACTGGACAATAAAAAACACAATGGCATTCTCGAAATAAATTTATAACTTA
TGKTAAGATGCCGTGACCATACTTGTTNCTGGCCATTGTGACAAGAAGTCATTCTACAAA
CCGCTCCCCGGGAACGTTAGTTACAAGCATTAAAGCGTCTGTTTGRCCCGATCAGATTWT
ACTRGATATTAGNNNNNNNNNNNNNNNNNNNNNGATNNNNNNNNNCACCGGTGGTTGTGG
AACAATTCACGATATATTAGANNNNNNTTGAGCACTTTGTAYACCTATCTCTCTTYGCAT
TTGCGCGTCACATGCGAGTAGGAGAGCNNCCAATGNNNNNNNNNTGGACTGGATAAAAGA
CATAACTCATCAAGAGCTCCGCGCCACGTAAAAGTTATCGACCCAAAATTCGGTCTATGC
ACTAGGAGCCGGCGAGACTCTTCAGTTTTATAGTCCCNTATTNNNNNNNNGCTTCGTTCA
CATGCCGTATCAATGCTTTGAGTAAGATACTGAGAACTAGGACCACGCAACANNNNNNNN
NNNNNNNNNTGCAGGATGTGCGCTGACGGCAGAGTGTGATNTGCTACAGGCCATTTATTG
CTCGGATCATATATAGGATGTCTGGAATTTGGACCTGGGAATACGAGAAATTCAATTATA
AAAACAAATATGAATCACGTAGTTTGATATGATACTCGACGGACTAAATTAGCAAACTGA
GAAAGCTGTTGGGGTATAGCGTTTTTTTTGTAAGCGGWTGTTCGGCATGATAATTCTACA
TGTCAGGTTAGCAGCGTTTTTAGTCGCAAATTCTCGGGTCCGCGCAGATACCTTTGGGTT
CGTGTTAATCAGGTAACTTGTTTCGTATGTTACTCGGTGGGTATCTGAGAATANNNNNNN
NNNNNNNNNNNATCAGTTTGTAAGACTATAAGAGTATCGCTGTAACTCAGCTTAAGTAAG
TGGATAACTAGTCACCGACCATNNNNNNCATAAATTGGTCTGCTAGCGGATTTTGAGATG
GCGGTAATCCAAGTTTCGGGCCTTCTATATATGAATCTATTTACAGACTTTTGTACACTA
GGGAGTATGTATCGCTCTCGTTGGTTCTCTTCCGCGTTCGTTCTCAATTTCCCTGAAATG
TTCTTTCRYTGTAGCTGAATCAACATTTGGTTAATTTGCCTAGGTCAATTTTGACTAAAG
GAAAGTTAGCAGGGTCTAAGCTATGGCTCAGCATGTCTGATTTTAACTGCAAACGTGAGN
NNNNTATATCGCTAAGTACCACCTTAATAATTAATGTTGTGGATAGTTTACAGCGTCACG
ATTTCCRTCGCCGRTTRCRATATTGTTATAATTGTTCTTTCCACATATACGCGGTTACGG
TCATTATTAAGTAGGGATCTTCAGTTTTCTTTTACTCCCTCTGCCTCCTTCTATCTGCAG
CCTCTTTTCATTTACGGTTGTACATCGATGTTCCCAATAGACAGCCATTAGATCAGTGTT
GCGCTTCGCAGCGTCCACACGCCTGATAGGCGATAAATGTCTCCGNNNNNNNNNNNNNNN
CATAAGAGCAGGGTAGTTCAATCTGGTTATTTCNTCCTCTCTGGATAATTTCAATGGGAC
AAACTAAGCTACGCGAACGCACGACTATTGTGTGGTGAACGACAAGTCAACCCCGCACGT
TAGTCCAAGAAACTAATCAGCTTCCAGAATACACTTAATTATNNNNNNNNNNNNNNTTAA
AGGATACCGGGCGAGTCTACGCTTGGTTNNNNNNNNNNNNNMTTTAATAYTRRCGTGATT
CGGAGTCCCGCCCCCCCCGCACATAAATGTACAAAGWCTTTCGTAGAGTCAATGGGACCC
ACACCTTYGTGAGSGACGTATAGAGAGCAACGTAATCATAGTAGCCTTATAAAAGTACAA
TCGATTATATTATAAAATTGGATGTCCGACTATGCCAGTACAAAGAATATGCCGATTAGG
TTAGCACGGTAGNNNNNNNNNNNNNNNGAAGGAAGGTGCCCTCCTAAGGCATATGGATTT
AAATCGTTTTAGTCGGACTTCCNNNNNNNTTAGTAGAAGCATCATGTGNNNNNNNNNNNA
AAGAAACTAGTTGGTCGATTTATGAGGGTTTGNNNNNNNNNNNNNNNNNNNNNNNNNNNN
NNNNNNNNTCTAACAAGCTCGCTTAAGGTAAAGTACCCCAAGTTAACTTTGTCCGCAATA
TCATATACTGCCCTTCCGGCTCARGCCCACATCTGGGAGATTAGCCCTCGGGTAGTATTC
GCAAGCTTGCAATTTTCGTGGCTAGACCCTACATACATCTCCTACGTAATGTTNNNATCA
TAACCACTCATAGCTCACACTGGATACATCGAGGTGTATGANNNNNNNNNNNNNNNNNNN
NTGCAGCACCCGCTCGCCTGCGTGAANNNNNNNNNNNGAAAATACAGAATGAGATACTGN
NNNNNNNNNCAGACGAGTTGCAGAGCTAGCACATGTACAACAACCTAGAGACAAAAGATA
AGCGGTTCTNNNNNAACTACGGATGTGATAGCATGAATCCTTCCTTACTTTGGCTTTGAC
TAACACTCATTTTTCTGGATTACTGAAGGGAAACTAATATTAAGTATTTTACTTGTTTCT
TCCCGTAATAATGACAAACTCTTCTTGTTGGCCTTGTANNNNNNNNNNNNNNNAACTTAC
CTATGGTCATTGTCCTGTTTGAAGAGGTAACGTAATTTGCTTCTGATTAGTAAGGAAGAA
GACTTAATTAGAATTTGGGGATACGATATGAGTATAACCCATTAGACAAGCAATAAACNG
TCACCCCCACGCACTTANNNNNNNNNNCGTGNNNNNNNNNNNNNNNNNNNNNNNNNNNNN
NNNNNNNNNNNNNNNNNNNGACCTAAAAAATCCTTAGTATTGAGGTTTACCGACGATTGT
GTAGGACCCGGCCAAATTACACACTTACTTGTTTGGTCACTAAGATTGACGTTACAGTCA
TACGTTGARCTGCGCTTGCGCAGCTGCGAATAGGCTTCGTTGCGAACTAGTCCTATGAGT
TCGGAAGATTTCAGTTCGATACGTAGGTAAAGGAAAGGTTCTGGTATACTAAATTCATTA
GCAACGTAGAAATTAACCTATGATGTTGGAAACGCAGTTCTGCTACTCTTTTTTATTTGT
GCTACCCCAATGTGTGATANNNNNNNNNNNTTTCACGCGTCGCTCGGTTGAAGAATTTTT
CGCTCTTATGATGTCANNNNNNTAGCCTCTTAAGGTGTAGTAAGAACAGTTTGGAGCATC
ATGCATTGGTAAAAAGAAGTGTGTCTGTTGACTTTTAGCTCGACCCAATACTATCTGTGT
ATGAAATATTGCTCGAGTGATACGATGGATAAGACATATNNNNNNNNNNNNNNNNNNNNN
NNNNNNNCGTATTNAAGAGCAGAGTRAAYCCTAATAGAATTCTGTCCTGGNTTGGGTCGT
TGTGGTTCGCGCAAAACTTCGGTACTGGCATTTCCTTCGAACAATTCATCCGGTTCAAAT
CGCATTGAGAGGCATTSATAATTTACGATGTCGAAAAAACCTCAGGCTCGGTCAGGTCAT
CTGGTGAGGNNNNNNNNNNGCAAACGGTAACCTCAGCTTACGTGGGTTTTCAGAATTCAG
CAGATTCATGAAGCTTAGGCTCTCTCTCTATACTTGTTGGTGAGTCGTGGGGTTATAGTC
TTAACGCGTCACAGCTTATGCTCTTTNNNNNNNNNNNNNNNNTGTCTTGGCGAGAGTGTA
AAGAGATGTTAATGGTAATTTGGTTATACCACGGATCCTTTTCTTCCGGAATTACTTGTT
TATAATATGTTTTTATAACTANNNNNNNNNNNNNNNGAAAGTGGGAAACCATTTCTTGGC
CGAGCATTGTTAGCGATTGAGCGAGAAGATNNNNNNNNNNNNNNNATTTTGTTACTCTGT
CCTGGTGAGCACTCAAGGGTGAGTTATTCNNNNNNNNTGCACTTTAGCCACGTTACGCTC
AARAGAAATCACTCTTGGCCGAGATTTCCTACAAGAATGAATCAGATGTTTAATATGAAC
AAAAWAGAGGATAAANNNNNNNNNNNNNNNNNAATACGTCCAACACAATANGTGATTGAT
TTAGCACGCATCTGTTTATACTGACGCTTNNNNCGGTTGGCAGCTTGAGAACACAGAAGA
GCGCATTCGGGCCGGATTTAGTTAGAATGGTATCTACACTAACACAGCTAAATATAACCG
ANNNNNNNNNNNNNNNNNNNNACCTATCGCAAAAGCCCCAACCGNCAATGCGATCGTTTC
CTCGAGTTAGAAACATTCCTTACATAGCCAAATATATCACCCTATTWAAGACTTGTCTCT
CTCTTTCTTCTCAAAGTGATCGTTTTTTAGCGACCAACTTTAGGATGAGAACGCATTAGT
TACGCCAATCGTTGCTTCTCCCGCGGTCGGGTYATCATTAGAATTTGGGGCGGTAAAGGA
TCCCCAATCCTGCATGTNNNNNNNNNNNNNNNNNNNNNNNATCCGACAGCATAACGGTGA
GCACTATGTTATCAAAATTACCGCGTATGCCATTTACTTTTGACAATAGGTGGATAAACG
CCCGCAAAGGGCAATATTCACCTGAAAGTTAACTGCCGCACTTCCTCTCGCACGGTGCTC
ATTTTCAAGGAGAGAAATCGGATTCTTGGGNNNNNNNNNNNNNNNNNNNNNNNNNNNTAA
TCGAAGTCGGGATCCTATAGGCTATTGTAATAACTGTGGCAAACTCACTATTATATATAA
GTCGCTCTCCACAAGATTAGGGAATGGATACAAGACGTAAAGCGAACGTAAGTCGAGTGG
CACCCCACGGCTAAGCTCCCACGACCTATGTAATTGCTTTGGTGTCAACTCTTATATAGA
AAGTATCTAAGGCCTGGGTGCTTTGTCTAAAGTTACCAATTCGTATTTAATCTTGACAAT
TGCATGGGCTTGTTACAGATAAAAAGAATTACTTCGGTACGAAACGTGTGCTTCTATTAG
GCCACAATTATTTAACWTAAAGTCAAGCCTCCTAGAAAAAAGAAGGGCGCAGTTTGGGGC
GTGTAACGTCACTCATGGTGGATRCAATAGATTTCGGCCTCAGGGTCTCACGGATATATC
AAAGTGCCCACTTGTTGAAGGCCTGNNNNNNNNNNNNNNNNNNNNNNNNNNNNNNNNNNN
NNTCACATAGCTCTAGTCATGAACTCTAGTAATGACATTCAGCGTAACATACGTTCGGAA
TAGACATTAAGGATTGTTAAACAAGAAATAGAAAAAGGCTTTTCTTTTATACGAGTGCNG
TAGCCCTGACCGGTCCTCAAGAGNGANCATCTCCCAATTCCAATACTTTATCGGATGGTT
AACATGGGGGGCGGACCTCGTTGCAATATCAATTAGCCGAGTTGGTACATTTACCTTAGT
TGATAACGCAGCATCCTATAATCCTCTGCAACCACGACGCCTCGACGCGCACTTCTCACG
ATCAAGTGATTAAACAAACAGTCGCTACGCGCTAAAACGGAATGACAACTCGAACCGTAA
TGTTATATAAATTTCCNGACCCCAAGTTGTACGAACCGGTGATGGTGTAATGATTTCTTG
TAAGATGTACGGTAACACAATCGTCAGCTAAGTTTCAACATCTCTCCGTCAATAGATTAG
GCACCGAGACTTTAAGCGCAGCAAGATTATCGTCTTCTAGTGGTTTTACTGNAATRACAA
CTCAAACCAACCCTTTACGAAACAAGAAANNNNNNNNNNNGGAACGATCTGTTACGATCC
T
>C_bernardiniana_MDC
ATTCCCTATTTCAGGTCACCTTAAAACGGTTCTACTGCAGCCATGGCCATTCTGTGTCTA
TTCCCTTCATCCNCGTTTCCAACTGNNNNNNNNNNNNNNNNNNNNNNGGCGCTCACTTCA
TTATTTGCCAGAAYTCTCGGCCACTACTGCGGCATAGNCTAACGCAACCTTTAATGTATG
ACTGAAGCAATCAATGCAAGCGGCTGCCTTAGAATCTCAACTCATGTNNNNNNAAATTTG
GACAATATTCAGCTGTCTTCACGTACNNNNNNNNNNGATAAGCACTCACGGTGGCTCTAT
GCTTGGGCGCACGATTGGTAGAGGCCCGCGGGATGAGTGGGTAACAGGTCTGTCAGGACA
GTCTTTCCATTAAAAATGAAAATTTTACGCTCGTAACGGAGGCGAAATGAAAGAGGTAGC
TATCGTGATTACTCGACGCTTCTTCGGTCTGTAGGTTGTTTTTTGTGTTTCTCATTATTA
TTATAAAATTAATNCACCTGCCCTAAACTCCAAGGATYAAAYAGGGTTTTTCCCGTCTTT
TCCATTTGGGAAAAATTACAGATACGTAAAGTAAGTTCATATTATATTAGTCWATCGCGA
GGCTCTTAAACTGGTATTCCGGACCATTGWTTGCCATTCGTTCATAATGTTTTTAGTTGT
TCTGGCGGGTAGCGATTACTCGCTGCATGAATTCTTTGAGTAGGGGACGGTAAGTTGGTA
GTGAATCCGAGGGTGCCGGAGGGTTTGGTCTGGACGCGCCACCTAACCAAGTCCTCGGRA
AATGAAAATCTATCCAGGAATCACGTGACCCCGATGTTCCAACATAYTTAYTGACATAGA
AATTCCACWGTAACTGTTTGTTTTGCATCCGTCNNNNNNNNNNNNNNNNNNNNNNNNNNN
NNNNNNNNNNNNNNNNNNNNNCATTGAATAGCAACTGACCTCATTTCAATGCAATTACAT
TTGCTAAGTCTACCACATCGGCCGATATGGTCGTGACCAGTCGTGGAAAGCCCGGGCACG
AAAAACAAAGAAATGAYAACATATTCTGCTTTAGTGCCTCATATTTATATTGTTTAAACG
AANNNNNNNNNNNNNNTGCTGTTGGCGTCATATACTCTCATTTCGAACCTCAATACTAAT
TGTAACGTCGATGACGGTACTAGTCACCGCTAATACACAGAAGACAAKCCCATGAATATT
TAACCGTATTGACTGTATTGGGAAAAAACAATSCTTTTTAATCAGATCTGATCTTTAGCA
GAAGGGTATAACCTCGGCACCTTATCAATATCATGAATGGATGGGTTACTAGTTTGCAAT
AAGGGATGTCGTTTTTTTTTATTTTCCACAGAGTGGTAACGATGGTTATTTGGAAAGTGC
ACGTTCAATTCTGGAGTGGTGAGCGYRTGCGGGGAGGCATTGGGCGATATATATCATATG
AATCGATTCGGATGTGGTACTGAGGGGAGTACCATCTCAAGTTCCAACAAATCGNNNNAA
ATACAGAGTCTCCAATAAGATTTTCATTTATCTTTTTAAGCAATTTTCACGACTGAACTG
GTTAGGACTAGCATGGCTTCGAACGTAGTTATATGTAGCGGTCGGATGTCTTAACGGTAT
ACCCGGCGTTTCTCTCGCGTCGAGGTCGGTCAGTCCCGAAGTGTGTCCTCACATRTGGCA
TAACGATCGACCCATGTGTGATTGTCGAAGAAACCGCCCACAGTTAAGAGATATAACATA
CTATAAGTCTAAAGTTCGGCCTAATAAGCTTAAACAGGCAAGAGCGACGCGATGAATCGC
GAGATACTGTAAGTGGGGAGAGGTATACAGGACTGACTCTCAGTCCCCGGATTAACCACT
GATCGAACTAACCGCTTGGGGAATCAGCTACCCATATTAATCGTCCCGTTCCCTGAGCTT
TACCGAAAGCTAAAGTATTGTGAATTGGACAGAGCTAGGATTACTGGGGTGTCTACTGAA
CCGAACCACAATTTTTCGGCGCACTTACCCCCTGATATGTTCCTATTCACAGGGAGGATC
TGTAATTCCTGTCTTACTACCAANNNNNNNNNNNNNNNNNNNNNNNNNNNNAGTTTAAGG
GTTGTACATGACTGTAATGACTTAGAGGTCTCGTACGGAGAAATGCGAGAATATAAGATT
TAGGACAAYTACATGATTGTTCAATTACACCTCAATGAAGTCAGGTACCAGCAGGCGGCT
CTTAAGAAATATGTCTGCACTTTGCTCTGGAGACATGAGACAAAAATAAGAAGTATTACA
CCCGGATAATCCATTAAGCTTACGGCTGTTACTACTTAAATGATAANNNNNNNNNNNNNN
NNNNNNNNNACAAACGTTATAACATGAAAACTACAATATATAGACGCGATAGATGCGCCT
TAGTAAAACACCGAAACAAGTCGCCGATGGATTATTACGTGCATGGTACACGACACCCTA
ATGTTGTTCTATCAACACCGGCCTGAAGCGCGCTCAGTCGCATTGTGATTGAACTTTCCG
AAAAGTAGTAAGAGCATTACAACGCTAACTTATTTCGGACCCGAGAGGACAAAAGGATTG
TACCGTCTGGTTTTTATTGCGTTGTCGGCAAAAATGGGTAATTAAGTTAGGTGAAACCAT
CCTTTGGGGGGCAGTAATACCAACAAAAGTGTGATGAAGTTAATTCACGCTCCGAATTGT
GTCACCTCTTGGTAGAGACATCGAGCACGTAATACGATGTTTCAATATGTCGTGGTAGAG
GACAAGTTGAAATTTGCGTATTACATTATATAAACGAGGATATCCTAGAACAGTTTTAGT
TGACGTCCGTTATGGTTCTACGTGATCCATCAGCGTGAATACGTATATATAATGATACGA
TTACGGTATACGTAGAGAGGGAAAATATAAGCTGTTCCAGTGAGCAAANNNGTACGTCAC
CCTACCNNCGTTTAGNNNNNNNGATGCATGGGAGCCACCCGAGCAATTTGGATTTTCGCA
AGGAAATGACTTTATAAACAAAGATATACTCCGGAAGTCAAGAATACTATTCGTACTACC
AATTATTATTGAGTTAGTAGTTCGGGTAGAGAGTACAGGTCNNCAGTTCTGATATTTTGA
TAGNGATACGANNTTACACGCATACCTAGATTACCATCATTCAAGAGTTAGATTCACAAG
TGATAGTTTGTTTAAACCTGCCATGACTAAAACTCCGGTGTATGTTTATTATTACTGTCA
TTAATNNNNNATACCGATACGCCCCATAATGATGACTCGGGCTTTGGATTTCTGCTGTCA
ACGCGGGTTCTGTATCGTGGTAATAACAAGTTTAATTGGTAAAAATTTCGTTGAGCAAGA
TTAGAGGTCGAACGGACATGTGTCCACATGTCTAGGATTTTTTATTACATCCATCTAATT
CAAAAGATACGTAACAATCAGTTTATAAATCTACGCTAAGAGTAGTGCACGGGCNNNAGA
TGAAAGAATTTTTACATTAGTGTTTTGCGCCAATAAAATGCACCGAGGCTATAATACAAC
GCGACACGGGATTGAGCACACGCATCAGCTAGAGATCGAAGACAATTTATATACGAACAT
GACAGCCGGCACCGATCAACTACCTTGTGAGCTTGACGGCAAGCCGGTTCGATTCGTAAA
TGTTTTTTTTTTCTTAAATATAATCTTTTGTCATCATTTACCTTAAGACCACGAACACTT
ACGAAATAGTTAGATCTCAAAATGATACTGATTATTCCAAATCGATAAATAAGTTACCTT
ATAGATGATAGTCCGGCTGGCGCTGATCGGTACGACTGTTCCGACCTCTGTCACTTCCTA
TTCTATAGAAATGTGGGGGGTTCTAAGGCTGCCACCAAATTCTCTTTTCATGTTNNNNNN
ACGAGTAAAATTGNNNNNNNNNNNNNNNNNNNNNTTGTGGCTTGCTGCGCCATCCAACGT
TACTCTATGATCACCCTTAATGGGTTCAAGCCGGGTTTATATTCGATAGAAATAAAAAAA
AATTTGTCGTTTTTATATTTCCAGANNNNNNNNNNNNCGATTGGACAGAAATGCACTACA
CACACGAATAAAGCAGACGCAATGTAAGACTCAAACAGTTGATGTAATCTTTTATGCAAG
TATTAAAGCAGCGAATAGGGANCCTATTTATAATTCTATTTATAATGCCTCTTAAAATTA
ATATCTTAAAAAATCTCATCTTTCATATAAACATGTATGGGATTGACACTAGAGTAAAAT
CTTATTCAGGAAGTCGGTTTTTACCGGAGTTAAGGAATATACCAGGTATTGCATTATCAT
CCGCATTTACACTGTGTAATAAGGAGCGCCTGTTAAACGCTTAAGATGCACCTAAGATAG
GTAAATAGCGTTGTCCAAGATTATCAACNNNNNNNNGAGGATGTCNGACCGAGGGCAAAT
TACTCATTCTTGATTCTGCCTCACTAAGAAGACGAACTCCTACCGACGTGCTTATCGACA
CTGGCGATCCAACGGGGGCGTGARGGCCTTCTAGGACCATTATTCTCTTATTATATAGTT
CGGCAAATCTAGACCGTCGTACCGGTGGCTATATCCACCAGAACCTRTAAGGCAATCTCT
TCAACGTGTAAAATCGTGCTTTAGCNNNNNNNNNNNNNNNNNNNNNNNNNNNNNTGTATT
TGGCGACCTATTTCCGCATTTCTATGTCGAGCCAATCAAACTAGGAAAAAGTTAAGTGAG
TTTGCAGAAGTTAACATTATTGGATCTACAAAAGTGGTCATGTCCGGGGGATCGTGTTTT
CTTCTTTGCAGTCTATCATTGCCATTCCGAAATCCACCGAAAGGTACTTTCAGAATGACA
AAAAAGCTTTAACACTGTCCGATTTATTTGACTTCMCTCTATTGGTATGCGTATTACTCC
CTCCGCTATCGAATATCTGAGMTTTCTATAGGTGAAAACGAANNNNNNNNNNNNNNNNNN
NNNNNNNGTGCTCATTGGTAAAACGATACTAAGAAAGGTTCGCTAGGTTTAAACATGATG
TACTTTCCATACAAGCGTCCTTAACAGATGTCGTAGATTAAAACTCTAACGCATATAARC
ACCGGGGTAATTTCACGGGATTTTAGCGTTATTGTTTTTTTTAGGAATATCTTCCCCCTC
TTGTTCAAGGTCAGGANNNNNNNNNNNNNNNNNNAAATTACGCGGGGTTAAGAGTGCTGA
CAATATTAAAGGACATTAANNNNNNNNNNNNNNNNNNNNNNNNNNNNNNNNNTTAGGYGA
CTTAAAGGTTCTCCACAAGCCTGAAATTCTGCTTTAAAGGCCGGTATMATTGGAACATAT
TGGTCTTCGCTCATATTTAAATTTAATTCNNNNNNNNNNNNNNNNNNNNTGTAAGTTACT
GAGATCTAGCGCANNNNNNNNNNNNCGATTTAGATCGGCNNNNNNNNNNNNNAAAAGCGC
GTTACTGCATATGAGATATTAAGAGAATACATAGAACAAGCGGCTNNNNNNNNNNNNNNN
NNNNNNNNNNNNNTTACAGTCAGTTATGTGTCTTACTCTGATTCACTTTTAACTCAGGAC
TTGTGTATAAGGATCTAGCTTCAAACATGACATCTTATGTGCTTCGAGAAAGTTATCGCA
TATGGTAATACAATAAGATTAGGGGGTTATTTTGGTCTTTGTTCGGCCATATTGATTGGG
TTTAGTAAACTGTCCCATCCTGAATTGTTAAGTTTTAGATACACTTCATAACACGGTTCT
CCTTTCAGTTAATCATTATGCGCTGTTTTAGAAGGGGACAAGCATACACGAAAAATATGC
CACTCTAACGGAATTATAAAATTAACATACATTCACGGAATATCAAATACCGAGTTCTGT
ACGCATAGACACGGACCACGCGCCACTCGGACGAAATACAAAAAGCCGCGAGACGTCACG
GAAAATACTGGTGGGCCTAAATCGTTAATGAACGAATATCACAATCTTATATTAGATTTG
ACATCACTGCCGTGTTACTAGGTATAATAATTGTGATTTGGCTGCAATTGAACAGTATCG
TCTAGCACTCTTAGACAGCACTAATTTCGNNNNNNNNNNTACGCGTGTAAGGCACATCAG
TCGCTTAAACAGCCCGGGATTTTTTAATAATATATATCTGTAAGTTAATTCCCCTTAATT
CCGTGATCGATGGGGACTGCCTTAGTTTGGTTGCTTTTCTGTCACTACANNNNNNNNNNN
NNACTAACANNNNNNNNNNNNNNNNNNGTATAGAATCACTGCATTATAGAGAACAATGGA
CAAGTCGAATACGAGCTCACTGAATGCGAGCATCCAAACCGTGGAGTAATGTCATGTATG
CGCATACCTGCCTACGGAGAGTAACATGGTGACCTCACTGCNNNNNNGTGCACAACTCGA
GGGGAGTACGAGTAAGCAAATTGGTCTACATGTTCGTATATCATTACACTTGGGTTAGTT
ATTAGTCTTTTCATGGCATCATACGACAGANNNNNNNNNNNGCTATTATAGCACCTCTGG
TCGAGATATTTGAGAAACCAAATATCAAGTNNNNNNNNNNNNNNATTGTCCCTATGGAAG
TTGAGAGACCTATAGATAAATCAAAAAGSAGGATGAATATAGTAAGAAACAGTCGCGTTG
TAATGGTCGAGACGCCTAAGCAATAAACGTGGATAAAAAATAGTGAAGTGTTGTAACTCC
GCAGCTGTTGTACGAGACCACTCTTGTNNNNNNNNNNNNNNNNNNNNNNNNNNNNGCGCA
TTCGCAGAATACGTGAATTATACCCGTCGCTAGTAATGGACTTTATTTAGATTTTTGAAT
TACTACAGATTACCCCTTATCCGTCCGTATACGTCGGCGAGACGATTCAGGCATCAACGS
TGGTCGAGTGGGTGGTTGTAAGCTAACACTTTCAGGTGCTCAACTGCAAGATCGTGCCAC
AAGTTGATCTTTTGTGATAAGCGTCAACATCAGTGCACACTTCTAGCGCGGTGCGTATAG
ACCGCGACACAACAGTAGCTRATCACGGTCCTTTAAGACCAGGAGTTAGCCTACTTACAA
ATGAAAGTTGTATTAATATRTACTAGTAACAATTACGCGACGCCACCTATGTTACATTTA
CTATAAAAATACCTGAAAATGGACCTACTCATATTTGACGAGCACGAATTCCTGTCGTCA
TCACCTCGTCAGCCGAAGGGGGTGGAGTTAGCGACAACTGGGCGACACTTGTTGGTCAGA
AAGCAATAGAAATCGTAGTGAAAACTGTGTAGCTTAGGACTAAAACACATACATATATCT
TTCATGCTAAGATCACCGCGCTAAAGGCCTCATGGTCAATAAGAGTACTANNNNNNNNNN
NNNNNNNNNNNNNGTGAAGTGTAACTATCTCTCTTATTGTTGTAAGTGGTGAGTGTAAGA
ATCCACTAAGGACAGGTGTCCGTATAAGCTACTACGGTACTTTGGTATGAAGATATATGA
CCTTGTATACATAAGTTAAACAGAGAGACACCCTATTGGTAGTATGCTATTAGTTGTTAT
TTCTTTACAGCTAATAAACCATTAACTTTTAATCCCAACATTGAAAAGCACATACAGTTA
AGACCAAATTGCCGGAATTAAGCTGRCTTTTGGTGTGCCGATCATGCGTGTATGACATTN
ACGAGACGAGGGACAGAACGTGACTATTCTGCCAGTAAAGAAATATAATGTTTAAGGTCA
ACGACNCATTGGTAACAGCTTTGATACTCACTGTTAGCGTATCCCGATGACCTAGGGTCA
ACAATCAAACTGTTCCATGTCAGTCAGGAGGTTAGCTCCCGCAGCTAGCTGATCGTTAAA
CGCTCAATACCCTCGACCGGTAGATTATATGATTCAAATTATGCAACCTTTGCTTCAGTG
CCAAGTGCTTTTCGGTATACNNNNNNNNNNNNNNNNNNNNNNNNNNNNGGATCTATGATA
AAACTCCAGTCCCCCCGATTTCCGGATTAGTTAGTATGGTTTAACGAAAGCAAATCTTCG
TAGTTNNNNNNNNNNNNNNNNNAGGAAGGGAGTATAATGGTAGACCATCATTAGCTCCGT
GAGTAATTTGAGAGATTGTATTCCAGTACATAAGTCCTAGATACAAGAGAAGCAAGTAAC
TCATAAAGGTAGTTTGCGTAAGGGCGACGAAAAAAATACAAGTGTATCAGACACCACCCC
TTNCGCTCCCACTCGCGACACGTGCCCTTGAAGTCTTTGAACAGTTTCATTGGCGAGCAG
CAACCGCCGGTAGTGATGTCGTCAACTCACTGCGACGTCAGTTAAAAAGAAGGAGTAAGA
ATAACNNNNNNNNNNNNNNNNNNNATCTCGCAATGAAGCANNNAATTTAATGAGATGCCA
GATCGATGTATTGCGGCCTTCCAATTGACATTTAGACTGATGCGGAAATACGAGACAGGG
GTAACACTTATTACCTTCAAGATTGGACCTGTCTGATGTTGAATTAAGCGCAGTAAAAAC
TATCGTATGCAAACTTTGCGGACTTGGGGTTGAGCACAGTGAAGTTGCTTANNNNNNNNN
NNNGTCAAGGAGGACCTTTCAAATCATATAAATATCGGGATAGCCTGCAATATTAATATA
AACATCACCTAACACTTACGAGGCTACGTAAACATAATAAAACAGATATTACCTCGGTTG
TTTTGCGATTACTTATTGAAAAACGAAGCACAAAAAAACAAAATTACGGTATTAATCCTC
CAAAAAAGGTACTTGAGATAACGTTGTTGGTACTAAAAAGATGGAGCGAGACGTAGTTTG
TTAACCTACCACTTCCTCCTCTCTATCACCGTCATGTGAAAGCCGACATTATGACAATCA
GTGATCTGGCGACGGAATCATCAAATCGGTAATGAGACACAGTCCTATGAAAATGTACAC
GCGGGGTTGAAAACATTAATATAGATGGTACTAAACTGTAAGTATTCTATGATATGGGCG
CAAACGTTCGACGCGAAAGAAGGCGGCGTTNNNNNNNNNNNNNNNNNCTGACTTAGTGGN
CCGAGACGCTAACAAACGTGTGCACATTGATACAAGGACGTCCGCTTTTTCACAGACCAT
CGTATTCGAAACTCAAGGAAAATACTCCACGCGCCCCGAATTCAGATTAAAATTTNNNNN
NNNNNAATAAGGTCGACTCTCCTACAAGAATCGTGAGGAAGTACTAGTAGGATACGCTAA
TCAGTTGGTGATTTAATTGACTACAGTCATGCGGACCTATATACACCATAATTGATTCGC
TGATATTGGATGAAGTGCCAATAAGTTAGCATTGCTCTGTTATGCTGGTTACTCCCTGTA
ACTGCCCGTAACCGCCGTAAGTTCAAGTACCTAATAGAAGCAAAAATCTTGCACACTTTT
TGCCAAGTAGCCGCTAGTGAATCTCTTGACTACCTAGCCCTCGGTCGTTGTACATTATCA
TTGGCGAGAAGTATCGAAACTGTCATAAATACATTACTTGCGACAATCTATTTCGGTCAA
NTGCATCAAATGAGCAGCTCGCTTGTGTCGGTGNNNNNNNNNTGTTAGACTCACAGTAAC
CTTTCTGTTTCGGGGCCKGTCGCACCGGCGCGGGAATGAGGTCTTTAACACTGTATTGTA
ACTGATCTCACCCTACAGAACAGGCTATTAATAGCKATTGTCGTGACAGGCCCCTGAAGG
ATGGAGGACATTAACAATTTGCCCGTAACTTCGGTTGGCCTCATTGAACTACAACRTGTR
CCCCCACAAAGACCATACTGTTAAGCAGATTATCAATTGCGGACGCCACATTCGGTGCTT
CACNNNNNNNNNCGGTAACTTTGTATTATGTCTGGCGTATACACTTTCCCTCCCGATAGG
TTTTCGAGCACTATGCTTCATAGTTGGCACGAATTGTCTGTTAAACTCACAAGTTAGATA
TTATCTCGCTATTTTGAGCCTTCTGTATCCGGGTTAATGGTAATGTACAGGCTCTATTGT
CTACAGCTAANGAAAAGAAGTCGTACATCTTCCTTCCTAATTACGTGTCTGCGAGATTTA
TTTCCCTATGCTGATTGGTCGTTTCTGAGAATAAAGTTTAATGACCCTAATGCAGCATAG
TACTCTCTACTCACAGTTTACATAACAGAAAAGAGAAGACCACTGGTACGCAGAGGAGAT
GTTATGNNNNNNNNNTGCCCGCRSGCTTRCGTCGTTGGATTATATCAAAGCACCTATGAG
ATAACAGGTGTTTCCTAATCTTAAGCAAGCCCACTGCATTTGGATCTCTAAATTGGTTGT
TAGACTTCTCTTGCTCCTGCAGAAATCACCTATCTTGCCCGCAACCGATTAGTGGCATGT
ATGATGGGCGAATCTGGATTTGAGAACTGCTTAGACCGAGTATGATANNNNNNTAGGAAA
GCCTATGTGGGTGTAACGCGGTTTTTTGTCATAAACTTATATTTTCAGAGTAATCCTTCG
TACTTGTTGGAACGCTCGGTACTCAGATTAATGGAATGATATCTCTTCTTACAAGTACAT
NNNNNNNNNNNNNNNTTCGTAATACTGAATTGCCTTGTATCCTTTCATGCCGTATCATCG
ATCTCAGTGCGATAGGACCTCGGAGATGACAAAATATGACATATTACTTCTAGGTTTATC
TGCRGTGGTCTTGACATCAACTAGTTGTTTACTAGTTGGATNNNNNNNNNNNNNNNNGTA
ATTTCCGCAAAAGTTTACAGATATCCGAACTATGACTTTAAAGTGTTTTCAAGTAATTCC
CCTGGTGCAAGTAATCAGAAGATCGTATTYGTGATTTTTTACTGATTTACGTACGTCCAC
TACAAACAGGACCTATGCATTCGGTATTTGAGGTGATAGATGCGCTTATTCAAAATACAA
CGTACCGTGCTATGCATGAGTAAACATTTCGTCCATGAGTTACAGATCCCAGTCTACAGA
GATAATGTTATCTAGAAGTCTGCCTGAAACAGGAGTTTGCCTGTCATGAGGAATAATAGG
ATTACATAGACCTTTTGCGAAACCTAATTGTAATGCGTAGCCTCCGAATAAATAATAGCC
TTCTATAAGCGCAATTTTATGCGCTCGATAGAAGTTACATTTCCCTTTTTTAACCCGAGG
AAGGAGTTGGTTGTTGCAGGCTACGGGCRCGTAGCTGAAAAGTTNNNNNNNNNNNNNNNN
AAAATCCTTGAGCTCGCTAACATCNGCTCCGCGCGGGAAAGGTGTGCCTCGATATATGYA
ACTAGCACTTTAATATCAAAACGGATAGTGTGGCACTTAATCTTGTGTAGATTCCATAAG
ACTACCACACAAGTCTTGACAGGCAACCTTCTGACATATCCAAAGGTACTAGACAGATTA
GGAATAGGATGTGTTTTAGCCTACTAGACTTGCCTCTGGGGCGAGCTGCGGTGGTTACAG
CGTAGATAAGTTTCGAGGAATATGGCGTGTCCTCGTAAAGTTATGGCCAACCAAGAATAG
ACTCGGAGCCTTAGGGACCCCTAATCCCTCAAATTGCCCCTTAATTTACGGGCTAAATAA
ATAATAACTTTTTCTGAACCGTGNNNNNNNNCACTTCGGATATTAGAGGTATTTTCTGCG
TATGATGGTTTTGGTCGGTTTAAWATTGMAYGGTGTTATCTGGTGTTTATGCGCTACGAC
TGCAAGTTTAAATTGAACGCCGATAACTCGGTGAATGGATAAGGCAAACCAGGTTAATTT
TTAATTTTGGCCTTAAAGCCGGCGTCAAAAGAAAACACGTGGTATACGTGGGAGGCTAAC
GNNNNNNNNNGTTTGAGCACGGCTCCACTGGCTACGTCGGGGCGCGATCTTCGTTCCCTC
TATCATCATTTATACATTGCAAAAAGCAGAAGGTTATTGAGGCAGTACTGTTGATGTAAC
GCGCGTACTTAGAGTCTAAAGATAGATTTGTGGAGAGCAAGATAGTGGCAGGATCAGTGC
AATGAACCTGTAGAAGGCTTAAAGCTACGCCACAGGCCATGTTCATCTATTCCCNNNNNN
NNNNNNNNNNNNNNACTTAGATAACATTTAGTCCCTCGGGATAAACGATAAGTGAGAGGA
AATTCAGGAAGGGATCGAACCACCCGGAGTTCCCCCAGATCACGCTATCAAAGTCCATAA
ACATCTCTTCAAATGACGACGTTCNNNNNNNNNNNNNACGAATATAGCCCTCTCATAAAG
CGTTGATATTTACCCGTAGACCGGCCATGATGTTACGATAAATGAGTCATATCGACGTGA
CAGCTTTTACTACGAAGTGACTTTTTGACAATGATGTGCACNNNNNNNNNNNNNNNNNNN
NNNNNAGAAAGTTTAGGAGTATTATGAATGCAGAGATGGAGTAAGAGAGAACAATGCTGA
ATGGGAATTGAACGTGCGGTAGTCTTGTCCATGGTTTGTCTACATTGGAAGTAATCNGGT
AGGTCTGCCTTGCGACAGGTCACGCGCGCGGTTTATTCGCACTCATCAAATATGGTTACT
GTCACTAAATAAATACTTGCATGGTACANTGGGCAGACAAGCTTGATCCCACAACCCTGT
ATACAARTCTGATATAGTTTTCATAGTAAGAAACGTATNTCTCGAATATTGCAATGCGTA
CAATTAGGGCAAAGCTCTACACAGCCTAGCCGACATACATAATGTTARAAAAAGAAAAGG
AATGTTTTTCAAGATAAATCCTTTAATAGCAACTTTTGGGGGAGCTTATACTGKGCGGAG
TGCAAATCTTCCACGCATTAATCGACTGCGAGCTAACCACCCTCTGCACCGTTAAGGNNN
NNNNNNNNNNNNTGATCGTCGTARTAAGTGTTCTACRTTAACCAAATACAAAACGCTTAG
CACCAGAAATAGGAAAGTGTGGTNNNNCGACTTTAGCTCTGTTCATATAACACGTGTCAG
AGAGCACAAGTGGTGTATGGAGTTTAAGTAAAACATGTACCAACTTTGTCTCGCAGGATT
ATCATGGGGCAGCAACGACTATCCATAATCGGGTAAAAAACGTCAAAAAGATATGGATTC
TCTGTCTCACTAAATTCACCAWAACGCACCGATTCTTTAAGAATGAATCAGATTTTATAC
TAGATTACGTACTCKTAATGGTAGCGTCACTTGCTAAGCCGCTATGTTTTCTTTAACTTC
CATTTTCGACTTTWTCTTTTAGAAGTTAGGACACCATTACWTCACCCGGCGAGTTGATAR
TATTACACCTTCGTCTGTNNNNNNNCATATGAYAGTATATGNNNNNNNNNNNNATTTATA
TCAACTCTTTTATTAGCGTATTCACTATCAGACTAATCTTGCTCTCCGGGATTATAAACC
TGTGGTAATTCTATAGGGGTGGGAGCCAAGCTTCGGTTGCCAAATCATACCCAGCACCCC
TCCAAATTGCGACTCATCTTTCTCTTTTAGGGGACACTAGGCCTGTAGTAACCACCAGTT
GTCACTTCGGGCGTAATATAGGATCTAAAACAATTGGATGNGCACACTNTGATGGACCAT
GATCATAATATTGAAATTACTACGTCTTCTCGGATATTGCACTTGGTAACTTCCCAGCCC
CGCCGGGGATCACACGAGATCGAAGGCGTTACATAAACTAAGGCCAGTGTCACAAGGGCG
CTCGTTCAGGCGCTTGGAGGCCAAAAGAATTAAGCGCAATGGCTCCTATAGAAAGTACTA
TAATCTTAGCTAGCGTGTTGATCAGACCGTGTTGTAGTCCCAACAATTCAGTTCCGAGTG
ATATATCTCGCCCTACATTATACGTTCTTATCATTGTAACCAAGCGCAGTCTTTCTCGAT
ACGACGGTACACCCGACAAGACTACCATCTCATTATCCAACGTATATTAATTATCAAAAC
ATGACAACTCCTCCTTCATAGTCAAGTCTTTAAAAAGACAATCATCCAATATTCTTTCTG
TCTGTGAAGGACACCTGTCAAAARTCCCTATGGCCACGAGACCCAACCCCCGATCAGGAT
ATTGTGCAGTATTTGATTGAACATGTTGACCACAACATAGTGACAATAAGGATTAATTGT
CAATCGGNTTTATCACGAGGCGACGCCGTGGCTGTCTCGCACGCGTTGTAAGCAATTGGC
NNNNNNNNNNNNNNNNNNACTGCCGCGGTCAGGACTATGATTCGATGCAGATCGAGCCGA
GGGAATACGTATAGGGNNNNNNNNNNNGCGGCCCGTAATSCGGNNNTAGGCTTAAGTCCA
ATGGAATGTGTATTGATTGCTGATTTCATACGCGAATACAGCAARGGGCTACTAAGACGC
TTGTATATAGTGCAGTACGGTCCCCATTGACTAACAGCATAAACAGAAGCGCGACCATGA
ACGGANNNNNNNNNNNGTCCGATTGCGCAGTATTGTCATTTCCCCGAAACCTTACCGATT
ATAGTCCCAATCCGTGATACCCAAGGCAAAATTCTGCCAATTTCTGTCAATAACCCGGYG
AATGTCTGTTACCTTTCAGTGTATGACTTAGAGTAATGGTTGGTCCGCAATACTCCCACN
NNNNNNNNNNNNNNNNNNNNNNNNNNNNNNNNNAAAGATTAGTCCGACTGTATATACCAC
ACCGTTTAGACGAACACCGCTAACCTTTTTGTCATCACTCGGCACTCCCCNNNNNNNNNN
NNNTGCCAGAAGGACATTTAATTAGAAACCCCGGATAGCAAACGTTTCATGTCAACGACT
CTTGTTCTAATTAGAACACCGCTGCGGTGAGCTGGTGCGTACCAAGTCTGATGTTTGACT
AGTATAAGATCGTTCTAATCGTCTACGCAATCTATCGACGCTCCGCGGTGGACTAATTAG
TAGTCCTATCNCTGCCTGGAGCTTTGCAAAACTTCTGCTTCAAGTATATGATACCAATAA
CGGAATGTGTCGTAAAGCTYCNNNNNNNNNNNNNNNNNGGCGTCACAAGTACACAAGAAA
CGCTTCTAGAAAACTCATTGTAACATCTCGTTGACTGGTACATCTTTTTACAACTTCATG
GGTTCCGGTCGAATTGTAATCTGCACGGGAGCCATTCAAGCTATTCCATATTTTTAGGTC
TATTAGTTAATTACGCACGGATAGTGACTATGAAATTCGTCAACTCCTGACTTACTACGG
ATGTAAAATCAANNNNNNNNNNNNNNNNNNTAAAGCAGAAAAGTGAGATGAGGAATATTT
CAACATATGCCGTTGGAGTTGTGTTGACTTTTACCCACTAATTATGTAACTATCGATTAC
TAACCTACACGAAATATACATGAGTAGCCATTCCGTTTGCGATTAATTCTGNNTCGTCGT
CTCAGTGCCTATTCAAAGACAGGAATATAATGAAATTTCTGCTTCAAGCGCATTTCATCC
CATATTTCAAGCGACTCCTGATAGCATTAGAAGTGTCGCTAAAATTGGGAGCGAANNNNN
NNNNNNNNNNNNNNNNNACGCCGTAAACTTATTTTGTGCAAATATGTATATACAATGCAT
TATTCCCCCCAATATACCTGTCTAGATCGCGCAAAGGTGAGAGGTACCTTATTTTATAAT
GAGTACTTGCAAGCCTTTTGACAAAATTAATAAACTAAAAAGTACCTGCAGTCTTTTTTA
TCACATCAAGTNNNNNNNNNNNNNCCGTGTTTGGTCGATTCGAGGGTGCTGGAGAGGGGG
ATAGAGTCTGCTTAGACGTGAAAGGGGGAACTTCGATCTCTACACNNNNNNATTTGCCGR
GAAACTCGGTTAGTGAATACACTATTACTACTGGTGTWCAGTATCCTTTTGAGCCATTAT
TTGTTTGCATACTTTAGGAATGATATATGGATTTATCTNNNNNNNNNNNNNNNNNNNNNT
CCCGTAATCGTGGTGATTTATCATATTGTTAAATACAAAAACCTTTAATTACATCCTGCC
CGTATCGANNNNNNNCTGRATAATAATTTCCTGTGTTATGCAAAAAGAAAGATACATCAG
CTTATATGTAGATCTTTGATCCGTAGGATTTAACGGGTGTGGCTTGCATTGTAATAAATC
GTGTCACTACTGCTAACTCGGCATTNNNNNNNNNNNNNNNGTCAGTCTAATCGGGATGCA
GACCACTGACCAGCGCGTAACTTGGAAGATAAATTCCTTTTCCTATCGCGATAAATAAAA
TTATTGAACCTCTGTTAACACAGATCATTCACTRCAGARTGACATRCTACGTGCGAACGG
AGCAAACCCCCAAGGATTTTGCAACCTGTGATGAACCTCGCTAACATACYTATTATTGGA
TATTTAACGAGGATAGGGAACGTACGTTGTCCAGGGTCGAAATATGACAATTAGACTACT
TATTACGGCATAATAGCGTCTTATCCTTAGATTTGTGCCACCTGCATATACCCTAGTAGT
AGGCGGTTCTCTTGCCATGTAGTCATCTGCCCCATGTGAGCCAACGCCGAGATACTGACA
CGCCCGTGAATGCCAAGGCATTAAATTTCGACTTCGATATATACTGTATGTACTTGTTGG
TATTCTCCATGCCACCTGTACTCCTTCTCAAGGCCGGATTATGCCGTAATGTNNNNNNNN
NNNNNTGGTGGAGGTTATTTTTCTNNNNNNNNNNNNNNNNNNNNNNNNNNNNNNNNNNNT
GGGGTAAGATTCAAATATGTCAAGGTTTCYGTGCACGGGTCCAATGGCTCCTTGTCTGGC
TACTTGCCACAGACGGGACCAGAGTAGGAACTACAGGGCTATGAGGCAAATAACAGGCCT
CAAGAGACTCGCTGCCGAATCACATCGACCCTGAACCATATCCCATTCGTGCATATTTCC
GGCAGGATCAAACCTATTCCTAAGAAAAGATGCATNNNNNNNNNNNNNNNNNNNNNNNNC
CATCAATTTGTTAGCCTGAAATTTTATATATTTAAGAAGATCAGTTCTATAATTTCGTCG
GCGGAAACGAAGAAAAGGGACAGCATTACTTCCGAATAATGAATTTATCCAACACAAGGT
GAATGGTACAGGGTCAATTAGTACTTTAACGAGCATTACGAGTATTCTGCCTACACCGTT
AGGGCCATCCTGTTCTAAATGATGCCTGGCTGACACTGTCTCTTATAGGGGGCTAGTAAC
CAACAGCTCAATATTGGTGGAGGTGCATCAGCATGTTCCTCAGACGATCGTCNNNNNNNN
CCGGGCTCTCCCTCAACAGAGCGAAGCTAGAGTAAAATAATTGCTCNNNNNNNNNATTAA
TATGGATGGCGCACTTTAAGAACGTAGCTCGATTATTTACATGATGCGCAACGATTTTGA
ATATGTCGACACG-CCGCCAGACGTTATGTATCGGGTATTAGTTTGTCCCGGAAATGTTA
GTCCCTAACCCACAATGGCACACGGGTCGGAACCGCTATATTATCCTATCTCACACATCT
GATTCCTTGAGGGATGTCGAAAAATAACCAGCATTCTATAGTATCCCCTCNCGTGATAAG
ATCTCTACCTCGATAGTCCCGAGACGACCGTTTTTAATAACAGTTGGGTACCAGTGGTCG
TAGGATTGAACCTTCTCGTCTAGGCAGTTGGTTCGCGACCAATAATAGTTCGCAATTCAA
ATTACGCTCTGTGTGCAGGTGTAAATCCGTCCTCTCCAACATGCGCGGATACNNNNCGGA
TTAGACACGTAAGTCATATCTTACAACTTGCATAGCTTAMAWKTTGCMWGACCATATCAG
AGGTGTATCACTGGCCCCTAGCGGTAACAACGGCCGCAATGGTTTACATAATTTCTTAAC
GTAAATGTCGGCGATTCGGTGTAAATTTCCACTTTCGGTGGCTCCTTAATAAATATGCTG
GAACTTTCTATTTGAACAAAGCATATTAAGACCTGTTTAAGTAGGTACATCCAATTCAAC
TTCTTCCTATCTNNNNNNNNNNNNAGTAAGATCATTGTGCTCGATTATCAAGAGATGGTC
ACGTATTCAGCTCTACCGTTAATATGTCATCATTTCTTCCGTCGATATAGGTGAGTTAGA
ATGGGTCTTTTCGAGATCTTGTATGCAGATTCCGTTAACATTCGCGTACCGATGAACTTT
GAGAAGCGCGAATCGGATCTGCCTCCAACTCCGATTCTAACTAAACCGTTCCCGTTATTA
TAAGCATATGCAATTTTTGTTKGGATAGGTTAGCAAGATAAGASGAAGTTGGTATAGTAG
CGTCATAGTGTAATGCGATACACCCATATGACGGCCACTCGAGTAATCTAATTTTATTTC
TTGTAAACGGTATCACGTGTATAAGAACGTCAATTCACCAGTACTATGTAGTAAATAGCT
TCAGCCTGCTGTTTTANNNNNNNNNNNNNNNNNNNNATGGAGTCTAAAGTCGNAACATGT
AATTGKCAGGGGGCTTTGGACACGGATAGACGTTAAATTGGGCTTCGGCATATAGGCATC
GTAAAAGGATGCTTGGCAATGACGTACTAGAATTTCGATAAACTGTATGAAAACGCTAAA
GGGAACGGGCTCCGTCATTTCGCACTGCCGTACATTTCANNNNNTAAGACTGGTTGAGTG
CTTATCGAATAGGTTTTTTGATGNNNNNNNACCGAAATTGTTANAATTCTTCGAGGANGT
ATACGCATACAGATATTTATAAAAAGTATATATACATGACGTACCTAATATTCCTCAAGA
GATTGACAGAACTTAGATGTACTGGCGACCGAATCAAGAAGTCACATATTGAGTATCCAT
TTGTGTATATACGAGCGAGATCGGAGGGAGCGAGGGTATACTATCAAGGACTATGTGTGT
TATGGATGTCGAGGACTTATTTTCCTCCTTGTGCACGTTTCTATTCCTTGAGTGGAATGG
GGTTTTGACTACTAACCTCNNNNNNNNNNNGTATATACAACTTATATATGTCGAGATAAA
GAAGGTCAGACACACATGCTCTTCCAGTTGTCTTAGTATCGAGGACATGTATTTATAGTA
TTAGAGCAMTGGCTNNNNNNNNNNNNNNNNNNNNNNNNAAANATACACTCTAAATCGTTG
TTTCTAACNGTCGACCTNNNNNNNNNNCCCTCTTTATCGAATTAGATATGTCATATATAA
TCGATTTGAAAAGGGGCTCGTAATCATGAAATACATAGAGTTCTGTCCATAGACCCCGGG
GCTTAGATCATCACACGGCTCCCGAAAAGYACTGCTCTGCTCAATCAGACGTCTAAATTT
CTCTTTTTATAATANAACAAATGAGAGACTGACATGGGCGTTATTTTGGTAACGTGTCAT
NNNNNNNNNNNNAAGCACACTCTCTGGTGCACTGTTATCTCTAATTGAGCTTGGCGCTTA
TATTTCGTTGTTTTCTACGCATGATTGGCTCTAGAGAACCGGAAATTGAAACCATGGGTG
CCACGTATTATTAAAAACTCAGCAGATKAAGCCGCTAGAGTGAGAACTACCATAAGCATT
TTGTTTTGCTAATATTTTAGTGTCAGTGYTACTACCGCAGAAGCGCCAAAATGAATATAT
AGACTGTGTGTGTAATATAGACGAGGGGAAACTCATGTATCATCTACAGNAGGTCACCAC
GCCCTRTCCACCGGTCCCCATCATCCTTCCTCTCCCTGCAACCAGGAAATTTATGATATG
NGGATCTCCACATCATTGCCGGAGCACGTGGCAACAAATAGNTATGAAATACCCGTAAGA
AGTGACGGCGGACTGGAGGTYGAGTAGAGCAACTGNCTCATTGACCAAATTTTAAAATTT
TTCCCATATTCCGTATATCATCATCAGCAACATAAGGACTTGTGAGTGGCAGAGCTATCG
TTAGGATCGCCCTATCTTTCCATAAGANGACTTACTCTCATTTTCAAGCTGGATTAGAAT
CATAATTCTTAGACGCATGACATTTTAGGTCTATCGCCTTCAGTAATCTGAGCAACAATA
TATGGGAGGTCYCTCTGGAGCCCTACTGCGCCCCGGACTTTCATTAGCAATATTAAGCGA
GATCCTGCTATGTTTGATACACAGCGCAGCACTCCTGCGATTGGATTAACCATTTGTAGT
GACTATGATCATACTTCTAATACTTCTAAGGATTGAGCCAAAGTAGGNNNNNNNNNNNNN
NNNNTTTACGCATATCTTACCAGAGACGTCCCTCCATTCAAAACCCCTGTCGGATNNNNN
NNNNNNNNNNNNNAGTTTCATTTAAGATTTTCTCGAAGCTTGAGGTGTTTTGTAGTAGAT
CGAGTCATCAAAAGATCGGAGGCTAACAGGTATCATTGGAGCATGAAGGAAAACCAGTTG
CATACTCKTGCCCCCCGCGGAACCTAGCACAAACACGTATCTACACTCCCTGAAGGCGTT
ACGYGTCTCTTCAAGGACTAGAANNNNNNNNNNNNNNNNNNNNNNNACTAAGCAGTGCTA
ACTAGCAGGAATTTCGTGAATTATGGGACTTCGCCACGCAATTTGTTATAGACATGGTAT
AGTTATCGGGCTTTTAATGACATATACTGATATTTCGATTCCCTAATGTGTTATGTCGAG
GGCGGTAGGATATATCTGGGAGTAGCGATTGCTTAGAAGTTGCATATAAATATTCTAGAG
TTTTTYTGTTTTGCAATTTGTATTGTTGTATTCTGTCKCAGAAAATGCACTACTAGGAGC
CAAGGGTGCAGGAAACCGATACCGTTACCGGCGGGACACTGAGNTGAAGCACTTTTGGCC
GTCATCGGTGAGNNNNNNNNNGGAATTTGTTTAGTCGCTATCAACGTTTGTTGCTTATTA
ATGGTTGAACGATGAACAAGACGTACTCGTTATCCAAAAAGCGGGATGATCCGTTTTGGT
GTTGTATTTAAGTAAGTGATTGCTCCTCCAATATGGAGAAATCGGTACTGAATATCGAGG
CCTACACGAACGSCACGAGTGGCTCTAGGCCTTGCCGGAGTGGACTTTAACTTCAGACTA
CTTCGGAACGCGGATTGATAAGTTATAGTCTCGATAATAATATTATACGTTTCCGATAAA
TTACTGATAACAAGTTAGACCAGCTCATATACAGATAATGATAACGCGCACACGAGATCG
TAAAACACGCATGTACACAAATCCTTTACCACGTGATTATTTGAGATTGCTTAGGGTTAA
ACGTAGANGAGTCTCGGAGACAAATTCACACGAGCTAGCTCAGGGGCTTTTTTGAGGAGC
GCTAACGACGCCATACTCGTCTTTCGGGATCTAGAAAGTCCAAGCCCTCTTCCAGTAACG
TAGCACTGACTGGACCGAGATCATAGTAGCAAACCTTAGTATAATGCCTGGAAAAGCGTC
ATGCATTGGTAGCCAAGRCAGAACTCGGTCTCCTGTAAGCGCAAGATACCCACGGCCAGA
GCTGCCTTGGCTATGAGTACATCTATAGGCGTTCTACAAAGTGTATATACAGGCATTCCG
GAAGAAAAAGACATTNNTCGCTCTTTCCGAAGTGACCAGATGTGTGGGGTCCCACATTCT
GTGAACCAACAATTTCAGCATTCTCCCTTGTCATACGCCAAATTACCGTAAGAACACGTA
TTGTTCCATCATTCCGAAGACCTAGCAAGTTCGATGCTCTCGAAAGGCTTCTGTTGGGGT
CGAATAGTCCATGAGGCTCCAGTATTTGACACGATATTCTTGTACTTATTAGGGGATAAA
CGGCCCGTTGCGTACCGGCCNNNGGAGCCAACTTCAAANNNNNNNNCGGGCCGCTAGAAA
TTTTATATTAGCTAGTAGGATTGCGAGTGGTGCCATGTTATGAGGGCAACTGACTGCGTT
AYCGTAGACGTTTCGGTGATTTCTGCCTTATGTTACTCAACCGTTACATGCGGGTAGCGC
GTGTCAAAACGACATAACGATCGTAATCGAATCTTGAAGAGAAGTAGAGAATTACTTTGG
TCTGGAGTNNNNNNNNNNNNNNNNNNNNNTAATCTACAGAATGAYTTTMCTGCATTTYTC
CACTGCTTCAGCTACATCCCCATTAGCAGTTAGTCGGACCTGACTCACAAAGAGCTCATA
GCGGGTGGTTCTAGGAAATYCAGCCAAAACAACCATTTACGATGCGAATATAAATTTCAA
CCATGAACGTGCGTGGTTGATACGAGAGTTACTAATGCTGCTCATATATTCAAACCTAAA
TTAACACCTCTTTGAGTTCCGCCCCGCCTAGAACGAGAACGGCACAGCGGATCGAACAAT
GCACACGTCCTTAATTNNNNNNNNNNNNNNNNTATGGCAGCCTAAATGNNNNNNNGAATC
TGCATTTCCYGATTCTCTTCGGGCAKGCKGTTCGGGYGGTCGCTCATGGGCGCGGGAGAG
TGAAGCTGAAGAGTGTTCGGCTAATGTAGCATACGACCAGTTTATGAAAATGCTTCCAGG
TNNNNNNNNNNNNNNNNNNNNNNNNNNNNNNNNTATCATCAGCAGTGTATATACTGTGCG
GATGCTATCCGTGGACAGGGTAATATTACGAACTATTGATTNGGGAGACGAGGACCGTTT
CATCAAATACGGAGCCAAATCTTCAGATAAGTTTCGGTTACTGCTTGCYGCAAATATGTA
GGTCAATCTTCGTAAAGATCAGTTCGACCATACTGGCTTCTGAGCTCACCGGATTATCAA
AAAGAATCTAGGTGGGTTATCATTTTTATGCTCAAGATTTTCTGTGATATTTTTCCTTAT
AGCACGCTACGTCTTTCTGCTCACATCAACCATTGTTACACTGGTAACGGTTAGTGGATC
CTAGCTTGATGTTCGAAGGACTTTATGTCACTTAACGCTATTATCTTTTGAATTTACCAG
GGTCCTATCGGANNNNNNNNNNNNNNNNNNNNNNNNNNNNNNCTCTCGTATGTCATTTTG
ATTCNNNNNNNNNNNNNNNNNNNNNNNNNNNNNNNGCGGTTTCATCAACAAGTAGAGTAA
AGATATTCACACTGGACAATAAAAAACACAATGGCATTCTCGAAATAAATTTATAACTTA
TGTTAAGATGCCGTGACCATACTTGTTNCTGGCCATTGTGACAAGAAGTCATTCTACAAA
CCGCTCCCCGGGAACGTTAGTTACAAGCATTAAAGCGTCTGTTTGACCCGATCAGATTTT
ACTRGATATTAGAATGACCAGACGATGTTGTAGGATCTTCTGTGGCACCGGTGGTTGTGG
AACAATTCACGATATATTAGANNNNNNTTGAGCACTTTGTACACCTATCTCTCTTCGCAT
TTGCGCGTCACATGCGAGTAGGAGAGCNNCCAATGNNNNNNNNNTGGACTGGATAAAAGA
CATAACTCATCAAGAGCTCCGCGCCACGTAAAAGTTATCGACCCAAAATTCGGTCTATGC
ACTAGGAGCCGGCGAGACTCTTCAGTTTTATAGTCCCATATTATCGTTCTGCTTCGTTCA
CATGCCGTATCAATGCTTTGAGTAAGATACTGAGAACTAGGACCACACAACAAGTCGCAT
TTAAGTATGTGCAGGATGTGCGCTGACGGCAGAGTGTGATTTGCTACAGGCCATTTATTG
CTCGGATCATATATAGGATGTCTGGAATTTGGACCTGGGAATACGAGAANNNNNNNNNNN
NNNNNNNNNNNNAATCACGTAGTTTGATATGATACTCGACGGACTAAATTAGCAAACTGA
GAAAGCTGTTGGGGTATAGCGTTTTTTTTGTAAGCGGTTGTTCGGCATGATAATTCTGCA
TGTCAGGTTAGCAGCGTTTTTAGTCGCAAATTCTCGGGTCCGCGCAGATACCTTTGGGTT
CGTGTTAATCAGGTAACTTGTTTCGTATGTTACTCGGTGGGTATCTGAGAATATATTGNN
NNNNNNNNNNNATCAGTTTGTAAGACTATAAGAGTATCGCTGTAACTCAGCTTAAGTATG
CGGATAACTAGTCACCGACCATAAGTCGCATAAATTGGTCTGCTAGCGGATTTTGAGATG
GCGGTAATCCAAGTTTCGGGCCTTCTATATATGAATCTATTTACAGACTTTTGTACACTA
GGGAGTATGTATCGCTCTCGTTGGTTCTCTTCCGCGTTCGTTCTCAATTTCCCTGAAATG
TTCTTTCAYTGTAGCTGAATCAACATTTGGTTAATTTGCCTAGGTCAATTTTGACTAAAG
GAAAGTTAGCAGGGTCTAAGCTATGGCTCAGCATGTCTGATTTTAACTGCAAACGTGAGT
TAAATATATCGCTAAGTACCACCTTAATAATTAATGTTGTGGATAGTTTACAGCGTCACG
ATTTCCGTCGCCGRTTRCNATATTGTTATAATTGTTCTTTCCACATATACCCGGTTACGG
TCATTATTAAGTAGGGATCTTCAGTTTTCTTTTACTCCCTCTGCCTCCTTCTATCTGCAG
CCTCTTTTCATTTACGGTTGTACATCGACGTCCCCAATGGACAGCCATTAGATCAGTGTT
GCGCTTCGCAGCGTCCACACGCCTGATAGGCGATAAATGTCTCCGATCGCGAAGTTTGGC
CATAAGAGCAGGGTAGTTCAATCTGGTTATTTCGTCCTCTCTGGATAATTTCAATGGGAC
AAACTAAGCTACGCGAACGCACGACTATTGTGTGGTGAACGACAAGTCAACCCCGCACGT
TAGTCCAAGAAACTAATCAGCTTCCAGAATACACTTAATTATAACGTACCCAAGGCTTAA
AGGATACCGGGCGAGTCTACGCTTGGTTAGGTACACTGACCCTTTAATATTAGCGTGATT
CGGAGTCCCGCCCCCCCCGCACATAAATGTACAAAGTCTTTCGTAGAGTCAATGGGACCC
ACAYCTTTGTGAGGGACGTATAGAGAGCAACGTAATCATAGTAGCCTTATAAAAGTACAA
TCGATTATATTATAAAATTGGATRTCCGACTATGCCAGTACAAAGAATATGCCGATTAGG
CTAGCACGGTAGTGTGTGAGAAATGATGAAGGAAGGTGCCCTCCTAAGGCATATGGATTT
AAMTCGTTTTAGTCGGACTTCCNNNNNNNTTAGTAGAGGCATCATGTGNNNNNNNNNNNA
AAGAAACTAGTTGGTCGATTTATGAGGGTTTGNNNNNNNNNNNNNNNNNNNNNNNNNNNN
NNNNNNNNTCTAACAAGCTCGCTTAAGGTAAAGTACCCCAAGTTAACNTTGTCCGCAATA
TCATATACTGTSCTTCTGGCTCAGGCCCACATCTGGGAGATTAGCCCTCGGGTAGTATTC
GCAAGCTTGCAATTTTCGTGGCTAGAYCCTACATACATCTCCTACGTAATGTTTGGATCA
TAACCACTCATAGCTCACACTGGATACATYGAGGTATATGANNNNNNNNNNNNNNNNNNN
NTGCAGCACCCGCTCGCCTGCGTGAACCAATACGACAGAAAATACAGAATGAGATACTGN
NNNNNNNNNCAGACGAGTTGCAGAGCTAGCACATGTACAACAACCTAGAGACAAAAGATA
AGCGGTTCTCTATGAACTACGGATGTGATAGCATGAATCCTTCCTTACTTTGGCTTTGAC
TAACACTCATTTTTCTGGATTACTGAAGGGAAACTAATATTAAGTATTTTACTTGTTTCT
TCCCGTAATAATGACAAACTCTTCTTGTTGGCCTTGTACAGTTAATGTACAATAACTTAC
CTATGGTCATTNNNNNNNNNNNNNNNNNNNNNNNNTTTGCTTCTGATTAGTAAGGAAGAA
GACTTAATTAGAATTTGGGGATACGATATGAGTATAACCCATTAGACAAGCAATAAACNG
TCACCCCCACGCACTTATTAATAATATCGTGCTACTTAGACTTGTCTGCTCTGGCGAAAC
AAGATAATGGAGTGATGGCGACCTAAAAAATCCTTAGTAGTGAGGTTTACCGACGATTGT
GTAGGACCCGGCCAAATTACACACTTACTTGTTTGGTCACTAAGATTGATGTTACAGTCA
TACGTTGARCTGCGCTTGCGCAGCTGCGAATAGGCTTCGTTGCGAACTAGTCCTATGAGT
TCGGAAGATTTCAGTTCGATACGTAGGTAAAGGAAAGGTTCTGGTATACTAAATCCATTA
GCAACGTAGAAATTAACCTATGATGTTGGAAACGCAGTTCTGCTACTCTTTTTTATTTGT
GCTACCCCAATGTGTGATAGCATAAAATCATTTCTCGCRTCGCTCGGTTGAAGAATTTTT
CGCTCTTATGATGTCANNNNNNTAGCCTCTTAAGGTGTAGTAAGWACAGTTTGGAGCATC
ATGCATTGGTAAAAAGAAGTGTGTCTGTTGACTTTTAGCTCGACCCAATACTATCTGTGT
ATGAAATATTGCTCGAGTGATACGATGGATAAGACATATNNNNNNNNNNNNNNNNNNNNN
NNNNNNNCGTATTNAAGAGCAGAGWRAAYCCTAATAGRATTCTGTCCTGGATTGGGTCGT
TGTGGTTCCCGCAAAACTTCGGTACTGGCATTTCCTTCGAACAATTCATCCGGTTCAAAT
CGCATTGAGAGGCATTGATAATTTACGATGTCGAAAAAACCTCAGGCTCGGTCAGGTCAT
CTGGTGAGGCGATTAAATTGCAAACGGTAACCTCAGCTTACGTGGGTTTTCAGAATTCAG
CAGATTCATGAAGCTTAGGCTCTCTCTCTATACTTGTTGGTGAGTCGTGGGGTTATAGTC
TTAACGCGTCACAGCTTATGCTCTTTGTCAGACTGTCGCAGATGTCTTGGCGAGAGTGTA
AAGAGATGTTAATGGTAATTTGGTTATACCACGGATCCTTTTCTTCCGGAATTACTTGTT
TATAANATGTTTTTATAACTANNNNNNNNNNNNNNNGAAAGTGGGAAACCATTTCTTAGC
CGAGCATTGTTARCGATTGAGCGAGAGGATAGCTAACGTAAGACAATTTTGTTACTCTGT
CCTGGTGAGCGCTCAAGGGTGAGTTATTCTGGTCAATTGCACTTTAGCCACGTTACGCTC
AARAGAAATCACTCTTGGCCGAGATTTCCTACAAGAATGAATCAGATGTTTAATATGAAC
AAAAAAGAGGATAAACAAGCGGCGTACCTTACAATACGTCCAACACAATACGTGATTGAT
TTAGCACGCATCTGTTTATACTGACGCTTCCGGYGGTYGGCAGCTTGAGAACACAGAAGA
GCGCATTCGGGCCGGATTTAGTTAGAATGGTATCTACACTAACACAGCTAAATATAACCG
AACGTGTACAAACTAAGTTCTACCTATCGCAAAAGCCCCAACYGGCAATGCGATCGTTTC
CTCGAGTTAGAAACATTCCTTACATAGCCAAATATATCACCCTATTTWAGACTTGTCTCT
CTCTTTCTTYTCAAAGTGATCGTTTTTTAGCGACCAACTTTAGGATGAGAACGCATTAGT
TACGCCAATCGTTGCTTCTCCCGCGGTCGGGTCATCATTAGAATTTGGGGCGGTAAAGGA
TSYYCAATCCTGCATGTCCTCATGACTAGTTAGGTCTGTAATCCGACAGCATAACGGTGA
GCACTATGTTATAAAAATTACCGCGTATGCCATTTACTTTTGACAATAGGTGGATAAACG
CCCGCAAAGGGCAATATTCACCTGANNNNNNNNNNNNNNNNNNNNNNNNNNACGGTGCTC
ATTTTCAAGGAGAGAAATCGGATTCTTGGGNNNNNNNNNNNNNNNNNNNNNNNNNNNTAA
TCGAAGTCGGGATCCTATAGGCTATTGTAATAACTGTGGCAAACTCACTGTTATATATAA
GTCCCTCTCCACAAGATTAGGGAATGGATACAAGACGTAAAGCGAACGTAAGTCGAGTGG
CACCCCACGGCTAAGCTCCCACGACCTATGTAATTGCTTTGGTGTCAACTCTTATATAGA
AAGTATCTAAGGCCTGGGTGCTTTGTCTAAAGTTACCAATTCGTATTTAATCTTGACAAT
TGCATGGGCTTGTTACAGATAAAAAGAATTACTTCGGTACGAAACGTGTGCTTCTATTAG
GCCACAATTATTTAACATAAAGTCAAGCCTCCTAGAAAAAAGAAGGGCGCAGTTTGGGGC
GTGTAACGTCACTCATGGTGAATACAACNNNNNNNNGCCTCAGGGTCTCACGGATATATC
AAAGTGCCCACTGGTTGAAGGCCTGCGTCTATCTGGGTNNNNNNNNNNNNNNNNNNNNNN
NNTCACATAGCNCTAGTCATGAACTCTAGTAATGACATTCAGCGTAACATACGTTCGGGA
TAAACATTAAGGATTGTTAAACAAGAAATAGAAAAAGGCTTTTCTTTTATACGAGTGCNG
TAGCCCTGACCGGTCCTCANNNNNNNNNATCTCCCAATTCCAATACTTTATCGGATGGTT
AACATGGGGGGCGGACCTCGTTGCAATATCAATTAGCYGAGTTGGTACRTTTACCTTAGT
TGATAACGCAGCATCCTATAATCCTCTGCAACCACGACGCCTCGACGCGCACTTCTCACG
ATCAAGTGATTAAACAAACAGTCGCTACGCGCTAAAACGGAATGACAACTCGAACCGTAA
TGTTATATAAATTTCCNGACCCCAAGTTGTACGAACCGGTGATGGTGTAATGATTTCTTG
TAAGATGTACGGTAACACAATCKTCAGCTAAGTTTNAACATYYCTCCGTCAATAGATTAG
GCACCGAGACTTTAAGCGCAGCAAGATTATCGTCTTCTAGTGGTTTTACTGNAATAACAA
CTCAAACCAACCCTTTANNNNNNNNNNNNNNNNNNNNNNNNNNNNNNNNNNNTACGATCC
T
>C_mauritiana_Makes4
ATTCCCTATTTCAGGTCACCTTAAAACGGTTCTACTGCAGCCATGGCCATTCTGTGTCTA
TTCCCTTCANNNNNNNNNNNNNNNNNAAATGATGTATTATCATAGTAGGCGCTCACTTCA
TTATTTGCCAGAAYTCTCGGCCACTACTGCGGCATAGCCTAACGCAACCTTTAATGTATG
ACTGAAGCAATCAATGCAAGCGGCTGCCTTAGAATCTCAACTCATGTNNNNNNAAATTTG
GACAATATTCAGCTGTCTTCACGTACNNNNNNNNNNGATAAGCACTCACGGTGGCTCTCT
GCTTGGGCGCACGATTGGTAGAGGCCCGCGGGATGAGTGGGTAACAGGTCTGTCAGGACA
GTCTTTCCATTAAAAATGAAAATTTTACGCTCGAAACGGGGGCGAAATGAAAGAGGTAGC
TATCGTGATTACTCGACGCTTCTTCGGTCTGTAGGTTGTTTTTTGTGTTTCTCATTATTA
TTATAAAATTAATNCACCTGTCCTAAACTCCAAGGAATAAATAGGGTTTTTCCCGTCTTT
TCCATTTGGGAAAAATTACAGATACGTAAAGTAAGTTCATATTATATTAGTCTATCGCGA
GGCTCTAAAACTGGTATTCCGGACCATTGATTGCCATTCGTTCATAATGTTTTTAGTTGT
TCAGGCGGGTAGCGATTACTCGCTGCATGAATTCTTTGAGTAGGGGACGGTAAGTTGGTA
GTGAATCCGAGGGTGCCGGAGGGTTTGGTCTGGACGCGCCACCTAACCAAGTCCTCGGGA
AATGAAAATCTATCCAGGAATCACGTGACCCCGATGTTCCAACATACTTATTGACATAGA
AATTCCACAGTAACTGTTTGTTTTSCATCCGTCGATGTACTAGCATAATCCGTAAAATTA
ATGTAGTTCTGTGAGAGATAGCATTGAATAGCAACTGACCTCATTTCAATGCAATTACAT
TTGYTAAGTCTACCACATCGGCCGATATGGTCGTGACCAGTCGTGGAAAGCCCGGGCACA
AAAAACAAAGAAATGATAACATATTCTGCTTTAGTGCCTCATATTTATATTGTTTAAACG
AANNNNNNNNNNNNNNTGCTGTTGGCGTCATATACTCTCATTTCGAACCTCAATACTAAT
TGTAACGTCGATGACGGTACTAGTCACCGCTAATACACAGAAGACAATCCCATGAATATT
TAACCGTATTGACTGTATTGGGAAAAAACAATCCTTTTTAATCAGATCTAATCTTTAGTA
GAAGGGTATAACCTCGGCACCTTATCAATATCATGAATGGATGGGTTACTAGTTTGCAAT
AAGGGATGTCGTTTTTTTTTATTTTCCACAGAGTGGTAACGATGGTTATTTGGAAAGTGC
ACGTTCAATTCTGGAGTGGTGAGCNTATGCGGGGAGGCATTGGGCGATATATATCATATG
AATCGATTCGGATGTGGTACTGAGGGGAGTACCATCTCAAGTTCCAACAAATCGNNNNAA
ATACAGAGTCTCCAATAAGATTTTCATTTATCTTTTTAAGCAATTTTCACGACTGAACTG
GTTAGGACTAGCATGGCTTCGAACGTAGTTATATGTAGCGGTCGGATGTCTTAACGGTAT
ACCCGGCGTTTCTCTCGCGTCGAGGTCGGTCAGTCCCGAAGTGTGTCCTCACATGTGGCA
TAACGATCGACCCATGTGTGATTGTCGAAGAAACCGCCCACAGTTAAGAGATATAACATA
CTATAAGTCTAAAGTTCGGCCTAATAAGCTTAAACAGGCAAGAGCGACGCGATGAATCGC
GAGATACTGTAAGTGGGGAGAGGTATACAGGACTGACTCTCAGTCCCCGGATTAACCACT
GATCGAACTAACCGCTTGGGGAATCAGCTACCCATATTAATCGTTCCCTTCCCTGAGCTT
TACCGAAAGCTAAAGTATTGTGAATTGGACAGAGCTAGGATTACTGGGGTGTCTACTGAA
CCGAACCACAATTTTTCGGCGCACTTACCCCCTGATATGTTCCTATTCACAGGGAGGATC
TGTAATTCCTGTCTTACTACCAANNNNNNNNNNNNNNNNNNNNNNNNNNNNAGTTTAAGG
GTTGTATATGACTGTAATGACTTAGAGGTCTCGTACGGAGAAATGCGAGAATATAAGATT
TAGGACAACTACATGATTGTTCAATTACACCTCAATGAAGTCAGGTACCCGCAGGCGGCT
CTTAAGAAATATGTCTGCACTTTGCTCTGGAGACATGAGACAAAAATAAGAAGTATTACA
CCCGGATAATCCATTAAGCTTACGGCTGTTACTACTTAAATGATAANNNNNNNNNNNNNN
NNNNNNNNNACAAACGTTATAACATGAAAACTACAATATATAGACGNNNNNNNNNNNNNN
TAGTAAAACACCGAAACAAGTCGCCGATGGATTATTACGTGCATGGTACACGACACCCTA
ATGTTGTTCTATCAACACCGGCCTGAAGCGCGCTCWGTCGCATTGNNNTTGAACTTTCCG
AAAAGTAGTAAGAGCATTACAACNCTAACTTAYTTCGGACCCGAGAGGACAAAAGGATTG
TACCGTTTGGTTTTCATTGCGTTGTCGGCAAAAATGGGTAATTAAGTTAGGTGAAACCAT
CCTTTGGGGGGCAGTAATACCAACAAAAGTGTGATGAAGTTAATTCACGCTCCGAATTGT
GTCACCTCTTGGTAGAGATATCGAGCACGTAATACGATGTTTCAATATGTCGTGGTAGAG
GACAAGTTGAAATTTGCGTATTACATTATATAAACGAGGATATCCTAGAACAGTTTTAGT
TGACGTCCGTTATGGTTCTACGTGATCCATCAGCGTGAATACNTATATATAATGATACGA
TTACGGTATACGTAGAGAGGGAAAATATAAGCTGTTCCAGTGAGCAAANNNGTACGTCAC
CCTACCNNCGTTTAGNNNNNNNGATGCATGGGAGCCACCCGAGCAATTTGGATTTTCGCA
AGGAAATGACTTTATAAACAAAGATATACTCCGGAAGTCAAGAATACTATTCGTACTACC
AATTATTATTGAGTTAGTAGTTCGGGTAGAGAGTACAGGTCNNCATTTCTGATATTTTGA
TAGNGATACGANNTTACACGCATACCTAGATTACCATCATTCAAGAGTTAGATTCACAAG
TGATAGTTTGTTTAAACCTGCCATGACTAAAACTCCGGTGTATGTTTATTATTACTGTCA
TTAATNNNNNATACCGATACGCCCCATAATGATGACTCGGGCTTTGGATTTCTGCTGTCA
ACGCGGGTTCTGTATCGTGGTAATAACAAGTTTAATTGGCAAAAATTTCGTTGAGCAAGA
TTAGAGGTCGANNNNNNATGTGTCCACGTGTCTAAGATTTTTTATTACATCCATCTAATT
CAAAAGGTACGTAACAATCAGTTTATAAATCTACGCTAAGAGTAGNGCACNGGCTGGAGA
TGAAAGAATTTTTACATTAGTGTTTTGCGCCAATAAAATGCACCGAGGCTATAATACAAC
GCGACACGGGATTGAGCACACGCGTCAGCTAGAGATCGAAGACAATTTATATACGAACAT
GACAGCCGGCACCGATCAACTACCTTGTGAGCTTGACGGCAAGCCGGTTCGATTCGTAAA
TGTTTTTTTTTTCTTAAATACAATCTTTTGTCATCATTTACCTTAAGACCACGAACACTT
ACGAAATAGTTAGATCTCAAAATGATACTGATTATTCCAAATCGATAAATAAGTTACCTT
ATAGATGATAGTCCGGCTGGCGCTGATCGGTACGACTGTTCCGACCTCTGTCACTTCCTA
TTCTATAGAAATGTGGGGGGTTCTAAGGCTGCCACCAAATTCTCTTTTCATGTTNNNNNN
ACGAGTAAAATTGNNNNNNNNNNNNNNNNNNNNNTTGTGGCTKGCTGCGCCATCCAACGT
TACTCTATGATCACCCTTAATGGGTTCAAGCCGGGTTTATATTCGATAGAAATAAAAAAA
AATTTGTCGTTTTTATATTTCCAGACAAGCACCGTAACGATTGGACAGAAATGCACTACA
CACACGAATAAAGCAGACGCAATGTAAGACTCAAACAGTTGATGTAATCTTTTATGCAAG
TATTAAAGCAGCGAATAGGGANCCTATTTATAATTCTATTTATAATGCCTCTTAAAATTA
ATATCTTACAAAATTTGAATTTTCATATAAACATGTATGGGATTGACACTAGAGTAAAAT
CTTATTCAGGTAGTCGGTTTTTACCGGAGTTAAGGAATATACCAGGTATTGCATTATCAT
CCGCATTTACACTGTGTGATAAGGAGCGCCTGTTAAACGCTTAAGATGCACCTAAGATAG
GTAAATAGCGTTGTCCAAGATTATCAACGTTAGAATGAGGATGTCNGACCGAGGGCAAAT
TACTCATTCTTGATTCTGCCTCACTAAGAAGACGAACTCCTACCGACGTGCTTATCGACA
CTGGCGATCCAACGGGGGCGTGARGGCCTTCTAAGACCATTATTCTCTTATTATATAGTT
CGGCAAATYTAGACCGTCGTACCGGTGGCTATATCCACCAGAACCTGTAAGGCAATCTTT
TCAACGTGTAAAATCGTGCTTTAGCNNNNNNNNNNNNNNNNNNNNNNNNNNNNNTGTATT
TGGCGACCTATTTCCGCATTTCTATGTCGAGCCAATCAAACTAGGAAAAAGTTAAGTGAG
TTTGCAGAAGTTAACATTATTGGATCTACAAAAGTGGTCATGTCCGGGGGATCGTGTTTT
CTTCTTTGCAGTCTATCATTGCCATTCCGAAATCCACCKAAAGGTACTTTCAGAATGACA
AAAAAGCTTTAACACTGTCCGATTTATTTGACTTCACTCTATTGGTATGCGTANTACTCC
CTCCGCTATCGAATATCTGAGMTTTCTATAGGTGAAAACGAACCNTGTGGAGGGTTGTCC
TTGGATAGTGCTCATTGGTAAAACNNNNNNNNNNNNGGTTCGCTAGGTTTAAACATGATG
TACTTTCCATACAAGCGTCCTTAACAGATGTCGTAGATTAAANNNNNNACGCATATAAGC
ACCGGGGTAATTTCACGGGATTTTAGCGTTATTGTTTTTTTTAGGAATATCTTCCCCCTC
TTGTTCAAGGTCAGGANNNNNNNNNNNNNNNNNNAAATTACGCGGGGTTAAGAGTGCTGA
CAGTATTAAAGGACATTAANNNNNNNNNNNNNNNNNNNNNNNNNNNNNNNNNTTAGGTGA
CTTAAAGGTTCTCCACAAGCCTGAAATTCTGCCTTAAAGGCCGGTATCATTGGAACATAT
TGGTCTTCGCTCCTATTTAAATTTAATTCNNNNNNNNNNNNNNNNNNNNTGTAAGTTACT
GAGATCTAGCGCANNNNNNNNNNNNCGATTTAGATCGGCNNNNNNNNNNNNNAAAAGCGC
GTTACTGCATATGAGATATTAAGAGAATACATAGAACAAGCGGCTNNNNNNNNNNNNNNN
NNNNNNNNNNNNNTTACAGTCAGTTATGTGTCTTACTCTGATTCACTTTTAACTCAGGAC
TTGTGTATAAGGATCAAGCTTCAAACATGACATCTTATGTGCTTCGAGAAAGTTATCGCA
TATGGTAATACAATAAGATTAGGGGGTTATTTTGGTCTTTGTTCGGCCATATTGATTGGG
TTTAGTAAACTGTCCCATCCTGAATTGTTAAGTTTTAGATACACTTCATAACACGGTTAT
CCTTTCAGTTAATCATTATGCGCTGTCTTAGAAGGGGACAAGCATACACGAAAAATATGC
CACTCTAACGAAATTATAAAAGTAACATACANNNNNNNNNTATCAAATACCGAGTTCTGT
ACGCATAGACACGGACCACGCGCCACTCGGACGAAATACAAAAAGCCGCGAGACGTCACG
GAAAATACTGGTGGGCCTAAATCGTTAATGAACGAATATCACAATCTTATATTAGGTTTG
ACATCACTGCCGTGTTACTAGGTATAATAATTGTGATTTGGCTGCAATTGAACAGTATCG
TCTAGCACTCTTAGACAGCACTAATTTCANNNNNNNNNNTACGCGTGTAAGGCACATCAG
TCGCTTAAACAGCCCGGGATTTTTTAATAATATATATCTGTAAGTTAATTCCCCTTAATT
CCGTGATCGATGGGGACTGCCTTAGTTTGGTTGCTTTTCTGTCACTACANTCTCNATGGN
NNACTAACANNNNNNNNNNNNNNNNNNGTATAGAATCACTGCATTATAGAGAACAATGGA
CAAGTCGAATACGAGCTCACTGAATGCGAGCATCCAAACCGYGGAGTAATGTCNTGTATG
CGCATACCTGCCTACGRAGAGTAACATGGTGACCTCACTGCNNNNNNGTGCACAACTCGA
GGGGAGTACGAGTAAGCAAATTGGTCTACATGTTCGTATATCATTACACTTGGGTTAATT
ATTAGTCTTTTCATGGCATCATACGACAGAGGACAGCGTGTGCTATTATAGCACCTCTGG
TCGAGATATTTGAGAAACCAAATATCAAGCNNNNNNNNNNNNNNATTGTCCCTATGGAAG
TTGAGAGACCTATAGATAAATCAAAAAGGAGGATGAATATAGTAAGGAACAGTCGCGTTG
TAATGGTCGAGACGCCTAAACAATAAACGTGGATAAAAAATAGTGAAGTGTTTTAACTCC
GCAGCTGTTGTACGAGACCACTCTTGTNNNNNNNNNNNNNNNNNNNNNNNNNNNNGCGCA
TTCGCAGAATACGTGAATTATACCCGTCGCTAGTAATGGACTTTATTTAGATTTTTGAAT
TACTACAGATTACCCCTTATCCGTCCGTATACGTCGACGAGACGATTCAGGCATCAACGC
TGGTCGAGTGGGTGGTTGTAAGCTAACACTTTCAGGTGCTCAACTGCAAGATCGTGCCAC
AAGTTGATCTTTTGTGATAAGCGTCAACATCAGCGCACACTTCTAGCGCGGTGCGTATAG
ACCGCGACACAACAGTAGCTAATCACGGTCCTTTAAGACCAGGAGTTAGCCTACTTACAA
ATGAAAGTTGTATTAATATATACTANNNNCAATTACGCGACGCCACCTATGTTACATTTA
CTATAAAAATACCTGAAAATGGACCTACTCATATTTGACGAGCACGAATTCCTGTCGTCA
TCACCTCGTCAGCCGAAGGGGGTGGAGTTAGCGACAACYGGGCGACACTTGTTGGTCAGA
AAGCAATAGAAATTGTAGTGAAAACTGTGTAGCTTAGGACCAAAACACATACATATATCT
TTCATGCTAAGATCACTGCGCTAAAGGCCCCATGGTCAATAAGAGTACTANNNNNNNNNN
NNNNNNNNNNNNNGTGAAGTGTAACTATCTCTCTTATTGTTGTAAGTGGTGAGTGTAAGA
ATCCACTAAGGACAGGTGTCCGTATAAGCTACTACGGTACTTTGGTATGAAGATATATGA
CCTTGTATACATAAGTTAAACAGAGAGACACCCTATTGGTAGTATGCTATTAGTTGTTAT
TTCTTTACAGCTAATAAACCATTAACTTTTAATCCCAACATTGAAAAGCACATACAGTTA
AGACCAAATTGCCGGAATTAAGCTGRCTTTTGGTGTGCCGATCATGAGTGTATGACATTT
ACGAGACGAGGGACAGAACGTGACTATTCTGCCAGTAAAGAAATATAATGTTTAAGGTCA
ACGACNCATTGGTAACAGCTTTGATACTCACTGTTAGCGTATCCCGATGACCTAGGGTCA
ACAATCAAACTGTTCCATGTCAGTCAGGAGGTTAGCTCCCGCAGCTAGCTGATCGTTAAA
CGCTCAATACCCTCGACCGGTAGATTATATGATTCAAATTATGCAGCCTTTGCTTCAGTG
CCAAGTGCTTTTCGGTATACNNNNNNNNNNNNNNNNNNNNNNNNNNNNGGATCTATGATA
AAACTCCAGTCCCCCCGATTTCCGGATTAGTTAGTATGGTTTAACGAAAGCAAATCTTCG
TAGTTNNNNNNNNNNNNNNNNNAGGAAGGGAGTATAATGGTAGACCATCATTAGCTCCGT
GAGTAATTTGAGAGATTGTATTCCAGGACATAAGTCCTAGATACAAGAGAAGCAAGTAAC
TCATAAAGGTAGTTTGCGTAAGGGCGACGAAAAAAATACAAGTGTATCAGACACCACCCC
TTNCGCTCCCACTCGCGACACGTGCCCTTGAAGTCTTTGAACAGTTTNANNNNNNNNNNN
NNACCGCCGGTAGTGATGTCGTCAACTCACTGCGACGTCAGTTAAAAAGAAGGAGTAAGA
ATTACNNNNNNNNNCGAAGACGACATCTCGCAATGAAGCAAATAATTTAATGAGATGCCA
GATCGATGTATTGCGGCCTTCCAATTGACATTTAGACTGATGCGGAAATACGAGACAGGG
GTAACACTTATTACCTTCAAGATTGGACCTGTCTGATGTTGAATTAAGCGCAGTAAAAAC
TATCGTATGCAAACTTTGCGGACTTGAAGTTGAGCACAGTGAAGTTGCTTANNNNNNNNN
NNNGTCAAGGAGGACCTTTCAAATCATATAAATATCGGGATAGCCTGCAATATTAATATA
AACATCACCTAACACTTACGAGGCTACGTAAACATAATAAAACAGATATTACCTCGGTTG
TTTTGCGATTACTTATTGAAAAACGAAACACAAAAAAACAAAATTACGGTATTAATCCTC
CAAAAAAGGTACTTGAGATAACGTTGTTGGTACTAAAAAGATGGAGCGAGACGTAGTTTG
TTAACCTACCACTTCCTCCTCTCTATCACCGTCATGTGAAAGCCGACATTATGACAATCA
GTGATCTGGCGACGGAATCATCAAATCGGTAATGAGACACAGTCCTATGAAAATGTACAC
GCGGGGTTGAAAACATTAATGTGGATGGTACTAAACTGTAAGTATTCTATGATATGGGCG
CAAACGTTCGACGCGAAAGAAGGCGGCGTTNNNNNNNNNNNNNNNNNCTGACTTAGTGGC
CCGAGATGCTAACAAACGTGTGCACATTGATACAAGGACGTCCGCTTTTTCACAGACCAT
CGTATTCGAANNNNNNNNNNNNNNCTCCACGCGCCCCGAATTCAGATTAAAATTTNNNNN
NNNNNAATAAGGTCGACTCTCCTACAAGAATCGTGAGGAAGTACTAGTAGGATACGCTAA
TCAGTTGGTGATTTAATTGACTACAGTCATGCGGACCTATATACACGATAATTGATTCGC
TAATATTGGATGAAGTGCCAATAAGTTAGCATTGCTCTGTTATGCTGGTTACTCCCTGTA
ACTGCCCGTAACCGCCGTAAGTTCAAGTACCTAATAGAAGCAAAAATCTTGCACACTTTT
TGCCAAGTAGCCGCTAGTGAATCTCTTGACTACCTAACCCTCGGTCGTTGTACATTATCA
TTGGYGAGAAGTATCGAAACTGTCATAAATACATTACTTGCGACAATCTATTTCGGTCAA
NTGCATCAAATGAGCAGCNNGCTTGTGTCGGTGNNNNNNNNNTGTTAGACTCACAGTAAC
CTTTCTGTTTCGGGGCCGGTCGCACCGGCGCGGGAATGAGGTCTTTAACACTGTATTGTA
ACTGATCTCACCCTACAGAACAGGCTATTAATAGCTATTGTCGTGACAGGCGCCTGAAGG
ATGGAGGTCATTAACAATTTGCCCGTAACTTCGGTTGGCCTCATTGAACTGCAACRTGTR
CCCCCACAAAGACCATACTGTTAAGCAGATTATCAATTGCGGACGCCACATTCGGTGCNN
NNNNNNNNNNNNCGGTAACTTTGTATTATGTCTGGCGTATACACTTTCCCTCCCGATAGG
TTTTCGAGCACTATGCTTCATAGTTGGTACGAATTGTCTGTTAAACTCACAAGTTAGATA
TTATCTCGCTATTTTGAGCCTTCTGTATCCGGGTTAATGGTAATGTACAGGATCTATTGT
CTACAGCTAATGAAAAGAAGTCGTACATCTTCCTTCCTAATTACGTGTCTGCGAGATTTA
TTTCCCTATGCTGATTGGTCGTTTCTGAGAATAAAGTTTAATGACCCTAATGCAGCATAG
TACTCTCTACTCACATTNNNNNNNNNAGAAAAGAGAAGACCACTGGTACGCAGAGGAGAT
GTTATGNNNNNNNNNTGCCCGCGGGCTTACGTCGTTGGATTATATCAAAGCACCTATGAG
ATAACAGGTGTTTCCTAATCTTAAGCAAGCCCACTGCATTTGGATCTCTAAATTGGTTGT
TAGACTTCTCTTGCTCCTGCAGAAATCACCTATCTTGCCCGCAACCGATTAGTGGCATGT
ANNNTGGGCGAATYTGGATTTGAGAACTGCTTAGACCGAGTATGATANNNNNNTAGAAAT
GCCTATGTGGGTGTAACGCGGTTTTTTGTCATAAACTTATATTTTCAGAGTAATCCTTCG
TACTTGTTGGAACGCTCGGTACTCAGATTAATGGAATGATATCTCTTCTTACAAGTACAT
NNNNNNNNNNNNNNNTTCGTAATACTGAATTGCCTTGTATCCTTTCACGCCGTATCATCG
ATCTCAGTGCGATAGGACCTCGGAGATGACAAAATATGACATATTACTTCTAGGTTTATC
TGCRGTGGTCTTGACATCARCTAGTTGTTTACTAGTTGGATNNNNNNNNNNNNTCCCGTA
ATTTCCGCAAAAGTTTACAGATATCCGAASTATGACTTTAAAGTGCTTTCAAGTAATTCC
CCTGGTGCAAGTAATCAGAAGATCGTATTCGTGATTTTTTACTGATTTACGTACGTCCAC
TACAAACAGGACCTATGCATTCGGTATTTGAGGTGATAGATGCGCTTATTCAAAATACAA
CGTACCGTGCTATGCATGAGTAAACATTTCGTCCATGAGTTACAGATCCCAGTCTACAGA
GATAATGTTATCTAGAAGTCTGCCTGAAACAGGAGTTTGCCTGTCATGAGGAATAATAGG
ATTACATAGACCTTTTGCGAAACCTAATTGTAATGCGTAGCCTCCGAATAAATAATAGCC
TTCTATAAGCGCAATTTTATGCGCTCGATAGAAGTTACATTTCCCTTTTTTAACCCGAGG
AAGGAGTTGGTTGTTGCAGGCTACGGGCACGTAGCTGAAAAGTTGGATAGTAGATTTTAT
AAAATNNNNNNNNNNGCTAACATCTGCTCCGCGCGGGAAAGGTGTGCCTCRATATATKTA
ACTAGCACTTTAATATCAAAACGGATAGTGTGGCACTTAATCTTGTGTAGATTCCATAAG
ACTACCACACAAGTCTTGACAGGCAACCTTCTGACATATCCAAAGGTACTAGACAGATTA
GGAATAGGATGTGTTTTAGCYTACTAGACTTGCCTCTGGGGCGAGCTGCGGTGGTTACAG
CGTAGATAAGTTTCGAGGAATATGGCGTGTCCTCGTAAAGTTATGGCCAACCAAGAATAG
ACTCGGAGCCTTAGGGACCCCTAATCCCTCAAATTGCCCCTTAATTTACGGGCTAAATAA
ATAATAACTTTTTCTGAACCGTGNNNNNNNNCACTTCGGATATTAGAGGTATTTTCTGCG
TATGATGGTTTTGGTCGGTTTAAWATTGMAYGGTGTTATCTGGTGTTTATGCGCTACGAC
TGCAAGTTTAAATTGAACGCCGATAACTCGGTGAATGGATAAGGCAAACCAGGTTAATTT
TNNNNNNNNNNNTTAAAGCCGGCGTCAAAAGAAAACACGTGGTATACGTGGGAGGCTAAC
GAAGAGAATCGTTTGAGTACGGCTCCACTGGCTACGTCGGGGCGCGATCTTCGTTCCCTC
TATCATCATTTATACATTGCAAAAAGCAGAAGGTTATTGAGGCAGTACTGTTGATGTAAC
GCGCGTACTTAGAGTCTAAAGATAGATTTGTGGAGAGCAAGATAGTGGCAGGATCAGTGC
AATGAACCTGTAGAAGGCTTAAAGCTACGCCACAGGCCATGTTCATCTATTCCCNNNNNN
NNNNNNNNNNNNNNACTTAGATAACATTTAGTCCCTCGGGATAAACGATAAGTGAGAGGA
AATTCAGGAAGGGATCGAACCACCCGGAGTTCCCCCAGATCACGCTATCAAAGTCCATAA
ACATCTCTTCAAATGACGACGTTCNNNNNNNNNNNNNNNNNNNNTAGCCCTCTCATAAAG
CGTTGATATTTACCCGTAGACCGGCCATGATGTTACGATAAATGAGTCATATCGACGTGA
CAGCTTTTACTACAAAGCGACTTTTTGACAATGATGTGCACNNNNNNNNNNNNNNNNNNN
NNNNNAGAAAGTTTARGAGTATTATGAATGCAGAGATGGAGTAAGAGAGAACAATGCTGA
ATGGGAATTGAACGTGCGGTAGTCTTGTCCATGGTTTGTCTACATTGGAAGTAATCGGGT
AGGTCTGCCTTGCGACAGGTCACGCGCGCGGTTTATTCGCACTCATCAAATATGGTTACT
GTCACTAAATAAATATTTGCATGGTACANTGGGCAGACAAGCTTGATCCCACAACCCTGT
ATACAAATCTGATATAGTTTTCATAGTAAGAAACGTATNTCTCGAATATTGCAATGCGTA
CAATTAGGGCWAAGCTCTACACAGCCTAGCCGACATACATAATGTTARAAAAAGAAAAGG
AATGTTTTTCAAGATAAATCCTTTAATAGCAACTTTTGGGGGAGCTTATACTGTGCGGAG
TGCAAATCTTCCACGCATTAATCGACTGCGAGCTAACCACCCTCTGCACCGTTAAGGNNN
NNNNNNNNNNNNTGATCGTCGTARTAAGTGTTCTACRTTAACCAAATACAAAACGCTTAG
CACCAGAAATAGGAAAGTGTGGTNNNNCGACTTTAGCTCTGTTCATATAACACGTGTCAG
AGAGCACAANTGGTGTATGGAGTTTAAGTAAAACATGTACCAACTTTGTCTCGCAGGATT
TTCATGGGGCAGCAACGACTATCCATAATCGRGTAAAMAAYRTCAAAAAGATATGGATTC
TCTGTCTCACTAAATTCACCATAACGCACCGATTCTTTAAGAATGAATCAGATTTTATAC
TAGATTACGTACTCGTAATGGTAGCGTCACTTGCTAAGCCGCTATGTTTTCTTTAACTTC
CATTTTCGACTTTTTCTTTTAGAAGTTAGGACACCATTACWTYACCCGGNGAGTTGATAG
TATTACACCTTCGTCTGTNNNNNNNCATATGATAGTATATGNNNNNNNNNNNNATTTATA
TCAACTCTTTTATTAGCGTATTCACTATCAGACTAATCTTGCTCTCCGGGATTATAAACC
TGTGGTAATTCTATAGGGGTGGGAGCCAAGCTTCGGTTGCCAAATCATACCCAGCACCCC
TCCAAATTGCGACTCATCTTTCTCTTTTAGGGGACACTAGGCCTGTAGTAACCACCTGTT
GTCACTTCGGGCGTAATATAGGATCTAAAACAATTGGATGNGCACACTNTGATGGACCAT
GATCATAATATTGAAATTACTACGTCTTCTCGGATATTGCACTTGGTAACTTCCCAGCCC
CGCCGGGGATCACACGAGATCGAAGGCGTTACATAAACTAAGGCCAGTGTCACAAGGGCG
CTCGTTCAGGCGCTTGGAGGCCAAAAGAATTAAGCGCAATGGCTCCTATAGAAAGTACTA
TAATCTTAGCTAGCGTGTTGATCAGACCGTGTTGTAGTCCCAACAATTCAGTTCCGAGTG
ATATATCTCGCCCTACATTATACGTTCTTATCATTGTAACCAAGCGCAGTCTTTCTCGAT
ACGACGGAACACCCGACGAGACTACCATCTCATTATCCAACGTATATTAATTATCAAAAC
ATGACAACTCCTCCTTCATAGTCCAGTCTTTACAAAGACAATCATCCAATATTCTTTCTG
TCTGTGAAGGACACTTGTCAAAAGTCCCTATGGCCACGAGACCCAACCCCCGATCAGGAT
ATTGTGCAGTATTTGATTGAACATGTTGACCACAACATAGTGACAATAAGGATTAATTGT
TAATCGGNTTTATCACGAGGCGACGCCGTTGCTGTCTCGCACGCGTTGTAAGCAATTGGC
CGCGCTTCACATCAAGCAACTGCCGCGGTCAGGACTATGATTCGATGCAGATCGAGCCGA
GGGAATACGTATAGGGNNNNNNNNNNNGCRGCCCGTAATSCGGNNNTAGGCTTAAGTCCA
ATGGAATGTGTATTGATTGCTGATTTCATACGCGAATACAGCAAAGGGCTACTAAGACGC
TTGTATATAGTGCAGTACGGTCCCCATTGACTAACAGTATAAACAGANGCNCGACCATGA
ACGGACAGTAGACTTTGTCCGATTGCGCAGTATTGTCATTTCCCCGAAACCTTACCGATT
ATAGTCCCAATCCGTGATACCCAAGGCAAAATTCTGCCAATTTCTGTCAATAACCCGGCG
AATGTCTGTTACCTTTCAGTGTATGACTTAGAGTAATGGTTGGTCCGAAATACTCTCACN
NNNNNNNNNNNNNNNNNNNNNNNNNNNNNNNNNAAAGATTAGTCCGACTGTATATACCAC
ACCGTTTAGACGAACACCGCTAACCTTTTTGTCATCACTCGGCACTCCCCNNNNNNNNNN
NNNTGCCAGAAGGACATTTAATTAGAAACCCCGGATAGCAAACGTTTCATGTCAACGACT
CTTGTTCTAATTAGAACACCGCTGCGGTGAGCTGGTGCGTACCAAGTCTGATGTTTGACT
AGTATAAGATCGTTCTAATCGTCTACGCAATCTATCGACGCTCCGCGGTGGACTAATTAG
TAGTCCTATCCCTGCCTGGAGCTTTGCAAAACTTCTGCTTCAAGTATATGATACCAATAA
CGGAATGAGTCGTAAAGCTCCNNNNNNNNNNNNNNNNNGGCGTCACAAGTACACAATAAA
CGCTTCTAGAAAACTCATTGTAACATCTCGTTGACTGGTACATCTTTTTACAACTTCATG
GGTTCCGGTGAAATTGTAATCTGCACGGGAGCCATTCAAGCTATTCCATATTTTTAGGTC
TATTAGTTAATTACGCACGGATAGTGACTATGAAATTCGTCAAATCCTGACTTACTACGG
ATGTAAAATCAANNNNNNNNNNNNNNNNNNTAAAGCAGAAAAGTGAGATGAGGAATATTT
CAACATATGCCGTTGGAGTTGTGTTGACTTTTACCCACTAATTATGTAACTATCAAYTAC
TAACCTACACGAAATATACATGACTAGCCATTCCGTTTGCGATTAATTCTGNNNNNNNNN
NTCAGTGCCTATTCAAAGAGAGGAATATAATGAAATTTCTGCTTCAAGCTCATTTCATCC
CATATTTCAAGCGACTCCTGATAGCATTAGAAGTGTCGCTAAAATTGGGAGCGGANNNNN
NNNNNNNNNNNNNNNNNACGCCGTAAACTTATTTTGTGCAAATATGTATATACAATGCAT
TATTCCCCCCAATATACCTGTCTAGATCGCGCAAAGGTGAGAGGTACCTTATTTTATAAT
GAGTACTTGCAAGCCTTTTGACAAAATTAATAAACTAAAAAGTACCTGCAGTCTTTTTTA
TCACATCAAGTNNNNNNNNNNNNNCCGTGTTTGGTCGATTCGAGGGTGCTGGAGAGGGGG
ATAGAGTCTGCTTAGACGTGAAAGGGGGAACTTCGATCTCTACACNNNNNNATTTGCCGG
GAAACTCGGTTCGTGAATACACTATTACTACTGGTGTWCAGTATCCTTTTGAGCCATTAT
TTGTTTGCATACTTTAGGAATGATATATGGATTTTTATNNNNNNNNNNNNNNNNNNNNNT
CCCGTAATCGTGTTGATTTATCATATTGTAAAATACAAAAACCTTTAATTACATCCTGCC
CGTATCGANNNNNNNCTGGATAATAATTTCCTGTGTTATGCAAAAAGAAAGATACATCAG
CTTATATGTAGATCTTTGATCCGTAGGATTTAACGGGTGTGGCTTGCATTGTAATAAATC
GTGTCACTACTGCTAACTCGGCATTNNNNNNNGGTCAGACGTCAGTCTAATCGGGATGCA
GACCACTGACTAGCGCGTAACTTGGAAGATAAATTCCTTTTCCTATCGCGATAAATAAAA
TTATTGAANCTCTGTTAACACAGATCATTCACTRCAGARTGACATRCTACGTGCGAACGG
AGCAAACCCCCAAGGATTTTGCAACCTGTGATGAACCTCGCTAACATACTTATTATTGGA
TATTTAACGAGGACAGGGAACGTACGTTGTCCAGGGTCGAAATATGACAATTAGACTACT
TATTACGGCATAATAGCGTCTTATCCTTAGATTTGTGCCACCTGCATATACCCTAGTAGT
AGGCGGTTCTCTTGCCATGTAGTCATCTGCCCCATGTGAGCCAACGCCGAGATACTGACA
CGCCCGTGAATGCCCAGGCATTAAATTTCGACTTCGATATATACTGTATGTACTTGTTGG
TATTCTCCATGCCACCTGTACTCCTTCTCAAGGCCGGATTATGCCGTAATGTNNNNNNNN
NNNNNTGGTGGAGGTTATTTTTCTNNNNNNNNNNNNNNNNNNNNNNNNNNNNNNNNNNNT
GGGGTAAGATTCAAATATGTCAAGGTTTCCGTGCACGGGTCCAATGGCTCCTTGTCTAGC
TACTTGCCACAGAGGGGACCAGAGTAGGAACTACAGGGCTATGAGGCAAATAACAGGCCT
CAAGAGACTCGCTGCCGAATCACATCGACCCTGAACCATATCCCATTCGTGCATATTTCC
GGCAGGATCAAACCTATTCCTAAGAAAAGATCAATNNNNNNNNNNNNNNNNNNNNNNNNC
CATCAATTTGTTAGCCTGAAATTTTATATATTTAAGAAGATCAGTTCTATAATTTCGTCG
GCGGAAACGAAGAAAAGGGACAGCATTACTTCCGAATAATGAATTTATCCAACACAAGGT
GAATGGTACAGGGTCAATTAGTACTTTAASGAGCATTACGAGTATTCTGCCTACACCGTT
AGGGCCATCCTGTTCTAAATGATGCCTGGCTGACACTGTCTCTTATAGGGGGCTAGTAAC
CAACAGCTCAATATTGGTGGAAGTGCATCAGCATGTTCCTCAGACGATCGTCNNNNNNNN
CCGGGCTCTCCCTCAACAGAGCGAAGCTAGAGTAAAATAATTGCTCNNNNNNNNNATTAA
TATGGATGGCGCACTTTAAGAACGTAGCTCGATTATTTACATGATGCGCAACGATTTTGA
ATATGTCGACACG-CCGCCAGACGTTATGTATCGGGTATTAGTTTGTCCCGGAAATGTTA
GTCCCTAACCCACAATGGCACACGGGTCGGAACCGCTATATTATCCTATCTCACACATCT
GATTCCTTGAGGGATGTCGAAAAATAACCAGCATTCTNNNNNNNNNNNNNNNNTGATAAG
ATCTCTACCTCGATAGTCCCGAGACGACCGTTTTTAATAACAGTTAGGTACCAGTGGTCG
TAGGATTGAACCTTCTCGTCTAGGCAGTTGGTTCGCGACCAAYAATAGTTCGCWATTCAA
ATTACGCTCTGTGTGCAGGTGTAAATCCGTCCTCTCCAACATGCGCGGANNNNNNNCGGA
TTAGWCACGTAAGTCATATCTTACAACTTGCATAGCTTAMAWKTTGCCAGACCATATCAG
AGGTGTATCACTGGCCCCTAGCGGTAACAACGGCYGCAATGGTTTACATAATTTCTTAAC
GTAAATGTCGGCAATNNNNNNNNNNNNNNNNNNNNNNNNNNNNCCTTAATAAATATGCTG
GAACTTTCTATTTGAACAAAGCATATTAAGACCTGTTTAAGTAGGTACATCCAATTCAAC
TTCTTCCTATCTNNNNNNNNNNNNAGTAAGATCATTGTGCTCGATTATCAAGAGATGGTC
ACGTATTCAGCTCTACCGTTAATATGTCATCATTTCTTCCGTCGATATAGGTGAGTTAGA
ATGGGTCTTTTCGAGATCTTGTATGCAGATTCCNNNNNNNNNNNNNNNCCGATGAACTGT
GAGAAGCGCGAATCGGATCTGCCTCCAACTCCGATTCTAACTAAACCGTTCCCGTTATTA
TAAGCATATGCAATTTTTGTTTGGATAGGTTAGCAAGATAAGAGGAAGTTGGTATACTAG
CGTCATAGTGTAATGCGATACACCCATATGACGGCCACTCGAGTAATCTAATTTTATTTC
TTGTAAACGGTATCACGTGTATAAGAAGGTCAATTCACCAGTACTATGTAGTAAATAGCT
TCAGCCTGCTGTTTTANNNNNNNNNNNNNNNNNNNNATGGAGTCTAAAGTCGTAACATGT
AATTGGCAGGGGGCTTTGGACACGGATAGACGTTAAATTGGGCTTCGGCATATAGGCATC
GTAAAAGGATGCTTGGCAATGACGTACTAGAATTTCGATAAACTGTATGAAAATGCTAAA
GGGAACGGGCTCCGTCATTTCGCACTGCCGTACATTTCANNNNNTAAGACTGGTTGAGTG
CTCATCGAATAGGTTTTNNNNNNNNNNNNNACCGAAATTGTTAGAATTCTTCGAGGANGT
ATACGCATACAGATATTTATAAAAAGTATATATACATGACGTACCTAATATTCCTCAAGA
GATTGACAGAACTTAGATGTACTGGCGACCGAATCAAGAAGTCACATATTGAGTATCCAT
TTGTGTATATACGAGCGAGATCGGAGGGAGCGAGGGTATACTATCAAGGACTATGTGTGT
TATGGATGTCGAGGACTTATTTTCCTCCTTGTGCACGTTTCTATTCNNNNNNNNNNNNNN
NNNNNNNNNNNNNNNNNNNNNNNNNNNNNNGTATATACAACTTATATATGTCGAGATAAA
GGAGGTCAGACACACATGCTCTTCCAGTTGTCTTAGTATCGAGGACATGTATTTATAGTA
TTAGAGCAATGGCTNNNNNNNNNNNNNNNNNNNNNNNNAANCATACACTCTAAATCGTTG
TTTCTAACNGTCGACCTNNNNNNNNNNNNNNNNNNNNNNNNTTAGATATGTCATATATAA
TCGATTTGAAAAGGGGCTCGTNATCATGAAATACATAGAGTTCTGTCCATAGACCCCGGG
GCTTAGATCATCACACGGCTCCCGAAAAGYACTGCTCTGCTCAATCAGACGTCTAAATTT
CTCTTTTTATAATAAAACAAATGAGAGACTGACATGGGCGTTATTTTGGTAACGTGTCAT
NNNNNNNNNNNNAAGCACACTCTCTGGTGCACTGTTATCTCTAATTGAGCTTGGCGCTTA
TATTTCGTTGTTTTCTACGCATGATTGGCTCTAGAGAACCGGAAATTGAAACCATGGGTG
CCACGTATTATTAAAAACTCAGCAGATTAAGCCGCTAGAGTGAGAACTACCATAAGCATT
TTGTTTTGCTAATATTTTAGTGTCAGTGTTACTACCGCAGAAGCGCCAAAATGAATATAT
AGACTGTGTGTGTAATATAGACGAGGGGAAACTCATGTATCATCTACAGTAGGTCACCAC
GCCCTGTCCACCGGTCCCCATCATCCTTCCTCTCCCTGCAACCAGGAAATTTATGATATG
NGGATCTCCRCATCATTGCCGGAGCACGTGGCAACAAATAGATATGAAATNCCCGTAAGA
AGTGACGGCGGACTGGAGGTCGAGTAGAGCAACTGGCTCGTTGACCAAATTTTAAAATTT
TTCCCATATTCCGTATATCATCATCAGCAACATAAGGACTTGTGAGTGGCAGAGCTATCG
TTAGGATCGCCCTATCTTTCCANAAGACGACTTACTCTCATTTTCAAGCTGGATTAGAAT
CANNNNNNNNNNNNNNNNNNNNNNNNNNNNNNNNNNNNNNNNNNNNNNNNNNCAACAATA
TATGGGAGGTCYCTCTGGAGCCCTACTGCGCCCCGGACTTTCATTAGCAATATTAAGCGA
GATCCTGCTATGTTTGATACACAGCGCAGCACTCCTGCGATTAGATTAACCATTTGTAGT
GACTATGATCANNNNNNNNNNNNNTCTAAGGATTGAGCCAAAGTAGGTATTGCCGTTACG
GAGGTTTACGCATATCTTACCAGAGCCGTCTCTTCATTCAAAACCCCAGTCGGATNNNNN
NNNNNNNNNNNNNAGTTTCATTTAAGATTTTCTCGAAGCTTGAGGTGTTTTGTAGTAGAT
CGAGTCATCAAAAGATCGGAGGCTAACAGGTATCATTGGAGCATGAAGGAAAACCAGTTG
CATACTCGTGCCCCCCGTGGAACCTAGCACAAACACGTATCTACACTCTCTGAAGGCGTT
ACGCGTCTCTTCAAGGACTAGAANNNNNNNNNNNNNNNNNNNNNNNACTAAGCAGTGCTA
ACTAGCAGGAATTTCGTGAATTATGGGACTTCGCCACGCAATTTGTTWTAGACATGGTAT
AGTTATCGGGCTTTTAATGACATATACTGATATTTCGATTCCCTAATGTGTTATGTCGAG
GGCGGTAGGATATATCTGGGAGTAGCGATTGCTTAGAAGTTGCATATAAATATTCTAGRR
TTTTTCTGTTTTGCAATTTGTATTGTTGTATTCTGTCTCAGAAAATGCACTACTAGGAGC
CAAGGGTGCAGGAAACCGATACCGTTACCGGCGGGACAATGANNNNNNNNNCTTTTGGCC
GTCATCGGTGAGNNNNNNNNNGGAATTTGTTTAGTCGCTATCAACGTTTGTTGCTTATTA
ATGGTTGAACGATGAACAAGACGTACTCGTTATCCAAAAAGCGGGATGATCCGTTTTGGT
ATTGTATTTAAGTAAGTGATTGCTCCTCCAATATGGAGAAATCGGTACTGAATATCGAGG
CCTACACGAACGCCACGAGTGGCTCTAGGCCTTGCCGGAGTGGACTTTAACTTCAGACTA
CTTCGGAACGCGGATTGATAAGTTATAGTCTCGATAATAATATTATACGTTTCCGATAAA
TTACTGATAACAAGTTAGACCAGCNNNNNNNNNNNTAATGATAACGCGCACACGAGATCG
TAAAACACGCATATACACAAATCCTTTACCACGTGATTATTTGAGATTGCTTAGGGTTAA
ACGTAGATGAGTCTCGGAGACAAATTCACACGAGCTAGCTCAGGGGCTTTTTTGAGGAGC
GCTAACGACGCCATACTCGTCTTTCGGGATCTAGAAAGTCCAAGCCCTCTTCCAGTAACG
TAGCACTGACTGGACCGAGATCATAGTAGCAAACCTTAGTATAATGCCTGGAAAAGCGTC
ATGCATTGGTAGCCAAGACAGAACTCGGTCTCCTGTAAGCGCAAGATACCCACGGCCAGA
GCTGCCTTGGYTATGAGTACATCCATAGGCGTTCTACAAAGTGTATATACAGGCATTCCG
GAAGAAAAAGACATTCATCGCTCTTTCCGAAGTGACCAGATGTGTGGGGTCCCACATTCT
GTGAACCAACAATTTCAGCATTCTCCCTTGTCATACGCCAAATTACCGTAAGAACACGTA
TTGTTCCATCATTCCGAAGACCTAGCAAGTTCGATGCTCNNNNNNNNNNNNTGTTGGGGT
CGAATAGTCCATGAGGCTCCGGTATTTGACACGATATTCTTGTACTTATTAGGGGATAAA
CAGCCCGTTGCGTACCGGCCNNNGGAGCCAACTTCAAANNNNNNNNCGGGCCGCTAGAAA
TTTTATATTAGCTAGTAGGATTGCGAGTGGTGCCATGTTATGAGGGCAACTGACTGCGTT
ATCGTAGACGTTTCGGTGAATTCTGCCTTATGTTAYTCAACCGTTACATGCGGGTAGCGC
GTGTCAAAACGACATAACGATCGTAATCGAANNNNGAAGAGAAGTAGAGAATTACTTTGG
TCTGGAGTNNNNNNNNNNNNNNNNNNNNNTAATYTACAGAATGATTTTACTGCATTTCTC
CACTGCTTCAGCTACATCCCCATTAGCAGTTAATCGGACCTGACTCACAAAGAGCTCATA
GCGGGTGGTTCTAGGAAATCCAGCCAAAACAACCGTTTACGATGCGAATATAAATTTCAA
CCATGAACGTGCGTGGTTGATACGAGAGTTACTAATGCTGCTCGTATATTCAAACCTAAA
TTAACACCTCTTTGAGTTCCGCCGCGCCTAGAACGAGAACGGCACAGCGGATCGAACANN
GCACACGTGCTTAATTNNNNNNNNNNNNNNNNTATGGCAGCCTRAAWGNNNNNNNGAATC
TGCATTTCCCGATTCTCTTCGGGCAGGCGGTTCGGGYGGTCGCTCATGGGCGCGGGAGAG
TGAAGCTGAAGAGTGTTCGGCTAATGTAGCATACGACCAGTTTATGAAAATGCTTCCANG
TTACGACGTACAAATGTCCGCAGTCACCCTCCATATCATCAGCAGTGTATATACTGTGCG
GATGCTATCCGTGGACAGGGTAATATTACGAAATATTGATTCGGGAGACGAGGACCGTTT
CATCAAATACGGAGCCAAATCTTCAGATAAGTTTCGGTTACTGCTTGCCGCAAATATGTA
GGTCAATCTTCGTAAAGATCAGTTCGACCATACTGGCTTCTGAGCTCACCGGATTATCAA
AAAGAATCTAGGTGGGTTATCATTTTTATGCTCATGATTTTCTGTGATATTTTTCCTTAT
AGCACGCTACGTCTTTCTGCTCACATCAACCATTGTTACACTGGTAACGGTTAGTGGATC
CTAGCTTGATGTTCGAAGGACTTTATGTCACTTAGCGCTATTATGTTTTGAATTTACCAG
GGTCCTATCGGANNNNNNNNNNNNNNNNNNNNNNNNNNNNNNCTCTCGTATGTCATTTTG
ATTCNNNNNNNNNNNNNNNNNNNNNNNNNNNNNNNGCGGTTTCATCAACAAGTAGAGTAA
AGATATTCACACTGGACAATAAAAAACACAATGGCATTCTCGAAATAAATTTATAACTTA
TGTTAAGATGCCGTGACCATACTTGTTNCTGGCCATTGTGACAAGAAGTCATTCTACAAA
CCGCTCCCCGGGAACGTTAGTTACAAGCATTAAAGCGTCTGTTTGACCCGATCAGATTTT
ACTRGATATTAGAATTACCAGACGATGTTGTAGGATCTTCTGTGGCACCGGTGGTTGTGG
AACAATTCACGATATATTAGAACAGTTTTGAGCACTTTGTACACCTATCTCTCTTYGCAT
TTGCGCGTCACATGCGAGTAGGAGAGCNNCCAATGNNNNNNNNNTGGACTGGATAAAAGA
CATAACTCATCAAGAGCTCCGCGCCACGTAAAAGTTATCGACCCAAAATTCGGTCTATGC
ACTAGGAGCCGGCGAGACTCTTCAGTTTTATAGTCCCATATTATCGTTCTGCTTCGTTCA
CATGCCGTATCAATGCTTTGAGTAAGATACTGAGAACTAGGACCACACAACAAGTCGCAT
TTAAGTATGTGCAGGATGTGCGCTGACGGCAGAGTGTGATTTGCTACAGGCCATTTATTG
CTCGGATGNTATATAGGATGTCTGGAATTTGGACCTGGGAATACGAGAAATTCAATTATA
AAAACAAATATGAATCACGTAGTTTGATATRATACTCGACGGACTAAATTAGCAAACTGA
GAAAGCTGTTGGGGTATAGCGTTTTTTTTGTAAGCGGATGTTCGGCATGNNNNNNNNNNN
NNNNNNNTTAGCAGCGTTTTTAGTCGCAAATTCTCGGGTCCGCGCAGATACCTTTGGGTT
CGTGTTAATCAGGTAACTTGTTTCGTATNNNNNNNNNNNNNNNTCTGAGAATANNNNNNN
NNNNNNNNNNNATCAGTTTGTAAGACTATAAGAGTATCGCTGTAACTCAGCTTAAGTAWG
YGGATAACTAGTCACCGACCATAAGTCGCATAAATTGGTCTGCTAGCGCATTTTGAGATG
GCGGTAATCCAAGTTTCGGGCCTTCTATATATGAATCTATTTACAGACTTTTGTACACTA
GGGAGTATGTATCGCTCTCGTTGGTTCTCTTCCGCGTTCGTTCTCAATTTCCCTGAAATG
TTCTTTCAYTGTAGCTGAATCAACNTTTGGTTAATTTGCCTAGGTCAATTTTGACTAAAG
GAAAGTTAGCAGGGTCTAAGCTATGGCTCAGCATGTCTGATTTTAACTGCAAACGTGAGT
TAAATATATCGCTAAGTACCACCTTAATAATTAATGTTGTGGATAGTTTACAGCGTCACG
ATTTCCATCGCCGRTTRCNATATTGTTATAATTGTTCTTTCCACATATACCCGGTTACGG
TGATTATTAAGTAGGGATCTTCAGTTTTCTTTTACTCCCTCTGCCTCCTTCWATCTGCAG
CCTCTTTTCATTTACGGTTGTACATCGACRTTCCCAATAGACAGCCATTAGATCAGTGTT
GCGCTTCGCAGCGTCCACACGCCTGATAGGCAATAAATGTCTCCGATCGCGCAGTTTGGC
CATGAGAGCAGGGTAGTTCAATCTGGTTATTTCNTCCTCTCTGGATAATTTCAATGGGAC
AAACTAAGCTACGCGAACGCACGACTATTGTGTGGTGAACGACAAGTCAACCCCGCACGT
TAGTCCAAGAAACTAATCAGCTTCCAGAATACACTTAATTATNNNNNNNNNNNNNNTTAA
AGGATACCGGGCGAGTCTACGCTTGGTTNAGTATACTCACCATTTAATRTTAGCGTGATT
CGGAGTCCCGCCCCCCCCGCACATAAATGTACAAAGTCKTTCGTAGAGTCAATGGGACCC
ACACCTTTGTGAGGGACGTATAGAGAGCAACGTAATCATAATAGCCTTANAAAAGTACAA
TCGATTATATTATAAAATTGGATGTCCGACTATGCCAGTACAAAGAATATGCCGATTAGG
CTAGCACGGTAGTGTGTGAGAAATGATGAAGGAAGGTGCCCTCCTAAGGCATATGGATTT
AAMTCGTTTTAGTCGGACTTCCNNNNNNNTTAGTAGAAGCATCATGTGCACTCAATTRGA
AAGAAACTAGTTGGTCGATTTATGAGGGTTTGNNNNNNNNNNNNNNNNNNNNNNNNNNNN
NNNNNNNNTCTAACAAGCTCGCTTAAGGTAAAGTACCCCAAGTTAACNTTGTCCGCAATA
TCATATACTGTSCTTSTGGCTCAGGCCCACATCTGGGAGATTAGCCCTCGGGTAGTATTC
GCAAGCTTGCAATTTTCGTGGCTAGACCCTACATACATCTCCTACGTAATGTTTGGATCA
TAACCACTAATAGCTCACACTGGATACATCGAGGNATATGANNNNNNNNNNNNNNNNNNN
NTGCAGCACCCGCTCGCCTGCGTGAACCAATACGACAGAAAATACAGAATGAGATACTGG
GACACCTAACAGACGAGTTGCAGAGCTAGCACATGTACAACAACCTAGAGACAAAAGATA
AGCGGTTCTCTATGAACTACGGATGTGATAGCATGAATCCTTCCTTACTTTGGCTTTGAC
TAACACTCATTTTTCTGGATTACTGAAGGGAAACTAATATTAAGTATTTTACTTGTTTCT
TCCCGTAATAATGACAAACTCTTCTTGTTGGCCTTGTACAGTTAATGTACAATAACTTAC
CTATGGTCATTGTCCTGTTTAAAGAGGTAACGTAATTTGCTTCTGATTAGTAAGGAAGAA
GACTTAATTAGAATTTGGGGATACGATATGAGTATAACCCATTAGACAAGCAATAAACCG
TCACCCCCACGCACTTATTAATAATATCGTGCTACTTAGACTTGTCTGCTCTGGCGAAAC
GAGATAATGGAGTGATGGCGACCTAAAAAATCCTTAGTAGTGAGGTTTACCGACGATTGT
GTAGGACCCGGCCAAATTACACACTTACTTGTTTGGTCACTAAGATTGAYGTTACAGTCA
TACGTTGARCTGCGCTTGCGCAGCTGCGAATAGGCTTCGTTGCGAACTAGTCCTATGAGT
TCGGAAGATTTCAGTTCGATACGTAGGTAAAGGAAAGGTTCTGGTATACTANATCCATTA
GCAACGTAGAAATTAACCTATGATGTTGGAAACGCAGTTCTGCTACTCTTTTTTATTTGT
GCTACCCCAATGTGTGATANNNNNNNNNNNTTTCWCGCGTCGCTCGGTTGAAGAATTTTT
CGCTCTTATGATGTCANNNNNNTAGCCTCTTAAGGTGTAGTAAGTACAGTTTGGAGCATC
ATGCATTGGTAAAAAGAAGTGTGTCTGTTGACTTTTAGCTCGACCCAATACTATCTGTGT
ATGAAATATTGCTCGAGTGATACGATGGATAAGACATATNNNNNNNNNNNNNNNNNNNNN
NNNNNNNCGTATTGAAGAGCAGAGWGAATCCTAATAGRATTCTGTCCTGGATTGGGTCGT
TGTGCTTCCCGCAAAACTCCGGTACTGGCATTTCCTTCGAACAATTCATCCGGTTCAAAT
CGCATTGAGAGGCATTGATAATTTACGATGTCGAAAAAACCTCAGGCTCGGTCAGGTCAT
CTGGTGAGGCGATTAAATTGCAAACGGTAACCTCAGCTTACGTGGGTTTTCAGAATTCAG
CAGATTCATGAAGTGTAGNNNNNNTCTCTATACTTGTTGGTGAGTCGTGGGGTTATAGTC
TTAACGCGTCACAGCTTATGCTCTTTGTCAGACTGTCGCAGATGTCTTGGCGAGAGTGTA
AAGAGATGTTAATGGTAATTTGGTTATACCACGGATCCTTTTCTTCCGGAATTACTTGTT
TATAATATGTTTTTATAACTANNNNNNNNNNNNNNNGAAAGTGGGAAACCATTTCTTAGC
CGAGCATTGTTAGCGATTGAGCGAGAGGATARCTAACGTAAGACAATTTTGTTACTCTGT
CCTGGTGAGCGCTCAAGGGTGAGTTATTCTGGTCAATTGCACTTTNNNNNCGTTACGCTC
AARAGAAATCACTCTTGGCCGAGATTTCCTACAAGAATGAATCAGATGTTTAATATGAAC
AAAATAGAGGATAAACAAGCGGCGTACCTTACAATACGTCCAACACAATACGTGATTGAT
TTAGCACGCATCTGTTTATACTGACGCTTCCGGYGGTYGGCAGCTTGAGAACACAGAAGA
GCGCATTCGGGCCGGATTTAGTTAGAATGGTATCTACACTAACACAGCTAAATATAACCG
ANNNNNNNNNNNNNNNNNNNNACCTATCGCAAAAGCCCCAACCGGCAATGCGATCGTTTC
CTCGAGTTAGAAACATTCCTTACATAGCCAAATATATCACCCTATTTTAGACTTGTCTCT
CTCTTTCTTCTCAAAGTGATCGTTTTTTAGCGACCAACTTTAGGATGAGAACGCATTAGT
TACGCCAATCGTTGCTTCTCCCGCGGTCGGGTCATCATTAGAATTTGGGGCGGTAAAGGA
TCCCCAATCCTGCATGTCCTCATGACTAGTTAGGTCTGTAATCCGACAGCATAACGGTGA
GCACTATGTTATAAAAATTACCGCGTATGCCATTTACTTTTGACAATAGGTGGATAAACG
CCCGCAAAGGGYRATATTCACCTGAAAGTTAACTGCCGCACTTCCTCTCGCACGGTGCTC
ATTTTCAAGGAGAGAAATCGGATTCTTGGGNNNNNNNNNNNNNNNNNNNNNNNNNNNTAA
TCGAAGTCGGGATCCTATAGGCTATTGTAATAACTGTGGCAAACTCACTGTTATATATAA
GTCCCTCTCCACAAGATTAGGGAATGGATACAAGACGTAAAGCGAACGTGAGTCGAGTGG
CACCCCACGGCTAAGCTCCCACGACCTATGTAATTGCTTTGGTGTCAACTCTTATATAGA
AAGTATCTAAGGCCTGGGTGCTTTGTCTAAAGTTACCAATTCGTATTTAATCTTGACTAT
TGCATGGGCTTGTTACAGATAAAAAGAATTACTTCGGTACGAAACGTGTGCTTCTATTAG
GCCACAATTATTTAACWTAAAGTCAAGCCTCCTAGAAAAAAGAAGGGCGCAGTTTGGGGC
GTGTAACGTCACTCATGGTNNNNGCNATAGATTTCGGCCTCAGGGTCTCACGGATATATC
AAAGTGCCCACTGGTTGAAGGCCTGCGTCTATCTGGGTCACTCATTGAAACTTGAGGTTT
ACTCACATAGCTCTAGTCATGAACTCTAGTAATGACATTCAGCGTAACATACGTTCGGGA
TAGACATTAAGGATTGTTAAACAAGAAATAGAAAAAGGCTTTTCTTTTATACGAGTGCCG
TAGCCCTGACCGGTCCTCANNNNNNNNNATCTCTCAATTCCAATACTTTATCGGATGGTT
AACATGGGGGGCGGACCTCGTTGCAATATCAATTAGCCGAGTTGGTACRTTTACCTTAGT
TGATAACGCAGCATCCTATAATCCTCTGCAACCACGACGCCTCGACGCGCACTTCTCACG
ATCAAGTGATTAAACAAACAGTCGCTATGCGCTAAAACGGAATGACAACTCGAACCGTAA
TGTTATATAAATTTCCNGACCCCAAGTTGTACGAACCGGTGATGGTGTAATGATTTCTTG
TAAGATGTACGGTAACACAATCTTCAGCTAAGTTTCAACATTCCTCCGTCAAYAGATTAG
GCACCGAGACTTTAAGAGCAGCAAGATTATCGTCTTCTAGTGGTTTTACTGNAATAACAA
CTCAAACCAACCCTTTANNNNNNNNNNNNNNNNNNNNAAAGGAACGATCTGTTACGATCC
T
>C_jumellei_A974
ATTCCCTACTTCAGGTCACCTTAAAACGGTTCTACTGCAGCCATGGCCATTCTGTGTCTA
TTCCCTTCATCTCCGTTTCCAACTGAAAATGATGTATTCTCATAGTAGGCGCTCACTTTA
TTATTTACCAGAATTTTCRGCCANNNCTGCGGCATAGCCTAACGCAACCTTTAATATATG
ATTGAAGCAATCAATGCAAGCGGCTGCCTTAGAATCTCAACTCATGTATGGCGAAATTTC
GACAANNNTCAGCTGTCTTCACGTACATGTCTTCAAGATAAGCACTCACGGGCGCTCTAT
GCTTGGGCGCACGATTAGTAGAGGCYCGCGGARTGAGTGGGTAACATGTCTGTCAGGATA
GTCTTTCCATTAAAATTGAAAATTTTACGTTCGTAACGGGGGCGAAATGAAAGAGGTAGC
TATAGTGATTACTCGACGGTTCTTNNNNNNNNNNNNNNNNNNNNNNNNNNNNNNNNNNNN
NNNNAAAATTAATGYASCTGCCCYAAACTCCAAGGATCAAATAGGATTTTTCCCGTCTTT
TACATTTGGGAAAAATTACAGATACGTAAAGTAAGTTCATATTATATCAGTCTATCGCGA
GGCTNNNNNNNNNNNNNNACGGTCCATTATTTGCCATTCGTTCATAATGTTTTTAGTTGT
TCTGGCGGGTAGTGATTACTCAGTGCATGAATTCTTTGAGCAGGGGACGGTAAGTTGGTA
GTGGATCCNNNNNNNNNNNNNNNNNNNNNNNNNNTGCGCCACCTAACCAAGTCCTCAGGA
TATGAAAATCTACCCAGGAATCACGTGACCCCGATGTTCCAACATACTTATTGACATAGA
AATTCAACAGCAACTGTTTGTTTTGCATCCGTCNNNNNNNNAGCATAATCCGTAAAATTA
ATGTAATTCTGTGAGAGATAGCATTGAATNNNNNNNNNNNNNNNNNNNNNNNNNNNNNAT
TTGTTAAGTCTACCGCATCGGCCGATATGATTGTGACCAGTCGTGGAAAGCCTGGGCACG
AAAAACAAAGAAATGACAACATATTCTGCTTTAGTGACTCATATTTATATTGTTTAAACG
AATCGCACTGCTGTATTGCTGTTGGCGTCATATRCTCTCATTTCGAATCTCAATACTAAT
TGTAACGTCGATAACGGTACTAGTCACCGCTAATACACAGAAGACAAGCCCATGAGCATT
TAACCGTATTGACTGTATTGGGAAAAAACAACGCTTTTTAATCAGTTCTGATCTTTAGCA
GAAAAGTATAACCTAGGCACCTTATCTATATTATGAATGGATTGGTTACTAGTTTTCAAT
AAGGAATATCGTTTTCTTTTATTTTCCACAGTGTGGTTACCATGGTTATTCGGAAGATGC
ACCGTCAATTCTACAGTGGTGAATGCATGTGGGGAGGCATTGGGCGATATATATCATATG
AATCGATTCGGACGAGGTACTGAGGGAAGTACCATCTCAAGCTCCAACAAAAAGACGAAA
ATACAGAGTCTCCAATAAGATTTACATTTATCTTTTTNNNNNNNTTTCACGATTGAACTG
GTTAGGACTAGCATGGCTTCCAACGTAGTTACATGTAGCGGTCGGATGTCTTAACGATAT
ACCCGGCGTTTCTCTCGCGTCGGGGTCGGTCAGTCCCGAAGTGTGTCCTCACATGTGGCA
TAACGATNGACCCATGTGTGATTGTCGAGGAAACCGCCGACAGTTAAGAGATATNAGATA
CTATAAGTCTAAAGTTCGGCCTAATAAGCTTAAACAGGCAANNNCGACGAGATGAATCGC
GAGATACTGTAAGTGGGGAGAGGTATACAGGACTGACTTTCAGTCCCCGGATTAATCACT
GATCGAACTAACCGCTTGGGGAATCAGCTACCCATATTAATCGTCCCCTTCCCTGAGCTT
TGCCGAAAGCTAAAGTATTGGGAGTTGGAAAGGGCCGGGATTACTAGGGCGTCTACTGAA
CCGAACCACAATTTTTCGGCGCACTTACCCCCTGATATGTTCCTATTCACAGGGAGGATC
TGTGATTCCTGTCTTACTACCAATAAGGGCGTTATNNNNNNNNNNNNNNNNNNNNNNNNN
NNNNNNNNNNNNTGTAATGACTTAGCGGTCTNNNNNGGAGAAATGCGAGAATATAAGATT
TAAAACAACTACATGATTGTTCAATTACACCTGAATGAAGTCANGTACCCGCAGGCGGCT
CTTAAGAAATATGTCTGCATTTCGTTCTGGATACATGAGACAAAAATAAGAAGGATTACA
CCCGGATAATCCATTAAGCTTACGGTTGTTACTACTTAAATGATAANNNNNNNNNNNNNN
NNNNNNNNNACAAACGTTTTGATATGAAAACTACAATATGTATACGCGGTAGATGCACAT
TAGTAAAACACCGAAGAAAGTCGCCGATGGATTATTACGTGCATGGTACATGACACCATA
ATGTCGTTCTATCAATACCGGCCTGAAGCGCGCTCAGTCGCATTGTGATTGAACTTTCCG
AAAAGTAGCAAGAGCATTACAACACTAACTTATTTCGGACCCGAGAGGACAAAAGAATTG
TACTGCCTGGTTTTTGTTGCGTTGTCGCCAAAAATTGGTAATTAAATTAGGTGAAACCAT
CCTTCAGGGGGNANNNNTGNCANCAAAAGTGTGATGAAGTCAATTCACGCTCCGAATTGT
GTCACCTCTTGGTAGAGACATCGAGCACGTAATACGATGTTTCAATATGTCGTGGTAGAG
GAAAAGTTGAAATTTGCGTATTACATTATATCAACGAGGACATCCTAGAACAGTTTTART
TGACGTCCGTTATGGTTCTACGTAATCCATCAGCRTGAATGTGTATATATAATGACACGA
TTACGGTATMCGTAGAGAGGGAAACTATAAGCTGTTCCAGTGAGTAACACGGTATGTCAC
CCTACCGTCATTTAACGAAGTGGATGTATGGGAGACGCCCGGGCAAATTGGATTTTCGTA
AGGAAATGACTTTACAATCTAAGATATACCAAGGAAGTCAAGAATACTATTCGTACTACC
AATCATTATTGAGCTAGNNNNNNNNNTAGAGAGTACAGGTCCCCATTCCTGATATTTTGA
TAGCGATACGGTCTTACACGCATACCTAGATTACCGTCATTCAAGAGTTAGATTCACAAG
TGATAGTTTCTTTAAACCTGCCATGACTAAAACTCCGATGTATGTTTATTATTACTGTCA
TTAATTTCGGATACCTCYACGCCCCATAATGATGAMTCNNNNNNNNNNNNNNNNNNNNNN
NNNNNNNTTCTGTATCGTGGTAATAACAAGTTTAATTGCTAAAAATTTCGTTGAGCAAGA
TTAGAAGTCGAACRGACATGTGTCCACACGNNNNNNNNNNNTTATTACATCCATTTAATT
CAAAAGATACGTAACAATCAGTTTATTAATCTACGGTAGGAGTAGTGCACGGGCTGGAGA
TAAAAGAATTTTNNNNNNNNNNNNNNNCGCCAATAAAATGCACCGAGGCTATAATACAAC
GNNNNNNNNNNNNNNNNACACGCGTCTGCCAGAGCTCGAAGACAATCCATATACGAACAT
GACAGCCGGCACCGATCAACTACCTTATGAGCTTGGCNGAGAGCCGGTTTGATTCGTAAA
TGTTTTTTTTTTCGTAAATATAGTCTTTTGNNNNNNNNNNCCTTAAGATTACAAACACAT
ACGANNNNNNNNNNNNNNNNNACGCTACTGATTATTCCNAATCGATAAATAAGTCAGCTT
ATAGATGATAGTCCGGSTGGCGCTGATCGGTACGACTNNNNNNNNNNNNNNNNNNNNNTA
TTGTATAGAAATGTGGAAGGTTCTAAGGCTNTNNCGAAATTCTCTTTTCACGTTCATCTT
ACTAGTAAAATTGGTTTTACATCGCAACTGTATTNNNNNNNNNNNNNCGCCATCTAACAT
TACTCTATGATCACCCTTAATGGGGTCAGGCCGGGTTCATATTCGATAGAAATAAAAAAA
AGTTTGTCGTTTTTATATTTCCAGACAAGTACCGTAATGATTGGATAGCAATGCACTACA
CACACGAATAAAGCAGACGCAATGTAAGACTCAAACAGTTGATGTAATCTTTTATGCAAG
TATTAAAGCAGCGAATAGGGAGCTTATTTATAATTCTATTTATAATGCCTCTNNNNNNNN
NNATCTTAAAAAATCTCATTTTTCAAATAAACATATATGGGATTGACACTAGAGTAAAAT
CTTATTCAGGTAGTCGGTTTTTACCGGAGTTAAGGAATATACCAGGCATTGCATTATCAT
CCGCATTTACACTGTGTGATAAGGAGCGCCTGTTAAACACTTAAGATGCACCTAAGATAG
GTAAATAACGTTGTCCAAGAYTATCAGCGTTAGAATGAGGATGTCAAACCGAGGGCAAAT
TACTTATTCTTGANTTNNCCTCACTAAGAAGACGAACTCCTACCGACGTGCTTATTGACA
TTGGTGATCCAACGGGGGCGTGAGGGCCTTCTAAGACGATTATTCTCCTATTATATAGTT
CGGCAAATCTAGACCGTCGTACCGGTGGCTATATCCACCAGAACCTATAAGGCAATCTCT
TCAACGTGTAAAATNGTGCTTTAGCAATAGTTATGATAGAGAAAACTCTCGGGTTGTATT
TAGCGACCTATTTCCGCATTTGTATGCCGAGCCAATCAAATCACAAAAAAGTTAAGTGAG
CTNGNNNNNNNNNACATTATTGGATCTACAAAAGTGGTCATGTCCNNNNNNNNNNNNTTC
CTTCTTTGCAGTCTATCATTGCCATTCCGAAATCCACCGAAAGGTACTTTCAGAATCACA
AAAAAGCTTTAATATTGTCCGATTTATTTGACTTCCCTCTTTCAGTATGCGTACTATTCC
CTCCGCTATCGAATATCTGAGATTTCTATAGGTGAAAACAAACCATGTGGAGGGTTGTCC
ATGGATAGYGCTCATTGGTAATACGATTCTAAGAAAGGTTTGCTAGGTTTAAACATGATG
TACTTTTCACACAAGCGTCCTTAACAGTTGTCGTAGATTAAAACTCTAACGCATATAAGC
ACCGGGGTAATTTCACGGGGTTTTAGCGTTATTGTTTTTTTTAGGAATATCTCCCCCCTC
TTGTTCAAGGTCAGAATCCCTGGCCAACTCATATAAATTACGCCGGGTTAAGAGTGCTGA
CCATATTAAAGGACATTAACAAGCGGCATTGATATGACTCTGCTCACAACATTTACGTAA
CTTAAAGGTTCTCCACAGGCCTTGTATTCTGCTTTAGAGGCCGGTATAAATSRAACATAT
TGGTCTTCGCTCATATTTAAATTTAATTCGACTCGATTTACTCCTAAATTGTAAGTTACT
GAGGTCTAGCGCAGCGTTACATAAGCGATTTAGATCGGCTAAATAATAAACAAAAAGCGC
GTTGGTGAGTATGAGANNNTGNNAGAATACATAGAACAAGTGGCTTGAGGATACATCGTA
AGCATGAGCTTGATTACAGTCAGTNATTTGTNNNNNNNNNNNNNNCTTTTAACTCAGGAT
TTGTGTACAAGGATCAAGCTTCAAACATGACATCTTATGTGCTTCGAGAAAGTTATCGCA
TATGGTAATACAATGAGATTAGGGGGTTATTTTGGTCTTTGTTCGGCCATATTGATTGGG
TTTAGTAAACTGTCCCATCCTGAATTGTTAAGTTTTAGATACACTTCATAACACGGTTCT
CTTTTCAGTTTATCATTACGTGCTGTTTTAGGAGGCGACAAGCATACACGAAAACTATGC
CACTTTAACGGAATTATAAAATTAACGTACATTCACGGAATATCAGATACCGAGTTCTGT
ACGCATACANNNNNNNNNNNNNNNNCTCGGACGAAATACAAAAAGCCGCGAGAYGTCACA
GAAAATACTGGTGGGCCTAAATTGTTAACATACGAATGTCACAATNTTACATTAGATTCG
ACATCGCTGCCGTGTTACTAGGTRTAATAATTGTGATTTGGCTGCAATTGAACAGTATCG
TCTAGCACTCTTAGACGGTACTAATTCCAACAAACAATCTACGCGTGTAAGGCACATCAG
TCGCTTGGACAACCCGGGATGTTCTAATAATGTATNNNNNNNNNNNNNNNNNNNNNNNNT
CCGTGATCGATGRGGACTGCCTTAGTTTGGTTGCTTTTCTGTCACTACAATCTCGANGGA
GAACTAACACATATTACAGTATAACTGGTATAGAATCACTGCATTCGAGAGAACAATGGA
CGAGTCKAAKACGARCTCACTGAATGCGAGCATCCANNNNNNNNNNNNNNNNNNNNNNNN
NNNNNNNNNNCCTACGAAGAGTAACATGGTGACCCCACTGCCTTACTGTGCACGACTCGA
GGGGANNNNNNNNAAGCAAATCGGTCTACATGTTGGTATATCATTACACTTGGGTNNNNN
NNNNNNNNNNNNNTGGCATCTTACGACAGAGGACAGCGTGTGCTATTATAGCACCTCTGG
CCGAGATANNNNNNNNNNNNNNNNNNNNNNTACAACATCATGGAATTGTCCCTATGGAAG
TTGAGAGACCTATAGATGAATCAAAAAGCAGGATGAATATAGTAAGAAACAGTCGCGTTG
TAATGGTCRAGACGNNNNNNNNNNNNNNNNNNNNNNNNAATAGTGAAGCGTTTTAACTCC
GCAGCTGTTGTCCNAGACCACTCTTGTACCAAATACTTAGACTTACTGGAACACAGCGCA
TTCGCAGACTAYGTGAATTATACCCGTGGCTAGTAATGGACTTTATTTAGATTTTTGAAT
TACTACCGATTTCCCCTTATCCGTSYRNRTACGTCGACGAGACGACTCAGGCATCAACGC
TGGTCGAGTGGGTGGTTGTAAGCTAACACTTCCAGATGCTCAACTGCAAGATCGNGCCAC
AAGTTGATCTTTTGTGATAAGCGTCAACATCAGCGCACACTTCTAGCGCGGTGCGTATAG
ACCGCNNNNNNNNNNNNNNNNNNNNNNNNNNNNNNNNNNNAGGAGTTAGCCTACTTACAA
ATGAAAGTTGTATTAATATATACTAGTAACAATTACGCGACGCCACCTATATTCCATTTA
CTATAAAAGTCCCTGAAAATGGACCTACTTATATGTGACGAGCACGAATTCCTGTCGTCA
TCACCTCGTCAGCCGAAGGGGGTGGASTTAGCGNNNNNTGNGTGACACNTGTTGGTCAAA
AAGCAATAGAAATTGTAGTGAAAACTGTGTAGCTTAGGACCAAAACACATACATATATCT
TTCATNNNNNNNNNNNNNNNNNNNNGGCCTCATGGTCAATAAGAGTACTAGYATTTTCAA
GAGGTGAGRCTGGGTGAAGTGTAACTATCCCTTTTATTGTTGTAGGTAGAGAGTCTAAGA
ATCCACTAAGGACAGGYGTCCGTATAAGTTACTACGGAGCTTTGGTCTGAAGATATATGA
CCTKGTATACTTATGGTAAAGACAGAGACACCTTATTGGTAGTATGCTATTAGTTRTTAT
WTCTTTACAGCTAATAAACNATTAACTTTTAATCCCAACATTAAAAAGCACATACAGTTA
AGACCAAATTGCCGGAATTGAGCTGGCTTTTGGTGTGCCGATCTTGAGTGTNNNNNNNNN
NNNNNNNNNNNNNCAGAACGTGACTATTCTGCCAGTAAAGAAATATAATATTTAAGGTCA
ACGACTCATTGGTAACAGCTTTGATACTCTCTGTTNGCGTATCCCAATGACCTAGGGTCA
ACAATCAAGCTGTTCCATGTCAGTCGGGAGGTTAGCTCCCGCAGCTAGCTGATCGTTAAA
CGTTCAATACCCTCGACCGGTTGATTATATGATTCAAATTATRCWACCTTCGCTTTAATG
CCAAGTGCTTTTCGGTATACTACGCNGTCGACTTACATCTTCGACATGGGATATATGATA
AAGCCCCANNNNNNNNNACTTCCGGATTAGTTAGTATGGTTTAACGAAAGCAAATCTTCG
TAGTTGATCGCTGGCTTGTCCCAGGAAGGGAGTATAATGGTAGACCATCATTAGCTCCAT
GAGGAATTTGGGAGATCGTATTCCAGTACCTAAGTCCTAGAGACAAGAGAAGCAAGNAAC
CCATAAAGCTAGTTCGCGTAAGGGCGGCCAAAAAAATACAAGTGTATCAGACACCACCCC
TTCCGCTCCGACTCGCGATNNNNNNNNTTGAAGTCTCTGAACAGTTTCATTGGCGAGCAG
CAGCTGCCGGTAGTGATGTCGTCAACTCACTGCGACGTCAGTTAAAAAGAAGGAGTAAGA
ATAACACTAAGAAGCGAAGGCGATATCTCGCAATGAAGCANNNGTTTTAAGGAGACGTTA
GATCGATGTATTGCGGCCTTCCAATTGACATTTAGACTGATGTGGAAATAGGAGGCAGGG
GTAACACTTATTACCTTCAATATTGGACCTGTCTGATGTTGAATTAAGCGCWGNAAAAAC
TATNGTATGCAAACTTTGCGGACTTGGGGTTGAGCACAGTGAAGTTGCTTAAGTGGTATA
TTTCTCAAGGAGGACCTTTCAAATCATATAAATATCGGGATAGCCTGCAATATTAATATA
AACATCACCTAACGCGCACGAGGCTACGTAAACACAATAAAACAGATATTACCTCGGTTG
TTTTGCGATTACTTATTGAAAAACGATACACAAAAAAACAAAATTACGGTATTNNNNNNN
NNNNNNAGGTACTTGAGGTAACGTTGTTGGTACTAAAAAGATGGAGCGAGACGTAGTTTG
TTAACCTACCACTTCCTCCTCTCTATCACCGTGATGTGAAAGCCGACATTATGACAATCA
GCGATCTGGCGATGGAATCATCAAATTGGTAATGAGACACAGTCCTATGAAAATGTAAAC
GCGGGATTGAAAATATTAATGTAGACGGTACTAAACTGTAAGTATTCTATGATATGGGCG
CGAACGTTCGACGCGAAAGAAGGCGGCGTTATGGCAAGCTGCTGGCCCTGACTTAGTGGG
CCGAGACGCTAACAAAGGTATGCACATTGATACAAGGACGTCCGATTTTTCACACACCAT
CGTATTCGAAACTCAAGGAAAATACTCCACGCGCCCCGAATTCAGGTTAAAATTTTGCTG
ATAAAAATAAAGACGACTCTCCTACAAGAATCGCGAGGAAGAACTAGTAGGATACGCTAA
TCCGTTGGTGATTTAATNGACTACAGTCATGCATACCTATATGCGCGATAATTGATNNNN
NNNNNNNNNNNNNNNNNNNNNNNNNNTAGCATTGCTCTGTTATGCTGATTACTCCCTGTA
ACTACCCGCAAACGCCGTAAGTTCAAGTACCTAATAGAAGCAAAAATCTTGCACACTTTT
TGCCAAGTAGCCGCTAGTGAATCTCTTGACTACCTAACCCTCGGTCGTTGTACATTATCA
TTGACGAGAAGTATCGAAACTGTCATAAATACATTACTTGCGACAATCTATTACGGTCAA
ATGCATCAAATGAGCAGCTCNNNNNNNNNNNNNGCGAAGTAGTGTTANACTCACAGTAAC
CTTTCTGTTTNGGGGCCGGTCGCACCGGCGCGGGAATAAGGTCTTTAACACTGTATTGTA
ACTGATCTCTCCCTACAGAACAGGCTATTAATAGCTATTGTCGTGACAGGCGCCTGAAGG
ATGGAGGTCATTAACAATTTGCCCGTAACTCCGGTTGGCCTCANNNNNNNNNNACGTGTA
CCCCYATAAAGACCATACTGTTAAGTAGATTATCAATTGCGGACGTCACATTCGGTGCTT
CACATTCAGGACCCGTAACTTTGTGTTAAGTCTGGCGTATACACTTTCCCTCCCGATAGG
NTTNCGAGCACTATGCTTCATCGTTGGCACGAATTGTCTGTTAAACACACAAGTTAGATA
TTATCTCGCTATTTTGAGCCTTCTGTATCCGGGTTAATGGTAATGTACAGGATCTATTGT
CTACAGCTAATGAAAAGAAGCCGTACATCTTCCTTCCTAATTACGTGTCTGCGAGATTTA
TTTCNCTATGCTGATTGGTCGTTTCTGAGGATAAAGTTTAATGACCCTAATGCAACATAG
CACTCTCTACTCACATTCCACATAACAGAAAAGAGAAGATCACTGGTACGCAGAGGAGAT
GTTATGGTGCTACATTGCCCGCAGGCTTACGTCGTTGGATTATATCAAAGCACCTATGAG
ATAACAGGTGTTTCCTAATCCTAAGCAAGGCCAGCGCATTTNNNNNNNNNTATAGGTTGT
NAGACTTCTCTTGCACCTACAGAAATCACCTATCTTGCCCGCAACCGATTAGTGGCATGT
ATGANNNNNNNNNNNNNATTTGAGAACTGCTTAGACCGAGTATGATATTGGCGTAGGAAT
GCCTATGTGGGTNTAACGCGGTCTTTTGTYATAAWCTTATATTTTCAGAATAATCCCTCG
CACTTGTTGGAACGCTCGGTATTCTGATTAGTGGAATGATATCTCTTNNNNNNNNNNNNN
ATACTTTATTTMAAGTTCGTAATACTGAATTGCCTTGTATCCTTTCACGCCGTATCGTCG
ATCTCAGTGCGATAGAACCTCGGAGATGACAAAATATTACATATTACTTCTAGGTTGATC
TGCAGCGGTTTTGACATCAACTAGTTGTCTACTAGTTGGNTTGAGAGTATCAATCCCGTA
ATTTCCGCACGAGTYKACAGATATTCGMAGTATGATTTTAAAGTTTTTTCAAGTAATTCC
CCTGGTGCAAGTAANCCCAAGATCGTATTCGTGATTTTTTACCGATTTACGTACCTCCAC
TACAAACAGGACCTATGCATTTGGTAATTGACGTGATAGACGCGCTTATTCAAAATACAA
CGTTCCGTGCTATGCATGAGTGAACATTTCGTCCACGAGTTACAGATCCCAGTCTACAGA
GATAATGTTATCTAGAAGTCTGCCTGAAACAGGAGTTTGCCTATCATGAGGAATAATAGG
ATTACATANNNNNNNNNNNNNNNNNNNNNNNNNNNNNNNNNCTCCGAATAAATAAAAGCC
TTCTATAAGCGCAATTTTATGCGCTNNNNNNNNGTTATATTTCTCTTTTTTAACCCGAGG
AAGGAGTTGATTGTTGCAGGCTNNNNNNNNNNNNNNNNNNNGTTGGATAGTAGATTTTAT
RAAATCCTTGAGCTCGCTAACATNTGCTCCGCGCGGGAAAGGTGTGCCTCAATRTATGTA
ACTAGTACTTTAATATCAAAACGGATAGTGTGGCACTTAATCTTGTGTAGATTCCATNNN
NNNNNNNNNNNNNTCTTGACAGGCAACCTTCTGACATATCCAAAGGTACTAGACAGATTA
GGAATAGGATGTGATTTANCTTACTAGACTTGCCTCTGGGGTGAGCTGCGGTGGTTACAG
CGTAGATAAATTTCTATGAATATGGCNTGTCCTCGTAAATTTATGTCCAACCAAGAATAG
ACTCGGAGCCTTAGGGACNNNNNNNNNNNNNNNNNNCCCCTTAATTTACGGGCTAAAYAA
ATAATAACTTTTTCTGAACCGTGNNNNNNNNCACTTCGAATATTAAAGGTATTTTCTGCG
TATGATGGTTTTGGTAGATTTAAAATTGAAYGGTGNNNNNNNNNNNNNNNNNNCTACGAM
TGCAAGTTTAAATTGAACGCTGATAACTCGGTGAATGGATAAGGMAAACCAGATNNNNNN
NNNNNNNNNNNNATAAAGCCGGNNNNNNNNNNNNNNNNNNNNNNNNNNNNNNAGGCTAAC
GAAGAGAATCGTTTGAGTACGGCTCCACTGGCTAYGTCGGGGCGCGATCTTCGTTCCCTC
TATCATCATTTATACATYGCAAAAAGCAGAAGGTTGTTGAGGCAGTACTGTTGATGTAAC
TCGCGTACTTAGAGTCTAAAGTTAGATTTGTGGAGAGCAAGATAGTGGCAAGATCAGTGC
AATGAACCTGTAGAAGGCTTAAAGCTACGCCACAGGCCATGTTCATCTATTCCCTTGGCT
GCAGCTTTAAGGCAACTTAGCTAACGTTCAGTCCCTTGGGATAAACGATAAGTGAGAGGA
AATACAGGAAGGGATCGAACCACCCGGAGCTCCCCCATATCACGCTATCAAAGTCCATAA
ACATCTCTTCAAATGNCGACGTTCAGTTGTCGAAGCCACGAATATAGCCCTCTCATAAGG
CGTTGTTATTTACCCGTAGACCGGCCATGATGTTACGAYAAATGAGTCGTATCGACGTGA
CAGCTTCTACTACGAAGTGACTTTTTGACAATGATGTGCACACAAAGGCGTAATTTTATC
ATTTGAGAAAGTTTAATAGTATTATGAATGCAGAGATGGAGTAGGAGAGAACAATGCTGA
ATGGGAATTGAACGTGCGGTAGTCTTGTCCATGGTTCGCCTACATTGGAAGTAATCGGGT
AGGTCTGCCTTGTGACAGGTCACGCGCGCGGTTTATTCGCTTTCATCAAATATAGTCACT
GTCACTAAATAAATACTTGCATGGTACACTGTGCAGACAAGCTTGATCCCGCRACCCCGT
ATACANNNNNNNNNNNNNNNNNNTAGTAAGAAACGTATTTCTCGAATATTGCAATGCRTA
CGATTGGGGCAAAGCTCTACACAGCCTAGCCGACATACATAATGTTAAAAAAAGTAAAGG
AATGTTTTTCAAGATAAATCCTTTAATAGCAACTTTTGAGGGAGCTTATACTGTGCGGAA
TGCAAATCTTCCACGCATTAATCGACTACGCGCTAACCACCCTCTGCACCGTTAAGGNNN
NNNNNNNNNNNNTGATCCTCNTAATAAGTGTTCTACGTTAACAAAATACGAAACGCTTAG
CACCACAAATAGGAAAGTGTGGTNNNNCAACTTTAGCTCTGTTCAGATAACACGTGTCAG
AGAGCACAAGTGATGTATGGAGATTAAGTAAAACATGTACCAACTTTGTCTCGCGGAATT
ATCATGGRGCAGTAACGACTATCCATAATCGAGCAAAAAATATCAAAAGGATATGGATTC
TGTGTCTCACTAAATTCGCCATAACGCACCGATTCTTTAAGAATGAATTAGATTTTATAC
CAGACTGCATGCTCGTATTGGTAGCGTCATTTGCCAGGCTGCTATGTTTTCGTTAAGTTC
CATTTTCGACTTTTTCTTTTAGAAGTTAGGACACCACTACTTCACCYGGCGAGTTGATAG
TATTACACCTTCGTCTGTCTACACGCATATTATAGTACATGCCGGATMGAANTACTTACA
TCAACTCTTTTATTAGCGTATTCACTATCAGACTAATATTGCCCTCYGGGATTATAAACC
TGTGTTAATTCTATAGGGGTGGGAGCCAAGCTTCGGTTGCCAAATCTTACCCAGCCCCCC
TCCAAATCGTGACTCATCTTTCTCTTTTAGGTGACACTGGGCCTGTTGTAATCACCTGTT
GTCACTTCGGGCGTAATATGGGATCTAAAACAATTGGATGAGCACACTGTGATGGACCTT
GATCATAATATCGAAATTATTACGTCTTTTCGGATATTGCACTTGGTAGTTTCCCAGCCC
CGCCGGGGATCACAGGAGATCGAAGGCGTTACATAAACTAAGGCTAATGTCACAAGGACG
CTCATTTAGGCCCTTGGAGGCCAAAAGAATTAAGCGCARTGGCTCCTATAGAAAGTACTC
TAATGTTAGCTAGCGTGTTGATCAGACCGTGTTGTAGTCCCAACAATTCAGTTCCGAGCG
ATATACCTCGCTCTACATTATACGTTCTTATCATTGTAACCAAGCGCAGTCTTTCTCGAT
ACCACGGTACACCCAACAGGACTACCATCTCATTATCCAACGTAGATTAATTATCAAAAC
ATGACAACTCCTCCTTCATAGTCCAGTCTTTAAAAAGACAATCATCCAATATTCTTTCTG
TCTGTGAAGGACACTTGTCGAAGGTCCCTATGGCCACGAGACCCAACCTCCGATCAGGAT
ATTGTGCATTATTTGGTTAAACATATTGATCACATCACAGTGACAATAAGGATTAANNNN
NNNNNNNTTTTATCACGAGGCGGCGCCGTGGCTGTCTCGCACGCGTTGTAAGCAATTAGC
CGCGCCTCGCACCAAACAACTGTTGCGGTCGGGATTATGATTCGATGCAGATCGAGCCGA
GGCAATACGTNNNNNNTGGACAACCAGGCGGCCCGTAATGCGGCTTTAGGCCTAAGTCCA
ATAGAATGTATATTGATTACTGATTTCATACGCGAATACAGCAAGGGGATACTAAGACGC
TTGTATATAGTGCAGTACGGTCCCCATTGACTAACAGCATAAACAGAAGCGCGACCATGA
ACGGACAGTAGACTTTGTCCGATTACGCAGCATTGTCGTTTNNNNGAAACCTTACCGNTT
ATAGTCCCAATCCGTGATACCCACGGCAACATTATGCCAATTTCTGTCAATAACCCGGNN
NNNNNNNNNNNNNNTTTAGTCTATGACTTAGAGTAATGGTTGGTCCACAATACTCTCACC
GGGTTATAATATAGGAYTACATGGACAGTTGGTNNNNNNNNNNNNNNNNNNNNNNNNNNN
NNNNNNNNNACGAACACCGCTAACCTTTTTGTCATCATTCGCCACCCCCCAAATAATTAC
CACTGCCAGAAGGACATTTAATTAGAAACCCCGGATAGCAAACGTTTTATGTCAACGGCT
CTTGTTCTAATTAGAACACCGCTGCGGTGAGCCGGTGCGTACCAAGTTTGATGATTGACT
AGTATAAGNTGGTTCTAATCGTCTACGCAATCTATCGACGCTCCGCGGTCGACTAATTAG
TAGTCCTATCNCTGCCTGGAGCTTTGCAAAACTTCTCCTTCAAGTATATGATACCAATAA
CGGAATGAGTAGTAAAGCTCCTCTTTTTTCCTCTCCCTGGAGTCACAAGTACACAAGAAT
CACTTCTAGAACACTCATTGTAACATCTTGTTGACTGGTACATCTTTTTACAACTTCATG
GGTTCCGGTCAAATTGTAATCTGCNCGGGAGCCATTCAAGCTATTCCATATTTTTAAGCC
TATTTGTTAATTACGCACCGATAGTGACTATGAAATTCGTCAACTCCTGACATATCACGG
GTGTAAAAACCAGCTAAATGAAGTACGGGCTAAAACAGAAAAGTGAGATGANGAATATTT
CAACATATGCCGTTGGAGTTGTGTTGACTTTTACCCACTAATTATGTATCTATCGACTAC
TAACCTACACGCAATATACATGAGTAGCCATTCCGTTTGCGATTAATTCTGTACTGTCGT
CTCAGTGYCTATYYAAANAGAGGAATATAATGAAATTTCTGYTTCAAGTGCATTTCATCC
CATATTTCGGGCGACCCCTGATAGCATTAGAAGTGTCGCTAAAGTTGGGAGCGAAAAARY
GTAGNGTGYGCTAYGCGACGCTGTAAACTTATTTTGTGCAAATATGTATATACAACNNNN
NNNNNNNNNNNNNNNNNNNNTCTAGATCGCGCAAAGGTGAGAGGTACCTTATTTTATTAT
GAGTACTTGCAAGCCTTTTGACAAAATTAATAAACTAAAAAGTACCTGCAGTCTTTTTTA
TCGCATCGAGTCAGGGCAATTCTACCGTGTTTGGTCGACTCTAGGGTGCTGGAGAGGGGG
ATANAGTCTGCTTAGACGTGAAAGGGGGAACTACGATCTCTACACNNNNNNATTTGCCGG
GAAACTCGGTTAGTGAATACACTATTACTACTRGTGTACRGYATCCTTTTGAGCCATCNN
NNNNNNNNNNNCTTTAGGAATGATATATGGATTTATCTTGCAAGACTAAATCATATTACT
CCCGTAATCGTGTTGATTTCTCATATTGTTAAATACAAAAACCTTTAATTACGTCCTGTC
CGTATCAAAGACCTTCTGGATAATAATTTCTTGTGTCATGCAAAAAGAGAGACACATCAG
CTTATCTGTAGATCTTTGATCCGTAGGATTTAATGGATGTGGCTTGCATTTTAATAAATC
GTGTCACTACTACTAACTCGGCATTACACCACGTTCTGACGACAGTCTAATCGRGATGCA
GACCACTGACCAGCGTGTAACTTGGAAGATAAATTCCTTTTCCTATCGCGATAAATAAAA
TTATTGAACNNNNNNNNNNNNNNNNNNNNNNNTGCAGAATAACATACTACGTGCGAACGG
AGTAAACCCCCAAGGATTTTGCAACTTGTGATGAACCTCGCTAACATACTTATTATTGGA
TATCTAACAAGGACAGGGAACGTAGGTGGTCCAGGGTCGAAATGTGATAATTAGACTAAT
TATTACGGCATAATAGCGTCTTATGCTTAGATTTATGTCACCTGCACATACCCCTGTAGT
AGGCAGTTCTCTTGCCATGTAGTCATCTGCCCCATGTGAGCCNACGCCGAGATACTGACA
CGCCCGTGAATGGGCAGGCATTAAATTTCGACTTCGATATATACTGTATATATTTGTTGG
TATTCTCCGTGCCACCTGTATTCCTTCTCAAGGCCGGATTATGCCGTAATGTTGAGTTTT
AGATATGGCGGAGATTATTTTTTTAGCTGAACGGTACAGACCGATACACCACTTTCGCTC
GGGGTAAGATTCAAATATGTCAAGGTTTCCGTGCACGGGTCCAATGGCTCCNNNNNNNNN
NNCTTGCCACAGAGGKGACCAGAGTAGGAACTACAGGGTTATGAGGCAAATAACGGACCT
CAAGAGACTCGCTGCCGAATCTCATCGTCCCTGAAACATATCCCNTTCGTGCATATTTCT
GGCAGGATCAAACCCATTCCTAAGAWAAGATGCATTTAGCGATATCTCAATACCATCAAC
CATCAATTTGTTAGCCTGAAATNTTATATATTTAAGCAGATCAGTTCTATAATTTCGTCG
GCGGAAACGAAGAAAAGGGACAGCATTACTTCCGAATAATGAACCTAACCAAYACAAGGT
GAATGGTACAGGGTCAATTAGTACTTTAAGGAGCATTTCGAGTATTGTGCCTATACCGTT
AGGACCATCCTATTCTAAATGATGCCTGACTGACACTGTCTCTTATAGGGGGCTAGTATC
CAGCAGCTCAATATTGGTGGAAGTGAATCTGTATGTTCCTCAGACGATCGTCCGTGGTTT
TCGGGCTCTCCCTCAACAGAGCGAAGCTAGAGTGAAATAATTGCCGATGAACTATATTAA
TATGGATGGCGCACTCTAANNNNNNNNNNNNNNNNNNTACATGATGCACAACGCATTTGA
ATATGTCGAAACG-CCGCCAGACGTTNNNNNNNNNNNATTAGTTTGTCCCGGAAATGTTA
GTCCCTAACCCACAATGGCACGCGGRTCGGAACCGCTATATTATCCTATCTCACACATTT
GNTTCCTTGAGGGATGTCGAAATATAACCAGCATTCTATAGNATCCCCTTTCGTGATAAG
ATCTCTACCTCGATAGTCCCGAGACGACCGTTTTTAATAACAGTTGGGTAANAGTGGTCG
TAGGATTGAACCTTCTCGTCTAGGCAGTTGGTTCGCGNCCAATATTAGTTCGCTATTCAA
ATTGCGCTCTGTGTGCAGGAGTAAATCCGTCCTCTCCAGCATGCGCGGATACACYGNNNN
NNNNNNNNNNNNNNNNNNNNNNACAACTTGCATAGCTTACAATTTGCCAGACGATATTAG
AGGTGTATCACTGGCCCCTARCGGTAACAACGGCCGCAANNNNNNNTATAATCTCTTAAC
GTATATGTCGGCAATTCGTTGTAAATTTCCACTTTCGGTGGCTCCTTAANAAATATGCTG
GANNNNNNNNNNNNNNNNAAGCATATTAAGACCTGTTTAAGTAGGTACATCCAWTTCAAC
TTCTTCCTATCTTAGTATCTGTACGGTAAGATCATTGTGCTCGATTATCAAGAGATGGTC
ACGTATTTAGCTCTACCATTGATATGTCATCATTTCTTCCGTCAATACAGGTGAGATAGA
NTGGGTCTTATCGAGATCTTGTATGCAGATTCTGTTAACATTCGCGTACCGAANAACTGT
GAGAAGTGCGAATCGGATCTGCCTCCAACTCCGATTCTAACTAAACCGTTCCCGTTATTA
TAAGCATATGGAATTTTTGTTTGGATAGGTTAGCAAGATAAGAGGAAGGTGGTATAGTAG
CGTCATAGTGTAATGCGATACACCCATATGACGGCCACTTGAGTNATCTAATTTTATTTC
TTGTAAACTGTATCACGTGTATAAGAAGGTCAATTCACGAGTACTATGTATTAAAGAGCT
GCAGCCTGCTGTTTTATACCACTCGANACGCGTGTTATGGAGACTWMAGTCGTAACATGT
AATTGGCAGGGGGTTTTGGTCACAAATAGACGTTAAATTGAGCTTCGCCATAAAGGCATC
GTAAAGGAATTCTTGGCGTTNNNNNNNNNNNNNNNNNNNAAACTGTATGAAAATGCTAAA
GGGAANGGGCTTCAYCATTTCGCACTGCTGTACACTTCAAGGCATAAACCTGGTTGAGTG
CCTATCGAATAGNTTTTCTGATGATACGGAACYGAAATTGTTAGAATTCTCCSAGGAGGT
ATACGCATACAGATATTTATAAAAAGTATATATAGATGACGTACCTAACATTCCCCAAGA
[truncated: 977,166 more chars]
