# Supplementary material for: The evolutionary history of three Baracoffea species from western Madagascar revealed by chloroplast and nuclear genomes
Source: PLoS One. 2024 Jan 11;19(1):e0296362. doi: 10.1371/journal.pone.0296362 (PMC10783717; doi:10.1371/journal.pone.0296362)
Supplement: S5 File — (XLSX) [file pone.0296362.s005.xlsx]

## Sheet: Hoja 1
Species Code	Genotyped sites	% Missing data	% Heterozygotic Sites
A1013	9064	0.0621831	0.019762
A310	9234	0.0445939	0.0163476
LABAT	6387	0.339162	0.00889809
HBERT	8695	0.100362	0.0289705
AMBON	9433	0.0240041	0.0205898
BISS	9475	0.0196586	0.0223487
BOIN	9418	0.0255561	0.0192447
TET	7618	0.211795	0.0178996
HEI	9121	0.0562856	0.0210036
DUB	9292	0.0385929	0.0297982
MOG	9229	0.0451112	0.0574237
HUMB	8995	0.0693223	0.00993275
DOL	9456	0.0216244	0.039731
FAR	9213	0.0467667	0.0173823
MIL2	9393	0.0281428	0.0393171
AMB	9387	0.0287636	0.029074
RIC	9402	0.0272116	0.0227625
ABA	9377	0.0297982	0.0255561
PER1	9357	0.0318676	0.032178
LER	9533	0.0136575	0.0580445
MON	9168	0.0514227	0.0256596
ARE	9123	0.0560786	0.0133471
ANK1	9321	0.0355923	0.0189343
COU	9315	0.0362131	0.0251423
BERT	9189	0.0492499	0.0136575
VIA2	9339	0.03373	0.0241076
COS	9346	0.0330057	0.024418
SAHA	9253	0.042628	0.0193482
SAK	9277	0.0401449	0.0231764
TSI	8758	0.0938438	0.0175892
RAT	8299	0.141335	0.0313502
BON	9191	0.0490429	0.01821
VAT	9120	0.056389	0.0158303
PERV	9130	0.0553544	0.0274185
AUGA	9332	0.0344542	0.0342473
JUM	9012	0.0675634	0.0165546
VOHE	9288	0.0390067	0.0373513
BOI	9440	0.0232799	0.0950854
LAN	8123	0.159545	0.00951888
KIA2	9133	0.055044	0.0150026
HOM	9489	0.01821	0.0470771
